# Supplementary material for: The Hmr and Lhr Hybrid Incompatibility Genes Suppress a Broad Range of Heterochromatic Repeats
Source: PLoS Genet. 2014 Mar 20;10(3):e1004240. doi: 10.1371/journal.pgen.1004240 (PMC3961192; doi:10.1371/journal.pgen.1004240)
Supplement: Table S2 — DEG-seq output measuring the statistical significance of the differences in TE expression between LhrKO and Lhr+ ovaries based on reads uniquely mapped with no mismatches to either the individual-insertion or consensus-sequence TE databases. (XLSX) [file pgen.1004240.s007.xlsx]

## Sheet: insertions
Transposable Element	value1 (Lhr+)	value2 (LhrKO)	log2(Fold_change)	log2(Fold_change) normalized	Normalized Fold Change	p-value	q-value(Benjamini et al. 1995)	q-value(Storey et al. 2003)	Signature(p-value < 0.001)
412	2104	18356	-3.12505	-3.42138	10.7137	0	0	0	TRUE
BATUMI	75	3234	-5.43029	-5.72662	52.9523	0	0	0	TRUE
COPIA	1493	24041	-4.00921	-4.30555	19.7742	0	0	0	TRUE
DVIR.6.62.PILER-DF.CENTROID	90	1568	-4.12286	-4.41919	21.3949	0	0	0	TRUE
FW	287	4884	-4.08894	-4.38528	20.8978	0	0	0	TRUE
GYPSY12	78	2023	-4.69688	-4.99322	31.8499	0	0	0	TRUE
HETA	69	19708	-8.15797	-8.45431	350.752	0	0	0	TRUE
PROTOP_A	183	2572	-3.81298	-4.10931	17.2594	0	0	0	TRUE
TART	964	40634	-5.39751	-5.69385	51.7629	0	0	0	TRUE
TIRANT	234	6289	-4.74825	-5.04459	33.0044	0	0	0	TRUE
unmapped	51030039	41411277	0.301323	0.00498618	0.99655	0	0	0	TRUE
DIVER	1127	3051	-1.43679	-1.73313	3.32449	1.79364e-297	3.2435e-296	3.17631e-296	TRUE
176	709	2334	-1.71895	-2.01528	4.0426	3.08619e-280	5.15156e-279	5.04485e-279	TRUE
BARI1	21	764	-5.18511	-5.48145	44.6766	5.38772e-231	8.35096e-230	8.17798e-230	TRUE
STALKER2	172	1057	-2.61949	-2.91583	7.54663	3.95533e-198	5.72204e-197	5.60351e-197	TRUE
FW2	5	555	-6.79442	-7.09075	136.31	1.8509e-183	2.51028e-182	2.45828e-182	TRUE
3S18	543	1620	-1.57697	-1.87331	3.66371	7.41584e-177	9.4661e-176	9.27001e-176	TRUE
BS	17	557	-5.03407	-5.33041	40.2358	1.16752e-166	1.40752e-165	1.37836e-165	TRUE
CR1	357	1149	-1.68638	-1.98272	3.95237	4.80363e-136	5.48625e-135	5.37261e-135	TRUE
FLEA	287	1006	-1.80951	-2.10584	4.3045	4.77597e-129	5.18193e-128	5.07459e-128	TRUE
I	99	654	-2.72379	-3.02013	8.11239	7.02679e-128	7.26102e-127	7.11061e-127	TRUE
HELENA	1	287	-8.16491	-8.46124	352.442	2.23234e-98	2.2019e-97	2.15628e-97	TRUE
1731	53	437	-3.04357	-3.33991	10.1254	1.21215e-94	1.14364e-93	1.11995e-93	TRUE
INVADER3	36	349	-3.27716	-3.5735	11.905	1.23927e-80	1.12051e-79	1.0973e-79	TRUE
MAX	430	993	-1.20746	-1.50379	2.83587	3.97534e-80	3.45059e-79	3.37911e-79	TRUE
NINJA	27	288	-3.41504	-3.71137	13.0989	1.0313e-68	8.60743e-68	8.42913e-68	TRUE
CIRCE	6	207	-5.10852	-5.40486	42.3668	3.31613e-63	2.66519e-62	2.60998e-62	TRUE
BURDOCK	58	338	-2.5429	-2.83924	7.15641	7.85409e-63	6.08692e-62	5.96083e-62	TRUE
ROO	13867	13760	0.0111752	-0.285162	1.21855	1.56647e-60	1.17215e-59	1.14787e-59	TRUE
NOMAD	126	453	-1.84609	-2.14242	4.41503	2.66156e-60	1.92519e-59	1.88532e-59	TRUE
ACCORD	29	256	-3.14202	-3.43836	10.8405	1.27968e-57	8.95778e-57	8.77222e-57	TRUE
GYPSY8	56	310	-2.46877	-2.76511	6.79798	3.66708e-56	2.48674e-55	2.43523e-55	TRUE
BS2	71	314	-2.14487	-2.44121	5.43097	1.74806e-49	1.14948e-48	1.12567e-48	TRUE
R1	162	458	-1.49935	-1.79569	3.47182	2.45338e-48	1.56584e-47	1.5334e-47	TRUE
INVADER2	35	227	-2.69727	-2.9936	7.9646	4.93617e-45	3.06042e-44	2.99703e-44	TRUE
DIVER2	54	258	-2.25634	-2.55268	5.86722	4.00098e-43	2.4117e-42	2.36175e-42	TRUE
MDG1	1612	2030	-0.332628	-0.628965	1.54646	2.81609e-39	1.6516e-38	1.61739e-38	TRUE
dyak.group.1	3152	3536	-0.165851	-0.462188	1.37763	4.1192e-39	2.35228e-38	2.30355e-38	TRUE
TART_B1	207	476	-1.20133	-1.49767	2.82386	6.31045e-39	3.5112e-38	3.43847e-38	TRUE
MARINER2	126	347	-1.46151	-1.75785	3.38193	6.0483e-36	3.2812e-35	3.21323e-35	TRUE
RT1B	144	367	-1.34971	-1.64605	3.12975	7.84939e-35	4.15443e-34	4.06837e-34	TRUE
BS3	7	118	-4.07529	-4.37162	20.7009	1.59898e-32	8.2614e-32	8.09027e-32	TRUE
MICROPIA	26	158	-2.60334	-2.89968	7.4626	1.19347e-30	6.02287e-30	5.89811e-30	TRUE
TRANSPAC	274	507	-0.88781	-1.18415	2.27229	2.82528e-29	1.39338e-28	1.36451e-28	TRUE
GYPSY6	12	119	-3.30986	-3.60619	12.1779	1.33517e-28	6.43849e-28	6.30511e-28	TRUE
GYPSY7	21	137	-2.70571	-3.00205	8.01138	9.60905e-28	4.53296e-27	4.43907e-27	TRUE
QUASIMODO	242	458	-0.920341	-1.21668	2.32411	1.04202e-27	4.81101e-27	4.71136e-27	TRUE
G5	19	131	-2.7855	-3.08183	8.46689	3.71689e-27	1.68034e-26	1.64553e-26	TRUE
GYPSY5	21	126	-2.58496	-2.8813	7.36813	9.91037e-25	4.38888e-24	4.29796e-24	TRUE
GYPSY12A	15	106	-2.82103	-3.11737	8.67802	1.6509e-22	7.16491e-22	7.01649e-22	TRUE
DYAK.20.48.PILER-DF.CENTROID	186	356	-0.936575	-1.23291	2.35041	2.35371e-22	1.00148e-21	9.80736e-22	TRUE
INVADER6	26	125	-2.26534	-2.56168	5.90395	9.62509e-22	4.01662e-21	3.93342e-21	TRUE
GTWIN	222	394	-0.827636	-1.12397	2.17946	1.96108e-21	8.02932e-21	7.86299e-21	TRUE
G4	15	102	-2.76553	-3.06187	8.35055	2.05582e-21	8.26135e-21	8.09022e-21	TRUE
GYPSY2	11	92	-3.06413	-3.36047	10.2707	3.30539e-21	1.30413e-20	1.27711e-20	TRUE
agam.group.17	1471	1670	-0.183051	-0.479388	1.39415	1.47632e-20	5.72075e-20	5.60224e-20	TRUE
IVK	53	162	-1.61193	-1.90827	3.75358	1.28732e-19	4.90087e-19	4.79935e-19	TRUE
PROTOP_B	317	486	-0.616473	-0.91281	1.88271	7.32788e-19	2.74164e-18	2.68485e-18	TRUE
DOC2	26	114	-2.13245	-2.42879	5.38441	9.10013e-19	3.347e-18	3.27766e-18	TRUE
GYPSY4	65	176	-1.43706	-1.7334	3.32511	1.48454e-18	5.36909e-18	5.25787e-18	TRUE
INVADER4	36	130	-1.85244	-2.14878	4.43453	1.77814e-18	6.3255e-18	6.19447e-18	TRUE
GYPSY	48	148	-1.62449	-1.92083	3.7864	3.78251e-18	1.32388e-17	1.29645e-17	TRUE
DOC3	87	204	-1.22948	-1.52582	2.8795	4.38013e-18	1.50871e-17	1.47746e-17	TRUE
DOC6	435	603	-0.471143	-0.767479	1.70229	1.8115e-17	6.14211e-17	6.01488e-17	TRUE
IDEFIX	62	163	-1.39453	-1.69087	3.22851	8.2275e-17	2.74672e-16	2.68982e-16	TRUE
POGO	426	579	-0.44271	-0.739047	1.66907	7.26415e-16	2.38836e-15	2.33889e-15	TRUE
OSVALDO	2	51	-4.67243	-4.96876	31.3146	7.78959e-16	2.5229e-15	2.47064e-15	TRUE
TRANSIB2	19	89	-2.22781	-2.52414	5.75232	1.6942e-15	5.4065e-15	5.29451e-15	TRUE
S	160	278	-0.797013	-1.09335	2.13369	7.52492e-15	2.36653e-14	2.31751e-14	TRUE
SPRINGER	10	68	-2.76553	-3.06187	8.35055	1.25201e-14	3.88124e-14	3.80084e-14	TRUE
DANA.89.131.PILER-DF.CENTROID	1	42	-5.39232	-5.68865	51.5769	5.89219e-14	1.80085e-13	1.76355e-13	TRUE
G3	2	43	-4.42626	-4.7226	26.4025	3.41766e-13	1.03004e-12	1.00871e-12	TRUE
COPIA2	253	364	-0.524801	-0.821138	1.7668	2.44869e-12	7.27898e-12	7.1282e-12	TRUE
ZAM	10	57	-2.51096	-2.8073	6.99973	1.26625e-11	3.7132e-11	3.63629e-11	TRUE
OJ.0.34.PILER-DF.CENTROID	388	498	-0.360089	-0.656426	1.57617	1.5079e-11	4.36285e-11	4.27247e-11	TRUE
BAGGINS1	18	70	-1.95936	-2.25569	4.77564	4.12514e-11	1.17784e-10	1.15344e-10	TRUE
DOC	34	94	-1.46713	-1.76346	3.39512	8.64579e-11	2.43654e-10	2.38607e-10	TRUE
DOC4	2	35	-4.12928	-4.42562	21.4904	1.40763e-10	3.91611e-10	3.83499e-10	TRUE
TOM	7	47	-2.74723	-3.04357	8.24529	1.48265e-10	4.07258e-10	3.98822e-10	TRUE
HOBO	250	343	-0.45628	-0.752617	1.68485	2.82648e-10	7.66682e-10	7.50801e-10	TRUE
OJ.10.24.PILER-DF.CENTROID	4	39	-3.2854	-3.58174	11.9732	6.04209e-10	1.61868e-09	1.58515e-09	TRUE
FB4	540	626	-0.213203	-0.50954	1.4236	1.75033e-09	4.63198e-09	4.53603e-09	TRUE
ROOA	2182	1452	0.58761	0.291273	0.817181	2.08366e-09	5.44763e-09	5.33479e-09	TRUE
dvir.group.8	6	41	-2.77259	-3.06893	8.39149	2.37e-09	6.12249e-09	5.99566e-09	TRUE
TRANSIB4	24	70	-1.54432	-1.84066	3.58173	8.11655e-09	2.07211e-08	2.02918e-08	TRUE
agam.group.37	2560	2448	0.0645403	-0.231797	1.1743	1.41997e-08	3.58295e-08	3.50873e-08	TRUE
GYPSY10	89	150	-0.753085	-1.04942	2.0697	3.44155e-08	8.58411e-08	8.40629e-08	TRUE
DOC5	14	49	-1.80735	-2.10369	4.29808	1.4814e-07	3.653e-07	3.57733e-07	TRUE
AGAM.110.111.PILER-DF.CENTROID	232	297	-0.356338	-0.652675	1.57208	2.25966e-07	5.50952e-07	5.39539e-07	TRUE
TLD2	2	24	-3.58496	-3.8813	14.7363	6.58268e-07	1.58716e-06	1.55428e-06	TRUE
P_DG	55	101	-0.876852	-1.17319	2.2551	6.905e-07	1.64658e-06	1.61247e-06	TRUE
TOM1	300	360	-0.263034	-0.559371	1.47363	7.60819e-07	1.79454e-06	1.75737e-06	TRUE
RT1C	44	87	-0.983512	-1.27985	2.42814	9.44656e-07	2.2042e-06	2.15854e-06	TRUE
OJ.0.14.PILER-DF.CENTROID	232	290	-0.321928	-0.618265	1.53503	1.1894e-06	2.74574e-06	2.68887e-06	TRUE
DVIR.3.94.PILER-DF.CENTROID	14	45	-1.6845	-1.98084	3.94721	1.20872e-06	2.76096e-06	2.70377e-06	TRUE
DVIR.35.83.PILER-DF.CENTROID	5	29	-2.53605	-2.83239	7.12253	1.96591e-06	4.44378e-06	4.35173e-06	TRUE
GYPSY6A	2	22	-3.45943	-3.75577	13.5082	2.61282e-06	5.84517e-06	5.72409e-06	TRUE
M4	48	89	-0.890771	-1.18711	2.27696	2.70064e-06	5.97998e-06	5.85611e-06	TRUE
G	58	100	-0.785875	-1.08221	2.11728	4.10882e-06	9.0062e-06	8.81964e-06	TRUE
ACCORD2	23	55	-1.2578	-1.55413	2.93658	6.03435e-06	1.30945e-05	1.28233e-05	TRUE
GYPSY3	5	25	-2.32193	-2.61826	6.14011	2.25428e-05	4.84335e-05	4.74302e-05	TRUE
RT1	113766	90930	0.323241	0.0269043	0.981524	2.69942e-05	5.74288e-05	5.62391e-05	TRUE
INVADER1	16	42	-1.39232	-1.68865	3.22356	2.87341e-05	6.05369e-05	5.92829e-05	TRUE
dana.group.25	3	21	-2.80735	-3.10369	8.59616	3.14279e-05	6.55756e-05	6.42172e-05	TRUE
DSIM.8.8.PILER-DF.CENTROID	3	20	-2.73697	-3.0333	8.18682	5.88387e-05	0.0001216	0.000119081	TRUE
OJ.0.51.PILER-DF.CENTROID	111	148	-0.415037	-0.711374	1.63736	7.89666e-05	0.000161658	0.000158309	TRUE
AGAM.179.263.PILER-DF.CENTROID	1	13	-3.70044	-3.99678	15.9643	0.000244914	0.000496695	0.000486406	TRUE
PROTOP	161	194	-0.268996	-0.565333	1.47973	0.000273975	0.000550486	0.000539083	TRUE
R2	52	79	-0.603341	-0.899678	1.86565	0.000418791	0.000833741	0.00081647	TRUE
G2	10	27	-1.43296	-1.7293	3.31566	0.000735845	0.00145162	0.00142155	TRUE
TC1	150	175	-0.222392	-0.518729	1.43269	0.00120686	0.00235936	0.00231048	FALSE
TRANSIB3	115	137	-0.252542	-0.548879	1.46295	0.0028519	0.00552557	0.00541111	FALSE
MINOS	8	21	-1.39232	-1.68865	3.22356	0.00424082	0.00814387	0.00797518	FALSE
DYAK.10.18.PILER-DF.CENTROID	84	40	1.07039	0.774052	0.584773	0.00497403	0.00946812	0.00927199	FALSE
AGAM.164.224.PILER-DF.CENTROID	1	9	-3.16993	-3.46626	11.0522	0.00699307	0.0130819	0.0127014	FALSE
dvir.group.9	1	9	-3.16993	-3.46626	11.0522	0.00699307	0.0130819	0.0127014	FALSE
TRANSIB1	1	9	-3.16993	-3.46626	11.0522	0.00699307	0.0130819	0.0127014	FALSE
BLOOD	3526	3062	0.203558	-0.0927787	1.06642	0.00929369	0.0170909	0.0167369	FALSE
DVIR.32.76.PILER-DF.CENTROID	12	24	-1	-1.29634	2.45604	0.0111014	0.0202437	0.0198244	FALSE
DANA.135.241.PILER-DF.CENTROID	112	125	-0.158429	-0.454766	1.37056	0.0156648	0.0283271	0.0277113	FALSE
JOCKEY2	25	38	-0.604071	-0.900408	1.86659	0.0157788	0.0282974	0.0277113	FALSE
HELITRON	133	143	-0.104589	-0.400926	1.32035	0.0214748	0.0381969	0.0374057	FALSE
G6	3	10	-1.73697	-2.0333	4.09341	0.0249432	0.0440055	0.0430939	FALSE
OJ.0.96.PILER-DF.CENTROID	16	26	-0.70044	-0.996777	1.99554	0.0297859	0.0521254	0.0510456	FALSE
HETRP	17	27	-0.667425	-0.963762	1.95039	0.0332592	0.057738	0.0564887	FALSE
OJ.24.31.PILER-DF.CENTROID	60	30	1	0.703663	0.614011	0.0334937	0.0576836	0.0564887	FALSE
DANA.48.51.PILER-DF.CENTROID	112	121	-0.111508	-0.407845	1.3267	0.0348641	0.059571	0.0581214	FALSE
DYAK.3.1.PILER-DF.CENTROID	40	18	1.152	0.855666	0.55261	0.0350088	0.0593508	0.0581214	FALSE
dyak.group.2	21	7	1.58496	1.28863	0.409341	0.036992	0.0622269	0.0609379	FALSE
FW3	8	16	-1	-1.29634	2.45604	0.0393077	0.0656137	0.0642545	FALSE
G5A	385	267	0.528019	0.231682	0.851642	0.0446524	0.0739662	0.0723522	FALSE
DVIR.30.66.PILER-DF.CENTROID	143	148	-0.049582	-0.345919	1.27096	0.0449424	0.0738826	0.0723522	FALSE
PENELOPE	8	1	3	2.70366	0.153503	0.0480072	0.0783276	0.0767051	FALSE
AGM1	1	6	-2.58496	-2.8813	7.36813	0.0506623	0.0817378	0.0797481	FALSE
DPSE.34.75.PILER-DF.CENTROID	1	6	-2.58496	-2.8813	7.36813	0.0506623	0.0817378	0.0797481	FALSE
DANA.95.145.PILER-DF.CENTROID	24	9	1.41504	1.1187	0.460508	0.0529846	0.0845416	0.0827904	FALSE
OJ.9.60.PILER-DF.CENTROID	83	90	-0.116814	-0.413151	1.33159	0.0663622	0.105114	0.102936	FALSE
dvir.group.5	9	16	-0.830075	-1.12641	2.18315	0.0693186	0.109001	0.106743	FALSE
SAR	59	67	-0.183446	-0.479783	1.39453	0.0728505	0.113731	0.111375	FALSE
dmow.group.6	443	316	0.487382	0.191045	0.875971	0.0737938	0.11438	0.112011	FALSE
OJ.0.64.PILER-DF.CENTROID	43	50	-0.217591	-0.513928	1.42793	0.0951976	0.14651	0.142327	FALSE
GYPSY16-I_AG	4	9	-1.16993	-1.46626	2.76305	0.0961242	0.146379	0.142327	FALSE
OJ.0.36.PILER-DF.CENTROID	4	9	-1.16993	-1.46626	2.76305	0.0961242	0.146379	0.142327	FALSE
DANA.77.110.PILER-DF.CENTROID	1	5	-2.32193	-2.61826	6.14011	0.096445	0.145337	0.142327	FALSE
DPSE.17.27.PILER-DF.CENTROID	36	18	1	0.703663	0.614011	0.100673	0.150663	0.147542	FALSE
J1	46	52	-0.176878	-0.473215	1.3882	0.105353	0.156586	0.153342	FALSE
DANA.138.251.PILER-DF.CENTROID	15	21	-0.485427	-0.781764	1.71923	0.130849	0.193158	0.189157	FALSE
DYAK.13.30.PILER-DF.CENTROID	21	27	-0.36257	-0.658907	1.57889	0.145985	0.214045	0.209612	FALSE
297	211	199	0.0844746	-0.211862	1.15818	0.149839	0.218221	0.213701	FALSE
AGAM.133.158.PILER-DF.CENTROID	2	6	-1.58496	-1.8813	3.68407	0.151364	0.218974	0.214438	FALSE
OJ.8.5.PILER-DF.CENTROID	10	15	-0.584963	-0.881299	1.84203	0.159291	0.228915	0.224174	FALSE
OJ.31.44.PILER-DF.CENTROID	1	4	-2	-2.29634	4.91209	0.180916	0.258281	0.252931	FALSE
dmow.group.3	24	12	1	0.703663	0.614011	0.182531	0.258884	0.252938	FALSE
OJ.0.61.PILER-DF.CENTROID	39	43	-0.140863	-0.437199	1.35397	0.183301	0.258288	0.252938	FALSE
dana.group.5	406	298	0.446167	0.149831	0.901356	0.184774	0.258683	0.253324	FALSE
XDMR	144	138	0.0614005	-0.234936	1.17685	0.187744	0.261157	0.255747	FALSE
RP1	11	4	1.45943	1.16309	0.446554	0.197834	0.273439	0.267775	FALSE
dere.group.2	32	18	0.830075	0.533738	0.690763	0.255289	0.350619	0.343356	FALSE
DYAK.6.10.PILER-DF.CENTROID	6	2	1.58496	1.28863	0.409341	0.309504	0.422404	0.413654	FALSE
LOOPER1	11	14	-0.347923	-0.64426	1.56294	0.316085	0.42869	0.41981	FALSE
GYPSY7-I_AG	1	3	-1.58496	-1.8813	3.68407	0.332206	0.44637	0.435775	FALSE
GYPSY9	1	3	-1.58496	-1.8813	3.68407	0.332206	0.44637	0.435775	FALSE
S2	137	126	0.120752	-0.175585	1.12942	0.352477	0.469248	0.459528	FALSE
HELITRON1_AG	15	17	-0.180572	-0.476909	1.39176	0.37763	0.499669	0.489319	FALSE
DYAK.1.33.PILER-DF.CENTROID	4	1	2	1.70366	0.307006	0.388024	0.51031	0.499739	FALSE
OJ.0.90.PILER-DF.CENTROID	95	88	0.110424	-0.185913	1.13754	0.413788	0.540916	0.529711	FALSE
SAT6	9	10	-0.152003	-0.44834	1.36447	0.500502	0.650353	0.636881	FALSE
OJ.50.94.PILER-DF.CENTROID	21	21	0	-0.296337	1.22802	0.537246	0.693943	0.679568	FALSE
dvir.group.4	5	6	-0.263034	-0.559371	1.47363	0.557141	0.715382	0.700563	FALSE
ALUII	1	2	-1	-1.29634	2.45604	0.590951	0.74556	0.721724	FALSE
DERE.10.10.PILER-DF.CENTROID	1	2	-1	-1.29634	2.45604	0.590951	0.74556	0.721724	FALSE
dpse.group.2	1	2	-1	-1.29634	2.45604	0.590951	0.74556	0.721724	FALSE
GYPSY6-I_AG	1	2	-1	-1.29634	2.45604	0.590951	0.74556	0.721724	FALSE
HELITRON2_AG	1	2	-1	-1.29634	2.45604	0.590951	0.74556	0.721724	FALSE
GYPSY11	33	31	0.0901978	-0.206139	1.1536	0.615901	0.763717	0.743843	FALSE
META1	18	18	0	-0.296337	1.22802	0.616063	0.759578	0.743843	FALSE
HAT1	3	1	1.58496	1.28863	0.409341	0.632814	0.775823	0.759752	FALSE
dpse.group.5	2	3	-0.584963	-0.881299	1.84203	0.662696	0.805631	0.786739	FALSE
RPR	2	3	-0.584963	-0.881299	1.84203	0.662696	0.805631	0.786739	FALSE
AGAM.215.326.PILER-DF.CENTROID	85	64	0.409391	0.113054	0.924629	0.680758	0.820692	0.803692	FALSE
DANA.60.77.PILER-DF.CENTROID	33	24	0.459432	0.163095	0.893107	0.692139	0.829802	0.812613	FALSE
TABOR	189	147	0.36257	0.0662332	0.955129	0.701212	0.83606	0.818742	FALSE
dpse.group.3	3	4	-0.415037	-0.711374	1.63736	0.707951	0.839482	0.822093	FALSE
DVIR.26.43.PILER-DF.CENTROID	44	39	0.174029	-0.122307	1.08847	0.741087	0.873999	0.855895	FALSE
OJ.1.54.PILER-DF.CENTROID	7	4	0.807355	0.511018	0.701727	0.76408	0.896245	0.87768	FALSE
OJ.0.99.PILER-DF.CENTROID	6	6	0	-0.296337	1.22802	0.777087	0.906602	0.887822	FALSE
DPSE.58.115.PILER-DF.CENTROID	12	8	0.584963	0.288626	0.818682	0.822955	0.95498	0.935198	FALSE
INVADER5	13	9	0.530515	0.234178	0.850169	0.831379	0.959624	0.939745	FALSE
HMSBEAGLE	1340	1094	0.29262	-0.00371661	1.00258	0.951264	1	0.979285	FALSE
BS4	1	1	0	-0.296337	1.22802	1	1	0.979285	FALSE
DANA.133.237.PILER-DF.CENTROID	1	1	0	-0.296337	1.22802	1	1	0.979285	FALSE
DANA.51.60.PILER-DF.CENTROID	1	1	0	-0.296337	1.22802	1	1	0.979285	FALSE
DANA.88.129.PILER-DF.CENTROID	1	1	0	-0.296337	1.22802	1	1	0.979285	FALSE
dana.group.15	1	1	0	-0.296337	1.22802	1	1	0.979285	FALSE
dana.group.21	1	1	0	-0.296337	1.22802	1	1	0.979285	FALSE
dana.group.4	1	1	0	-0.296337	1.22802	1	1	0.979285	FALSE
DGRI.6.273.PILER-DF.CENTROID	1	1	0	-0.296337	1.22802	1	1	0.979285	FALSE
DPSE.30.63.PILER-DF.CENTROID	1	1	0	-0.296337	1.22802	1	1	0.979285	FALSE
DPSE.45.97.PILER-DF.CENTROID	1	1	0	-0.296337	1.22802	1	1	0.979285	FALSE
DSIM.7.7.PILER-DF.CENTROID	1	1	0	-0.296337	1.22802	1	1	0.979285	FALSE
dsim.group.1	1	1	0	-0.296337	1.22802	1	1	0.979285	FALSE
DYAK.12.25.PILER-DF.CENTROID	1	1	0	-0.296337	1.22802	1	1	0.979285	FALSE
DYAK.15.37.PILER-DF.CENTROID	1	1	0	-0.296337	1.22802	1	1	0.979285	FALSE
>dyak.group.1	1	1	0	-0.296337	1.22802	1	1	0.979285	FALSE
GYPSY5-I_AG	1	1	0	-0.296337	1.22802	1	1	0.979285	FALSE
OJ.1.50.PILER-DF.CENTROID	1	1	0	-0.296337	1.22802	1	1	0.979285	FALSE
OJ.1.77.PILER-DF.CENTROID	1	1	0	-0.296337	1.22802	1	1	0.979285	FALSE
OJ.22.29.PILER-DF.CENTROID	1	1	0	-0.296337	1.22802	1	1	0.979285	FALSE
P4_AG	1	1	0	-0.296337	1.22802	1	1	0.979285	FALSE
TRANSIB5	1	1	0	-0.296337	1.22802	1	1	0.979285	FALSE
ULYSSES	1	1	0	-0.296337	1.22802	1	1	0.979285	FALSE
DANA.78.111.PILER-DF.CENTROID	2	1	1	0.703663	0.614011	1	1	0.979285	FALSE
dana.group.6	3	2	0.584963	0.288626	0.818682	1	1	0.979285	FALSE
DPSE.52.108.PILER-DF.CENTROID	2	2	0	-0.296337	1.22802	1	1	0.979285	FALSE
MDG3	2	2	0	-0.296337	1.22802	1	1	0.979285	FALSE
OJ.13.4.PILER-DF.CENTROID	2	1	1	0.703663	0.614011	1	1	0.979285	FALSE
TC1-2	2	1	1	0.703663	0.614011	1	1	0.979285	FALSE

## Sheet: consensus
Transposable Element	value1 _Lhr+	value2 LhrKO	log2(Fold_change)	log2(Fold_change) normalized	Normalized Fold Change	p-value	q-value(Benjamini et al. 1995)	q-value(Storey et al. 2003)	Signature(p-value < 0.001)
412	2322	19913	-3.10027	-3.39661	10.5313	0	0	0	TRUE
BATUMI	20	1419	-6.14873	-6.44507	87.1282	0	0	0	TRUE
COPIA	1642	25476	-3.95561	-4.25195	19.053	0	0	0	TRUE
DEC1_DS	6624	16911	-1.35219	-1.64852	3.13513	0	0	0	TRUE
FW	123	1998	-4.02183	-4.31816	19.9479	0	0	0	TRUE
GYPSY12	64	3249	-5.66578	-5.96212	62.3413	0	0	0	TRUE
HETA	170	47758	-8.13406	-8.4304	344.988	0	0	0	TRUE
TAHRE	232	28196	-6.92522	-7.22156	149.247	0	0	0	TRUE
TART	863	28214	-5.03091	-5.32724	40.1477	0	0	0	TRUE
TART_B1	1215	15562	-3.679	-3.97534	15.7288	0	0	0	TRUE
TIRANT	227	5872	-4.69309	-4.98942	31.7663	0	0	0	TRUE
unmappedreads	51167354	41464593	0.303344	0.00700683	0.995155	0	0	0	TRUE
DIVER	1179	3160	-1.42236	-1.7187	3.29139	2.57547e-304	2.89245e-303	1.87893e-303	TRUE
ROVER	689	2145	-1.6384	-1.93474	3.82309	4.13095e-244	4.30799e-243	2.79847e-243	TRUE
STALKER2	112	1055	-3.23567	-3.53201	11.5675	7.9935e-238	7.78034e-237	5.05411e-237	TRUE
BEL	550	1620	-1.55849	-1.85483	3.61708	1.91611e-174	1.74845e-173	1.1358e-173	TRUE
FROGGER	23	588	-4.67611	-4.97245	31.3947	9.34021e-170	8.02159e-169	5.21083e-169	TRUE
BLASTOPIA	251	1038	-2.04805	-2.34438	5.07844	4.6729e-152	3.79024e-151	2.46214e-151	TRUE
I	161	835	-2.37472	-2.67105	6.36894	1.13478e-142	8.71985e-142	5.66442e-142	TRUE
HMR2	4	291	-6.18488	-6.48121	89.3386	1.64205e-94	1.1987e-93	7.78674e-94	TRUE
Bica	80	460	-2.52356	-2.8199	7.06113	2.7346e-84	1.9012e-83	1.23502e-83	TRUE
INVADER2	71	420	-2.5645	-2.86084	7.26436	2.76605e-78	1.83565e-77	1.19244e-77	TRUE
ROO	657	1278	-0.959923	-1.25626	2.38876	4.17258e-78	2.64868e-77	1.72058e-77	TRUE
MAX	514	1052	-1.03329	-1.32963	2.51338	1.54378e-70	9.39133e-70	6.10061e-70	TRUE
ACCORD	46	318	-2.78932	-3.08566	8.48937	2.31212e-64	1.35028e-63	8.7714e-64	TRUE
INVADER3	8	213	-4.73471	-5.03105	32.6961	8.52392e-63	4.78651e-62	3.10932e-62	TRUE
dyak.group.3	117	430	-1.87783	-2.17417	4.51324	2.24754e-58	1.21534e-57	7.89483e-58	TRUE
FW2	1	142	-7.14975	-7.44608	174.379	3.12216e-48	1.62799e-47	1.05754e-47	TRUE
BURDOCK	50	268	-2.42223	-2.71857	6.5822	8.93667e-48	4.49915e-47	2.92265e-47	TRUE
MDG1	142	421	-1.56793	-1.86427	3.64083	5.47035e-47	2.66224e-46	1.72939e-46	TRUE
R1	162	413	-1.35015	-1.64648	3.1307	7.64391e-39	3.60004e-38	2.33858e-38	TRUE
STALKER4	50	227	-2.18269	-2.47903	5.57522	7.97116e-37	3.63684e-36	2.36249e-36	TRUE
NINJA	9	134	-3.89616	-4.1925	18.2839	6.42628e-36	2.84314e-35	1.84691e-35	TRUE
DOC2	26	172	-2.72583	-3.02216	8.12384	9.39049e-35	4.03239e-34	2.61944e-34	TRUE
CR1A	26	168	-2.69188	-2.98821	7.93491	1.19094e-33	4.96792e-33	3.22716e-33	TRUE
TRANSPAC	273	502	-0.878786	-1.17512	2.25812	9.73108e-29	3.94649e-28	2.56364e-28	TRUE
G5	8	108	-3.75489	-4.05122	16.5783	2.46045e-28	9.7088e-28	6.30684e-28	TRUE
DOC3	135	322	-1.2541	-1.55044	2.92906	3.11502e-28	1.19682e-27	7.77457e-28	TRUE
QUASIMODO	287	497	-0.792195	-1.08853	2.12658	2.81094e-25	1.0523e-24	6.83574e-25	TRUE
1731	44	167	-1.92427	-2.22061	4.6609	4.31495e-24	1.57496e-23	1.02309e-23	TRUE
MICROPIA	11	101	-3.19878	-3.49512	11.2755	7.28511e-24	2.59421e-23	1.6852e-23	TRUE
GYPSY4	80	221	-1.46597	-1.76231	3.39241	1.29514e-23	4.50214e-23	2.92459e-23	TRUE
CIRCE	3	76	-4.66297	-4.9593	31.1099	4.94159e-23	1.67784e-22	1.08993e-22	TRUE
DOC6	548	752	-0.456557	-0.752894	1.68517	7.7846e-21	2.58307e-20	1.67796e-20	TRUE
BARI1	20	109	-2.44626	-2.74259	6.69272	1.47553e-20	4.78726e-20	3.1098e-20	TRUE
Gypsy2	59	175	-1.56857	-1.8649	3.64244	2.72453e-20	8.64743e-20	5.61737e-20	TRUE
RT1B	73	182	-1.31797	-1.61431	3.06164	1.663e-17	5.16591e-17	3.35578e-17	TRUE
INVADER6	21	100	-2.25154	-2.54788	5.84773	1.96638e-17	5.98107e-17	3.8853e-17	TRUE
GTWIN	171	307	-0.844242	-1.14058	2.2047	2.3764e-17	7.0807e-17	4.59962e-17	TRUE
FB4	163	297	-0.865591	-1.16193	2.23756	2.83871e-17	8.28902e-17	5.38455e-17	TRUE
COPIA2	21	99	-2.23704	-2.53338	5.78925	3.48242e-17	9.96929e-17	6.47605e-17	TRUE
Jockey	335	485	-0.533824	-0.830161	1.77788	3.22654e-16	9.05912e-16	5.8848e-16	TRUE
GYPSY9	22	94	-2.09516	-2.39149	5.247	2.03232e-15	5.59848e-15	3.63677e-15	TRUE
GYPSY6A	2	49	-4.61471	-4.91105	30.0865	3.58227e-15	9.6854e-15	6.29164e-15	TRUE
INVADER4	19	85	-2.16146	-2.4578	5.49378	1.66174e-14	4.41118e-14	2.8655e-14	TRUE
POGO	354	485	-0.454235	-0.750572	1.68246	6.41038e-14	1.67128e-13	1.08566e-13	TRUE
HMSBEAGLE	83	175	-1.07617	-1.37251	2.5892	1.46942e-13	3.76378e-13	2.44495e-13	TRUE
S	450	580	-0.366128	-0.662465	1.58278	2.30679e-13	5.80674e-13	3.77206e-13	TRUE
BLOOD	245	359	-0.551202	-0.847539	1.79943	7.85721e-13	1.94433e-12	1.26303e-12	TRUE
IVK	37	107	-1.53201	-1.82835	3.55131	8.8899e-13	2.16321e-12	1.40522e-12	TRUE
HOBO	96	185	-0.946419	-1.24276	2.3665	1.76789e-12	4.23134e-12	2.74868e-12	TRUE
GYPSY_3	10	60	-2.58496	-2.8813	7.36813	1.91215e-12	4.5028e-12	2.92502e-12	TRUE
QUASIMODO2	55	130	-1.24101	-1.53734	2.9026	3.7875e-12	8.77738e-12	5.70178e-12	TRUE
297	476	594	-0.319501	-0.615838	1.53245	3.90345e-12	8.90474e-12	5.78452e-12	TRUE
IDEFIX	55	127	-1.20732	-1.50366	2.83562	1.37017e-11	3.0776e-11	1.99921e-11	TRUE
dyak.15.37.centroid	19	70	-1.88136	-2.17769	4.52429	1.20623e-10	2.66833e-10	1.73335e-10	TRUE
BS2	8	49	-2.61471	-2.91105	7.52164	1.74726e-10	3.80746e-10	2.47333e-10	TRUE
TC1	29	80	-1.46395	-1.76028	3.38765	2.83365e-09	6.08401e-09	3.95217e-09	TRUE
GYPSY6	6	40	-2.73697	-3.0333	8.18682	4.5102e-09	9.54332e-09	6.19934e-09	TRUE
GYPSY11	1	27	-4.75489	-5.05122	33.1566	6.41306e-09	1.33758e-08	8.68893e-09	TRUE
NOMAD	87	152	-0.804984	-1.10132	2.14551	7.2504e-09	1.49093e-08	9.68507e-09	TRUE
TRANSIB2	12	50	-2.05889	-2.35523	5.11676	1.02643e-08	2.08137e-08	1.35206e-08	TRUE
Chimpo	31	79	-1.34958	-1.64592	3.12948	1.31737e-08	2.63474e-08	1.71152e-08	TRUE
176	120	188	-0.647698	-0.944035	1.9239	1.51458e-08	2.98822e-08	1.94115e-08	TRUE
G4	9	42	-2.22239	-2.51873	5.73077	4.95886e-08	9.65324e-08	6.27074e-08	TRUE
DOC5	14	51	-1.86507	-2.16141	4.47351	5.12581e-08	9.84694e-08	6.39657e-08	TRUE
MARINER2	12	45	-1.90689	-2.20323	4.60508	2.89137e-07	5.48233e-07	3.56132e-07	TRUE
RT1A	6	32	-2.41504	-2.71137	6.54945	7.38129e-07	1.38163e-06	8.97504e-07	TRUE
GYPSY2	12	41	-1.77259	-2.06893	4.19574	2.33599e-06	4.31715e-06	2.80442e-06	TRUE
INVADER1	14	42	-1.58496	-1.8813	3.68407	5.66003e-06	1.03296e-05	6.71008e-06	TRUE
PROTOP	132	177	-0.423211	-0.719548	1.64667	1.29041e-05	2.32593e-05	1.51092e-05	TRUE
GYPSY	30	62	-1.04731	-1.34364	2.53791	2.03952e-05	3.63135e-05	2.35892e-05	TRUE
GYPSY8	4	23	-2.52356	-2.8199	7.06113	2.09095e-05	3.67805e-05	2.38926e-05	TRUE
DIVER2	9	32	-1.83007	-2.12641	4.3663	2.32792e-05	4.04614e-05	2.62837e-05	TRUE
ZAM	6	27	-2.16993	-2.46626	5.5261	2.47117e-05	4.2446e-05	2.75729e-05	TRUE
HELENA	2	18	-3.16993	-3.46626	11.0522	4.10415e-05	6.9675e-05	4.52609e-05	TRUE
BAGGINS1	6	26	-2.11548	-2.41181	5.32143	4.3636e-05	7.32283e-05	4.75691e-05	TRUE
Chouto	29	58	-1	-1.29634	2.45604	5.31082e-05	8.81113e-05	5.72371e-05	TRUE
M4	11	33	-1.58496	-1.8813	3.68407	5.87749e-05	9.64172e-05	6.26326e-05	TRUE
ACCORD2	18	40	-1.152	-1.44834	2.72894	0.000290148	0.000470684	0.000305756	TRUE
dpse.41.89.centroid	293	171	0.776904	0.480567	0.716696	0.000539567	0.00086568	0.000562345	TRUE
TRANSIB3	11	29	-1.39855	-1.69489	3.23751	0.000636442	0.00101001	0.0006561	TRUE
PEN1	1989	1800	0.144046	-0.152291	1.11133	0.00121953	0.00191454	0.00124368	FALSE
G2	9	24	-1.41504	-1.71137	3.27473	0.00142841	0.00221859	0.0014412	FALSE
GYPSY7	1	10	-3.32193	-3.61826	12.2802	0.00358634	0.00551164	0.00358036	FALSE
BS	11	24	-1.12553	-1.42187	2.67932	0.005962	0.0090672	0.00589006	FALSE
dsim.7.7.centroid	1	9	-3.16993	-3.46626	11.0522	0.00699307	0.0105256	0.00683746	FALSE
G6	4	14	-1.80735	-2.10369	4.29808	0.00734699	0.0109455	0.0071102	FALSE
BS3	3	12	-2	-2.29634	4.91209	0.00790475	0.0116575	0.00757272	FALSE
GYPSY10	9	21	-1.22239	-1.51873	2.86539	0.00896238	0.0130851	0.00850007	FALSE
dmel.33.45.centroid	1	7	-2.80735	-3.10369	8.59616	0.0263425	0.0378917	0.0244938	FALSE
RT1C	1	7	-2.80735	-3.10369	8.59616	0.0263425	0.0378917	0.0244938	FALSE
Transib4	9	17	-0.917538	-1.21387	2.3196	0.0470901	0.0667491	0.0433602	FALSE
Transib5	5	12	-1.26303	-1.55937	2.94725	0.0483132	0.0678244	0.0440587	FALSE
PROTOP_B	14	21	-0.584963	-0.881299	1.84203	0.0885779	0.123165	0.0800083	FALSE
dyak.16.38.centroid	18	7	1.36257	1.06623	0.477564	0.108187	0.149012	0.0967985	FALSE
LOOPER1	10	16	-0.678072	-0.974409	1.96484	0.113679	0.155113	0.100762	FALSE
TOM1	22	28	-0.347923	-0.64426	1.56294	0.119715	0.161837	0.10513	FALSE
PEN2	92	94	-0.0310269	-0.327364	1.25472	0.1223	0.163815	0.106414	FALSE
dyak.group.1	15	20	-0.415037	-0.711374	1.63736	0.174006	0.230954	0.150028	FALSE
dsim.group.2	1	4	-2	-2.29634	4.91209	0.180916	0.237961	0.15458	FALSE
PLACW	26	31	-0.253757	-0.550093	1.46418	0.182554	0.237973	0.154587	FALSE
GYPSY5	6	10	-0.736966	-1.0333	2.0467	0.208929	0.269943	0.175355	FALSE
G	7	11	-0.652077	-0.948414	1.92975	0.235397	0.301473	0.195837	FALSE
Transib1	14	17	-0.280108	-0.576445	1.49117	0.282962	0.359239	0.232618	FALSE
JOCKEY2	10	4	1.32193	1.02559	0.491209	0.286495	0.360588	0.232618	FALSE
ROOA	248	223	0.153296	-0.14304	1.10423	0.286965	0.358094	0.232618	FALSE
agam.110.111.centroid	1	3	-1.58496	-1.8813	3.68407	0.332206	0.405876	0.260388	FALSE
DOC4	1	3	-1.58496	-1.8813	3.68407	0.332206	0.405876	0.260388	FALSE
dsim.4.4.centroid	1	3	-1.58496	-1.8813	3.68407	0.332206	0.405876	0.260388	FALSE
GYPSY12A	1	3	-1.58496	-1.8813	3.68407	0.332206	0.405876	0.260388	FALSE
R2	14	16	-0.192645	-0.488982	1.40345	0.364818	0.436586	0.283606	FALSE
S2	5	7	-0.485427	-0.781764	1.71923	0.394224	0.46794	0.303974	FALSE
TC1-2	66	47	0.489805	0.193468	0.874501	0.508953	0.599251	0.389274	FALSE
ALUII	1	2	-1	-1.29634	2.45604	0.590951	0.684753	0.441313	FALSE
FW3	1	2	-1	-1.29634	2.45604	0.590951	0.684753	0.441313	FALSE
Gypsy1	1	2	-1	-1.29634	2.45604	0.590951	0.684753	0.441313	FALSE
TABOR	185	142	0.381634	0.0852975	0.94259	0.617078	0.703854	0.457224	FALSE
RSP	3	1	1.58496	1.28863	0.409341	0.632814	0.716209	0.465249	FALSE
G5A	45	40	0.169925	-0.126412	1.09158	0.743852	0.835403	0.542677	FALSE
INVADER5	7	4	0.807355	0.511018	0.701727	0.76408	0.85157	0.55318	FALSE
G3	8	8	0	-0.296337	1.22802	0.802953	0.888115	0.576919	FALSE
agam.220.342.centroid	23	17	0.436099	0.139762	0.907669	0.874022	0.959453	0.623261	FALSE
PROTOP_A	29	25	0.214125	-0.0822121	1.05864	0.891486	0.971321	0.63097	FALSE
ARS406	1	1	0	-0.296337	1.22802	1	1	0.6496	FALSE
BS4	1	1	0	-0.296337	1.22802	1	1	0.6496	FALSE
dsec.7.7.centroid	1	1	0	-0.296337	1.22802	1	1	0.6496	FALSE
dyak.12.25.centroid	1	1	0	-0.296337	1.22802	1	1	0.6496	FALSE
HETRP	1	1	0	-0.296337	1.22802	1	1	0.6496	FALSE
RPR	1	1	0	-0.296337	1.22802	1	1	0.6496	FALSE
SAR2	1	1	0	-0.296337	1.22802	1	1	0.6496	FALSE
SAT6	1	1	0	-0.296337	1.22802	1	1	0.6496	FALSE
STALKER3	1	1	0	-0.296337	1.22802	1	1	0.6496	FALSE
XDMR	1	1	0	-0.296337	1.22802	1	1	0.6496	FALSE
DOC	7	6	0.222392	-0.0739444	1.05259	1	1	0.6496	FALSE
PEN4	26	21	0.308122	0.0117854	0.991864	1	1	0.6496	FALSE
