# Supplementary material for: The Hmr and Lhr Hybrid Incompatibility Genes Suppress a Broad Range of Heterochromatic Repeats
Source: PLoS Genet. 2014 Mar 20;10(3):e1004240. doi: 10.1371/journal.pgen.1004240 (PMC3961192; doi:10.1371/journal.pgen.1004240)
Supplement: Table S4 — DEG-seq output measuring the statistical significance of the differences in TE expression between Hmr+ and Hmr− male larvae based on reads uniquely mapped with up to three mismatches to either the individual-insertion or consensus-sequence TE databases. (XLSX) [file pgen.1004240.s009.xlsx]

## Sheet: output_score_insertions
Transposable Element	value1_Hmr+	value2_Hmr mutant	log2(Fold_change)	log2(Fold_change) normalized	Normalized Fold Change	p-value	q-value(Benjamini et al. 1995)	q-value(Storey et al. 2003)	Signature(p-value < 0.001)
1731	11847	17374	-0.552408	-1.20717	2.30885	0	0	0	TRUE
BATUMI	361	1599	-2.1471	-2.80187	6.97341	0	0	0	TRUE
COPIA	445912	433058	0.0421988	-0.612567	1.52898	0	0	0	TRUE
FW	503	2956	-2.55502	-3.20978	9.25211	0	0	0	TRUE
MDG1	1911	10179	-2.4132	-3.06796	8.38588	0	0	0	TRUE
unmapped	33384247	21023252	0.667182	0.0124158	0.991431	0	0	0	TRUE
R1	182	948	-2.38095	-3.03571	8.20051	1.11598e-213	3.09285e-212	1.68079e-212	TRUE
DVIR.6.62.PILER-DF.CENTROID	172	916	-2.41294	-3.0677	8.38438	9.93661e-209	2.40963e-207	1.3095e-207	TRUE
MAX	637	1520	-1.25471	-1.90947	3.75672	5.39121e-194	1.16211e-192	6.3154e-193	TRUE
GYPSY6	59	298	-2.33653	-2.99129	7.95185	2.23904e-67	4.34374e-66	2.36058e-66	TRUE
INVADER3	156	428	-1.45606	-2.11083	4.3194	1.1503e-63	2.02871e-62	1.10249e-62	TRUE
RT1B	258	519	-1.00836	-1.66313	3.16703	1.11747e-55	1.80658e-54	9.81774e-55	TRUE
NINJA	276	538	-0.962938	-1.6177	3.06886	2.46529e-55	3.67897e-54	1.99932e-54	TRUE
GYPSY8	52	154	-1.56635	-2.22111	4.66253	1.63693e-25	2.26831e-24	1.2327e-24	TRUE
3S18	4728	3754	0.332801	-0.321964	1.25003	3.3949e-24	4.39074e-23	2.38612e-23	TRUE
NOMAD	1351	1249	0.113254	-0.541512	1.4555	2.01721e-21	2.44587e-20	1.32919e-20	TRUE
BLOOD	9265	6758	0.455195	-0.199571	1.14836	7.22014e-18	8.23945e-17	4.47768e-17	TRUE
176	715	712	0.006066	-0.6487	1.56775	2.83278e-17	3.05311e-16	1.65919e-16	TRUE
MICROPIA	93	157	-0.755462	-1.41023	2.65779	2.66991e-14	2.72612e-13	1.48149e-13	TRUE
CIRCE	35	78	-1.15612	-1.81089	3.50857	1.01254e-10	9.82163e-10	5.33751e-10	TRUE
ACCORD	4647	3412	0.445682	-0.209084	1.15595	1.53065e-10	1.41403e-09	7.68447e-10	TRUE
TART	1193	989	0.270552	-0.384214	1.30515	7.39176e-10	6.51819e-09	3.51022e-09	TRUE
TRANSIB2	29	68	-1.22948	-1.88425	3.6916	7.65782e-10	6.45921e-09	3.51022e-09	TRUE
DOC2	60	98	-0.707819	-1.36259	2.57146	5.84388e-09	4.72381e-08	2.56712e-08	TRUE
ACCORD2	48	80	-0.736966	-1.39173	2.62393	8.34605e-08	6.47653e-07	3.51963e-07	TRUE
FLEA	1945	1476	0.398077	-0.256688	1.19473	2.97961e-07	2.22325e-06	1.20821e-06	TRUE
dana.group.5	224	224	0	-0.654766	1.57436	1.85541e-06	1.33315e-05	7.24491e-06	TRUE
GYPSY16-I_AG	10	31	-1.63227	-2.28703	4.88052	2.51636e-06	1.74348e-05	9.47485e-06	TRUE
GYPSY12	8	27	-1.75489	-2.40965	5.31347	5.33972e-06	3.57209e-05	1.94123e-05	TRUE
COPIA2	63	83	-0.39776	-1.05253	2.07416	1.23391e-05	7.97925e-05	4.33628e-05	TRUE
IVK	84	101	-0.265894	-0.92066	1.89298	1.5218e-05	9.52352e-05	5.1755e-05	TRUE
G5	104	118	-0.182203	-0.836969	1.78629	1.75078e-05	0.000106141	5.76817e-05	TRUE
GYPSY2	14	32	-1.19265	-1.84741	3.59854	2.86107e-05	0.000168196	9.14051e-05	TRUE
GTWIN	131	134	-0.0326662	-0.687432	1.61041	0.000114585	0.000653808	0.000355308	TRUE
dmow.group.6	1155	871	0.407148	-0.247618	1.18724	0.000140246	0.000777362	0.000422453	TRUE
OSVALDO	9	23	-1.35364	-2.0084	4.02337	0.000188438	0.00101547	0.000551853	TRUE
INVADER2	43	58	-0.431716	-1.08648	2.12356	0.0002029	0.00106385	0.000578144	TRUE
GYPSY5	27	42	-0.63743	-1.2922	2.44901	0.000277495	0.00141668	0.000769888	TRUE
GYPSY7	17	31	-0.866733	-1.5215	2.87089	0.000502795	0.00250108	0.0013592	TRUE
QUASIMODO	660	513	0.363507	-0.291259	1.22371	0.000635367	0.00308153	0.00167464	TRUE
HELITRON2_AG	2	11	-2.45943	-3.1142	8.65898	0.000984756	0.00465958	0.00253222	TRUE
GYPSY6A	2	10	-2.32193	-2.97669	7.8718	0.0021655	0.0100025	0.00543582	FALSE
BAGGINS1	21	31	-0.561879	-1.21664	2.32406	0.00263935	0.0119078	0.00647121	FALSE
IDEFIX	123	114	0.109624	-0.545141	1.45916	0.0040848	0.0180103	0.00978757	FALSE
GYPSY	501	384	0.383704	-0.271062	1.2067	0.00579317	0.024975	0.0133044	FALSE
BURDOCK	1343	959	0.485857	-0.168909	1.12421	0.00580491	0.0244816	0.0133044	FALSE
INVADER4	42	48	-0.192645	-0.847411	1.79927	0.00653085	0.0269571	0.0146497	FALSE
G2	41	46	-0.16601	-0.820776	1.76636	0.00820924	0.033179	0.0180309	FALSE
I	260	125	1.05658	0.401818	0.756904	0.0103532	0.0409903	0.0222759	FALSE
S	63	63	0	-0.654766	1.57436	0.0132655	0.0514703	0.0279712	FALSE
HETA	137	119	0.203214	-0.451552	1.36751	0.014661	0.0557692	0.0303075	FALSE
DIVER2	20	26	-0.378512	-1.03328	2.04667	0.0156007	0.0582027	0.0316299	FALSE
STALKER2	74	70	0.0801703	-0.574596	1.48926	0.0206369	0.0755387	0.0410511	FALSE
DOC6	968	552	0.810339	0.155573	0.897776	0.0454831	0.163402	0.0888001	FALSE
agam.group.17	145	69	1.07138	0.416619	0.749178	0.0495598	0.174811	0.095	FALSE
DYAK.3.1.PILER-DF.CENTROID	16	3	2.41504	1.76027	0.295193	0.0566708	0.196324	0.106691	FALSE
G7	5	9	-0.847997	-1.50276	2.83385	0.0585326	0.199216	0.108263	FALSE
TOM1	218	168	0.375867	-0.278899	1.21327	0.0602809	0.201629	0.109574	FALSE
DOC3	141	114	0.306661	-0.348105	1.27289	0.0622307	0.204623	0.111201	FALSE
BS3	18	21	-0.222392	-0.877158	1.83675	0.0695756	0.224961	0.122254	FALSE
POGO	708	499	0.50471	-0.150056	1.10961	0.0764611	0.243171	0.131692	FALSE
DVIR.35.83.PILER-DF.CENTROID	9	13	-0.530515	-1.18528	2.27408	0.077445	0.242328	0.131692	FALSE
ROOA	474	341	0.475115	-0.179651	1.13261	0.0844861	0.260163	0.141384	FALSE
FW3	14	17	-0.280108	-0.934874	1.91172	0.0954183	0.289237	0.157184	FALSE
ZAM	49	44	0.155278	-0.499488	1.41371	0.110071	0.32852	0.178532	FALSE
HOBO	83	69	0.266515	-0.388251	1.30881	0.113535	0.333723	0.18136	FALSE
412	2872	1911	0.587728	-0.0670379	1.04756	0.115876	0.335521	0.182093	FALSE
HELENA	2	5	-1.32193	-1.97669	3.9359	0.117495	0.335205	0.182093	FALSE
DOC5	4	7	-0.807355	-1.46212	2.75513	0.1216	0.341891	0.182093	FALSE
DANA.48.51.PILER-DF.CENTROID	27	9	1.58496	0.930197	0.524787	0.122443	0.339343	0.182093	FALSE
TRANSPAC	2751	1665	0.724434	0.0696681	0.952857	0.12263	0.335072	0.182093	FALSE
DIVER	781	541	0.529694	-0.125072	1.09056	0.12757	0.343731	0.186799	FALSE
TIRANT	7	10	-0.514573	-1.16934	2.24909	0.132825	0.352988	0.191829	FALSE
GYPSY10	96	77	0.318176	-0.33659	1.26277	0.138226	0.362377	0.196931	FALSE
PROTOP	246	180	0.450661	-0.204104	1.15197	0.149762	0.387383	0.210521	FALSE
G	6	8	-0.415037	-1.0698	2.09915	0.177544	0.453205	0.246291	FALSE
DOC	147	110	0.418313	-0.236453	1.17809	0.200762	0.505817	0.274883	FALSE
HMSBEAGLE	173	127	0.445944	-0.208822	1.15574	0.214213	0.532786	0.283849	FALSE
AGAM.164.224.PILER-DF.CENTROID	2	4	-1	-1.65477	3.14872	0.215927	0.526917	0.283849	FALSE
GYPSY6-I_AG	2	4	-1	-1.65477	3.14872	0.215927	0.526917	0.283849	FALSE
dvir.group.8	12	13	-0.115477	-0.770243	1.70556	0.21808	0.522315	0.283849	FALSE
CR1	236	170	0.473252	-0.181514	1.13407	0.221729	0.524577	0.285078	FALSE
297	147	108	0.444785	-0.209981	1.15667	0.248388	0.58057	0.312675	FALSE
DGRI.6.273.PILER-DF.CENTROID	89	45	0.98388	0.329114	0.796025	0.249124	0.575357	0.312675	FALSE
GYPSY12A	21	8	1.39232	0.737552	0.599756	0.255439	0.583001	0.316828	FALSE
BARI1	3	5	-0.736966	-1.39173	2.62393	0.275284	0.6174	0.333594	FALSE
HARBINGER1_AG	3	5	-0.736966	-1.39173	2.62393	0.275284	0.6174	0.333594	FALSE
G4	23	21	0.131245	-0.523521	1.43746	0.278646	0.614287	0.333831	FALSE
TART_B1	26	11	1.24101	0.586242	0.666076	0.31246	0.681092	0.366225	FALSE
MDG3	12	4	1.58496	0.930197	0.524787	0.312633	0.673897	0.366225	FALSE
OJ.0.14.PILER-DF.CENTROID	102	76	0.424498	-0.230268	1.17305	0.317483	0.676832	0.36782	FALSE
GYPSY3	5	6	-0.263034	-0.9178	1.88923	0.356666	0.752101	0.408714	FALSE
AGAM.110.111.PILER-DF.CENTROID	10	10	0	-0.654766	1.57436	0.360533	0.75208	0.408714	FALSE
SAR	106	58	0.869939	0.215174	0.861442	0.379098	0.782394	0.412261	FALSE
GYPSY4	63	48	0.392317	-0.262448	1.19951	0.380863	0.777762	0.412261	FALSE
dana.group.25	2	3	-0.584963	-1.23973	2.36154	0.383215	0.766429	0.412261	FALSE
G6	2	3	-0.584963	-1.23973	2.36154	0.383215	0.766429	0.412261	FALSE
OJ.0.61.PILER-DF.CENTROID	2	3	-0.584963	-1.23973	2.36154	0.383215	0.766429	0.412261	FALSE
S2	24	11	1.12553	0.470765	0.721582	0.392762	0.769656	0.418265	FALSE
P_DG	11	4	1.45943	0.804666	0.572495	0.431918	0.837921	0.435647	FALSE
SPRINGER	833	506	0.719179	0.0644133	0.956334	0.432621	0.830974	0.435647	FALSE
FW2	3	4	-0.415037	-1.0698	2.09915	0.442001	0.836568	0.435647	FALSE
ULYSSES	3	4	-0.415037	-1.0698	2.09915	0.442001	0.836568	0.435647	FALSE
dyak.group.1	2931	1902	0.623876	-0.0308901	1.02164	0.469639	0.876057	0.435647	FALSE
G5A	208	143	0.540568	-0.114197	1.08237	0.476763	0.880877	0.435647	FALSE
FB4	198	115	0.783867	0.129101	0.914401	0.486575	0.890525	0.435647	FALSE
JOCKEY2	14	6	1.22239	0.567627	0.674726	0.49682	0.896588	0.435647	FALSE
MINOS	14	6	1.22239	0.567627	0.674726	0.49682	0.896588	0.435647	FALSE
OJ.0.64.PILER-DF.CENTROID	11	10	0.137504	-0.517262	1.43124	0.502669	0.894659	0.435647	FALSE
TABOR	72	52	0.469485	-0.185281	1.13704	0.519149	0.915589	0.435647	FALSE
DYAK.20.48.PILER-DF.CENTROID	151	104	0.537965	-0.116801	1.08433	0.52137	0.911223	0.435647	FALSE
M4	23	18	0.353637	-0.301129	1.23211	0.524236	0.908051	0.435647	FALSE
DANA.77.110.PILER-DF.CENTROID	24	19	0.337035	-0.317731	1.24637	0.532019	0.913377	0.435647	FALSE
ROO	1806	1174	0.621365	-0.0334004	1.02342	0.53522	0.910813	0.435647	FALSE
MARINER2	26	20	0.378512	-0.276254	1.21105	0.546806	0.922439	0.435647	FALSE
LOOPER1	6	6	0	-0.654766	1.57436	0.555411	0.928878	0.435647	FALSE
TC1	152	104	0.547488	-0.107278	1.07719	0.564341	0.935745	0.435647	FALSE
R2	104	72	0.530515	-0.124251	1.08994	0.588709	0.967877	0.435647	FALSE
PROTOP_A	193	130	0.570089	-0.0846766	1.06045	0.607807	0.990878	0.435647	FALSE
BS	37	27	0.454566	-0.2002	1.14886	0.60903	0.984599	0.435647	FALSE
TRANSIB3	40	29	0.463947	-0.190819	1.14141	0.621964	0.997199	0.435647	FALSE
RT1C	64	45	0.508147	-0.146619	1.10697	0.623739	0.991848	0.435647	FALSE
AGAM.133.158.PILER-DF.CENTROID	2	2	0	-0.654766	1.57436	0.644618	0.896458	0.435647	FALSE
AGAM.179.263.PILER-DF.CENTROID	2	2	0	-0.654766	1.57436	0.644618	0.896458	0.435647	FALSE
BEL18	2	2	0	-0.654766	1.57436	0.644618	0.896458	0.435647	FALSE
DANA.26.173.PILER-DF.CENTROID	2	2	0	-0.654766	1.57436	0.644618	0.896458	0.435647	FALSE
DANA.88.129.PILER-DF.CENTROID	2	2	0	-0.654766	1.57436	0.644618	0.896458	0.435647	FALSE
DANA.95.145.PILER-DF.CENTROID	2	2	0	-0.654766	1.57436	0.644618	0.896458	0.435647	FALSE
dana.group.4	2	2	0	-0.654766	1.57436	0.644618	0.896458	0.435647	FALSE
DERE.10.10.PILER-DF.CENTROID	2	2	0	-0.654766	1.57436	0.644618	0.896458	0.435647	FALSE
dere.group.1	2	2	0	-0.654766	1.57436	0.644618	0.896458	0.435647	FALSE
dmow.group.3	2	2	0	-0.654766	1.57436	0.644618	0.896458	0.435647	FALSE
DPSE.45.97.PILER-DF.CENTROID	2	2	0	-0.654766	1.57436	0.644618	0.896458	0.435647	FALSE
DPSE.52.108.PILER-DF.CENTROID	2	2	0	-0.654766	1.57436	0.644618	0.896458	0.435647	FALSE
dpse.group.2	2	2	0	-0.654766	1.57436	0.644618	0.896458	0.435647	FALSE
dpse.group.3	2	2	0	-0.654766	1.57436	0.644618	0.896458	0.435647	FALSE
DSIM.7.7.PILER-DF.CENTROID	2	2	0	-0.654766	1.57436	0.644618	0.896458	0.435647	FALSE
DSIM.8.8.PILER-DF.CENTROID	2	2	0	-0.654766	1.57436	0.644618	0.896458	0.435647	FALSE
dsim.group.1	2	2	0	-0.654766	1.57436	0.644618	0.896458	0.435647	FALSE
dsim.group.2	2	2	0	-0.654766	1.57436	0.644618	0.896458	0.435647	FALSE
DVIR.26.43.PILER-DF.CENTROID	2	2	0	-0.654766	1.57436	0.644618	0.896458	0.435647	FALSE
DVIR.30.66.PILER-DF.CENTROID	2	2	0	-0.654766	1.57436	0.644618	0.896458	0.435647	FALSE
DVIR.9.78.PILER-DF.CENTROID	2	2	0	-0.654766	1.57436	0.644618	0.896458	0.435647	FALSE
dyak.group.2	2	2	0	-0.654766	1.57436	0.644618	0.896458	0.435647	FALSE
GYPSY7-I_AG	2	2	0	-0.654766	1.57436	0.644618	0.896458	0.435647	FALSE
GYPSY9	2	2	0	-0.654766	1.57436	0.644618	0.896458	0.435647	FALSE
IS10	2	2	0	-0.654766	1.57436	0.644618	0.896458	0.435647	FALSE
OJ.0.90.PILER-DF.CENTROID	2	2	0	-0.654766	1.57436	0.644618	0.896458	0.435647	FALSE
OJ.0.99.PILER-DF.CENTROID	2	2	0	-0.654766	1.57436	0.644618	0.896458	0.435647	FALSE
OJ.10.24.PILER-DF.CENTROID	2	2	0	-0.654766	1.57436	0.644618	0.896458	0.435647	FALSE
OJ.31.44.PILER-DF.CENTROID	2	2	0	-0.654766	1.57436	0.644618	0.896458	0.435647	FALSE
OJ.7.10.PILER-DF.CENTROID	2	2	0	-0.654766	1.57436	0.644618	0.896458	0.435647	FALSE
R2B	2	2	0	-0.654766	1.57436	0.644618	0.896458	0.435647	FALSE
RSP	2	2	0	-0.654766	1.57436	0.644618	0.896458	0.435647	FALSE
TC1-2	2	2	0	-0.654766	1.57436	0.644618	0.896458	0.435647	FALSE
TRANSIB5	2	2	0	-0.654766	1.57436	0.644618	0.896458	0.435647	FALSE
J1	26	19	0.452512	-0.202254	1.15049	0.648897	0.801822	0.435746	FALSE
OJ.0.51.PILER-DF.CENTROID	15	7	1.09954	0.44477	0.734702	0.662714	0.813712	0.436673	FALSE
PROTOP_B	344	210	0.712019	0.0572534	0.961092	0.663173	0.809155	0.436673	FALSE
INVADER1	13	10	0.378512	-0.276254	1.21105	0.672493	0.815398	0.436673	FALSE
DVIR.32.76.PILER-DF.CENTROID	3	3	0	-0.654766	1.57436	0.683414	0.813388	0.436673	FALSE
DYAK.13.30.PILER-DF.CENTROID	3	3	0	-0.654766	1.57436	0.683414	0.813388	0.436673	FALSE
G3	3	3	0	-0.654766	1.57436	0.683414	0.813388	0.436673	FALSE
HAT1	3	3	0	-0.654766	1.57436	0.683414	0.813388	0.436673	FALSE
TOM	3	3	0	-0.654766	1.57436	0.683414	0.813388	0.436673	FALSE
INVADER6	15	11	0.447459	-0.207307	1.15453	0.693678	0.810684	0.440562	FALSE
dpse.group.5	5	2	1.32193	0.667162	0.629744	0.713055	0.823408	0.444829	FALSE
DYAK.6.10.PILER-DF.CENTROID	5	2	1.32193	0.667162	0.629744	0.713055	0.823408	0.444829	FALSE
OJ.0.34.PILER-DF.CENTROID	5	2	1.32193	0.667162	0.629744	0.713055	0.823408	0.444829	FALSE
RT1	28165	17831	0.659516	0.00475001	0.996713	0.734042	0.837671	0.455227	FALSE
SAT6	7	3	1.22239	0.567627	0.674726	0.749879	0.850739	0.460012	FALSE
agam.group.37	162	98	0.72514	0.0703743	0.952391	0.750483	0.846475	0.460012	FALSE
TRANSIB4	28	20	0.485427	-0.169339	1.12454	0.767423	0.860579	0.467677	FALSE
DYAK.10.18.PILER-DF.CENTROID	9	4	1.16993	0.515159	0.699716	0.777305	0.86665	0.470976	FALSE
XDMR	77	52	0.566347	-0.088419	1.0632	0.786515	0.871908	0.473834	FALSE
BS2	172	113	0.606086	-0.0486801	1.03432	0.808007	0.890644	0.484015	FALSE
HETRP	197	121	0.703189	0.0484227	0.966993	0.81805	0.896619	0.487263	FALSE
RP1	12	9	0.415037	-0.239728	1.18077	0.823461	0.89748	0.48773	FALSE
dvir.group.5	13	9	0.530515	-0.124251	1.08994	0.830344	0.899925	0.489059	FALSE
DANA.138.251.PILER-DF.CENTROID	20	14	0.514573	-0.140193	1.10205	0.860694	0.927637	0.504119	FALSE
DOC4	9	6	0.584963	-0.0698033	1.04957	1	1	0.543444	FALSE
AGAM.94.83.PILER-DF.CENTROID	3	2	0.584963	-0.0698033	1.04957	1	1	0.543444	FALSE
ALUII	3	2	0.584963	-0.0698033	1.04957	1	1	0.543444	FALSE
DANA.135.241.PILER-DF.CENTROID	51	32	0.672425	0.0176595	0.987834	1	1	0.543444	FALSE
DPSE.30.63.PILER-DF.CENTROID	14	8	0.807355	0.152589	0.899635	1	1	0.543444	FALSE
DPSE.58.115.PILER-DF.CENTROID	7	4	0.807355	0.152589	0.899635	1	1	0.543444	FALSE
DVIR.3.94.PILER-DF.CENTROID	9	5	0.847997	0.193231	0.874645	1	1	0.543444	FALSE
GYPSY11	7	4	0.807355	0.152589	0.899635	1	1	0.543444	FALSE
HELITRON1_AG	3	2	0.584963	-0.0698033	1.04957	1	1	0.543444	FALSE
OJ.0.36.PILER-DF.CENTROID	3	2	0.584963	-0.0698033	1.04957	1	1	0.543444	FALSE
OJ.24.31.PILER-DF.CENTROID	7	5	0.485427	-0.169339	1.12454	1	1	0.543444	FALSE
RPR	4	3	0.415037	-0.239728	1.18077	1	1	0.543444	FALSE
TLD2	6	4	0.584963	-0.0698033	1.04957	1	1	0.543444	FALSE
TRANSIB1	4	3	0.415037	-0.239728	1.18077	1	1	0.543444	FALSE

## Sheet: output_score_consensus
GeneNames	value1_Hmr+	value2_Hmr-	log2(Fold_change)	log2(Fold_change) normalized	Normalized Fold Change	p-value	q-value(Benjamini et al. 1995)	q-value(Storey et al. 2003)	Signature(p-value < 0.001)
1731	10200	15183	-0.573888	-1.22865	2.34348	0	0	0	TRUE
COPIA	451603	436737	0.0482903	-0.606476	1.52254	0	0	0	TRUE
G6	82	1987	-4.59882	-5.25359	38.1494	0	0	0	TRUE
GYPSY12	198	2157	-3.44545	-4.10022	17.151	0	0	0	TRUE
MDG1	1824	9706	-2.41177	-3.06654	8.3776	0	0	0	TRUE
unmapped	33320322	20980837	0.66733	0.0125643	0.991329	0	0	0	TRUE
MAX	1014	2387	-1.23514	-1.88991	3.70611	3.09238e-299	6.00806e-298	2.96665e-298	TRUE
BATUMI	201	874	-2.12044	-2.7752	6.84573	7.73683e-179	1.31526e-177	6.49448e-178	TRUE
FW	796	1469	-0.883994	-1.53876	2.90545	1.23627e-137	1.86814e-136	9.22446e-137	TRUE
RT1B	149	542	-1.86298	-2.51775	5.72687	6.36286e-100	8.65348e-99	4.2729e-99	TRUE
R1	191	554	-1.53631	-2.19108	4.56647	4.40852e-86	5.45053e-85	2.69135e-85	TRUE
Bica	279	569	-1.02816	-1.68293	3.21079	5.73967e-62	6.50496e-61	3.21201e-61	TRUE
NINJA	158	375	-1.24697	-1.90173	3.73661	5.6714e-49	5.93316e-48	2.92967e-48	TRUE
GYPSY6	35	200	-2.51457	-3.16934	8.99635	2.78296e-48	2.70344e-47	1.3349e-47	TRUE
INVADER3	97	250	-1.36587	-2.02064	4.05763	6.3478e-36	5.75534e-35	2.84186e-35	TRUE
GYPSY8	3	95	-4.98489	-5.63966	49.8547	3.43897e-35	2.92313e-34	1.44338e-34	TRUE
BEL	5086	4100	0.310908	-0.343858	1.26915	1.38234e-29	1.10587e-28	5.46055e-29	TRUE
176	711	744	-0.0654531	-0.720219	1.64743	2.36061e-21	1.78357e-20	8.80691e-21	TRUE
DOC2	193	288	-0.577468	-1.23223	2.3493	1.93292e-20	1.38357e-19	6.83176e-20	TRUE
STALKER4	63	146	-1.21254	-1.86731	3.64852	1.55474e-19	1.05722e-18	5.22033e-19	TRUE
dsim.group.2	63	144	-1.19265	-1.84741	3.59854	4.5943e-19	2.97535e-18	1.46917e-18	TRUE
ACCORD	4630	3565	0.37711	-0.277656	1.21222	8.21253e-18	5.07684e-17	2.50683e-17	TRUE
NOMAD	1272	1125	0.177174	-0.477592	1.39242	8.78827e-16	5.19654e-15	2.56594e-15	TRUE
BLOOD	9592	6916	0.471894	-0.182872	1.13514	1.20336e-15	6.81904e-15	3.36709e-15	TRUE
MICROPIA	71	133	-0.905535	-1.5603	2.94915	3.52889e-14	1.91972e-13	9.47915e-14	TRUE
TART	9809	7016	0.483457	-0.171309	1.12608	3.905e-14	2.04261e-13	1.0086e-13	TRUE
QUASIMODO2	95	139	-0.549085	-1.20385	2.30354	2.52982e-10	1.27428e-09	6.29212e-10	TRUE
FROGGER	4	32	-3	-3.65477	12.5949	6.43398e-10	3.12508e-09	1.5431e-09	TRUE
TRANSIB2	12	44	-1.87447	-2.52923	5.77265	2.28337e-09	1.07082e-08	5.25816e-09	TRUE
BLASTOPIA	1954	1524	0.358568	-0.296198	1.2279	2.34901e-09	1.06488e-08	5.25816e-09	TRUE
ROO	3303	2450	0.430995	-0.223771	1.16778	6.97186e-09	3.05862e-08	1.51028e-08	TRUE
INVADER2	157	185	-0.236761	-0.891527	1.85514	1.22014e-08	5.1856e-08	2.56054e-08	TRUE
PROTOP	230	237	-0.0432532	-0.698019	1.62228	2.01896e-07	8.32057e-07	4.10852e-07	TRUE
GYPSY6A	4	22	-2.45943	-3.1142	8.65898	2.16148e-06	8.64593e-06	4.26917e-06	TRUE
ROOA	255	247	0.0459862	-0.60878	1.52497	2.77875e-06	1.07974e-05	5.33153e-06	TRUE
G5	71	91	-0.358048	-1.01281	2.01784	1.10043e-05	4.15719e-05	2.05273e-05	TRUE
DIVER2	38	59	-0.634716	-1.28948	2.4444	1.46226e-05	5.37478e-05	2.65395e-05	TRUE
GYPSY5	5	20	-2	-2.65477	6.29744	3.71183e-05	0.000132844	6.55957e-05	TRUE
RT1A	91	103	-0.178706	-0.833472	1.78197	6.35195e-05	0.000221504	0.000109374	TRUE
GYPSY2	6	20	-1.73697	-2.39173	5.24787	0.000138277	0.000470141	0.000232146	TRUE
PROTOP_A	49	64	-0.38529	-1.04006	2.05631	0.000146875	0.000487196	0.000240567	TRUE
ACCORD2	39	54	-0.469485	-1.12425	2.17988	0.00025164	0.000814836	0.000402348	TRUE
dsim.4.4.centroid	31	45	-0.537657	-1.19242	2.28536	0.000364906	0.00115412	0.00056988	TRUE
G2	52	64	-0.29956	-0.954326	1.93767	0.000393751	0.00121705	0.000600952	TRUE
GTWIN	129	127	0.0225426	-0.632223	1.54995	0.000514073	0.00155364	0.000767155	TRUE
G4	12	25	-1.05889	-1.71366	3.27992	0.000544743	0.00161054	0.000795252	TRUE
IVK	72	80	-0.152003	-0.806769	1.74929	0.000611485	0.0017694	0.000873694	TRUE
TAHRE	191	174	0.134485	-0.520281	1.43423	0.000695628	0.00197095	0.000973211	TRUE
ZAM	11	23	-1.06413	-1.7189	3.29184	0.00114718	0.00318402	0.0015722	FALSE
I	413	201	1.03895	0.38418	0.766214	0.00188178	0.00511843	0.00252737	FALSE
297	529	410	0.367644	-0.287122	1.2202	0.00258018	0.00688049	0.00339744	FALSE
HETA	313	254	0.301334	-0.353432	1.2776	0.00388083	0.0101499	0.00501179	FALSE
ROVER	134	122	0.135352	-0.519414	1.43337	0.0046891	0.0120324	0.00594135	FALSE
BAGGINS1	6	14	-1.22239	-1.87716	3.67351	0.00547451	0.0137876	0.00680804	FALSE
DOC3	186	160	0.217231	-0.437535	1.35429	0.00574169	0.0141976	0.00701048	FALSE
FB4	8	16	-1	-1.65477	3.14872	0.00633106	0.0153754	0.00759205	FALSE
Chimpo	19	27	-0.50696	-1.16173	2.23725	0.00928943	0.0221642	0.0109442	FALSE
Gypsy2	33	38	-0.203533	-0.858299	1.8129	0.0143663	0.0336865	0.0166337	FALSE
S	124	109	0.186012	-0.468754	1.38391	0.0153617	0.0354099	0.0174847	FALSE
GYPSY	453	342	0.405515	-0.249251	1.18859	0.0163271	0.0370082	0.0180906	FALSE
CIRCE	8	15	-0.906891	-1.56166	2.95193	0.0164328	0.036637	0.0180906	FALSE
Jockey	675	491	0.459164	-0.195601	1.1452	0.0241999	0.0530836	0.0262115	FALSE
PLACW	77	71	0.117039	-0.537726	1.45168	0.0279794	0.0603999	0.0298242	FALSE
STALKER2	551	403	0.451272	-0.203493	1.15148	0.0334772	0.0711391	0.0351269	FALSE
G3	3	7	-1.22239	-1.87716	3.67351	0.053978	0.112939	0.0557667	FALSE
INVADER4	25	27	-0.111031	-0.765797	1.70031	0.0637141	0.13129	0.064828	FALSE
dmel.32.44.centroid	71244	45742	0.639249	-0.0155168	1.01081	0.0725775	0.147321	0.0727442	FALSE
PROTOP_B	9	13	-0.530515	-1.18528	2.27408	0.077445	0.15489	0.0764814	FALSE
BARI1	32	11	1.54057	0.885803	0.541186	0.0852702	0.168069	0.0829888	FALSE
IDEFIX	108	88	0.295456	-0.35931	1.28281	0.0916837	0.178128	0.0875088	FALSE
dmel.33.45.centroid	1686	1001	0.752163	0.0973967	0.934718	0.0925207	0.177223	0.0875088	FALSE
TART_B1	4550	3003	0.599462	-0.0553038	1.03908	0.103311	0.195142	0.096357	FALSE
G	6	9	-0.584963	-1.23973	2.36154	0.113146	0.210792	0.104085	FALSE
S2	2	5	-1.32193	-1.97669	3.9359	0.117495	0.215936	0.106625	FALSE
TRANSPAC	2733	1654	0.724526	0.0697604	0.952796	0.121426	0.220186	0.107857	FALSE
HMSBEAGLE	1813	1220	0.571498	-0.0832681	1.05942	0.122065	0.218432	0.107857	FALSE
BS2	74	61	0.278716	-0.37605	1.29778	0.134026	0.236721	0.116495	FALSE
BURDOCK	1300	882	0.559661	-0.0951048	1.06814	0.13531	0.235925	0.116495	FALSE
GYPSY4	130	101	0.364156	-0.29061	1.22316	0.137497	0.236704	0.116879	FALSE
INVADER1	21	21	0	-0.654766	1.57436	0.154791	0.263145	0.129935	FALSE
DIVER	788	542	0.539903	-0.114863	1.08287	0.159552	0.267889	0.132278	FALSE
M4	27	25	0.111031	-0.543735	1.45774	0.200174	0.331997	0.163933	FALSE
R2	182	134	0.441705	-0.21306	1.15914	0.204239	0.334657	0.165246	FALSE
POGO	628	431	0.543077	-0.111689	1.08049	0.218965	0.354516	0.175052	FALSE
Chouto	9	10	-0.152003	-0.806769	1.74929	0.243292	0.389267	0.192212	FALSE
QUASIMODO	1231	824	0.579115	-0.0756513	1.05384	0.248449	0.392896	0.194003	FALSE
BS3	3	5	-0.736966	-1.39173	2.62393	0.275284	0.42787	0.210073	FALSE
FW3	3	5	-0.736966	-1.39173	2.62393	0.275284	0.42787	0.210073	FALSE
DOC6	1484	901	0.719892	0.0651262	0.955862	0.293571	0.448603	0.221511	FALSE
GYPSY7	5	6	-0.263034	-0.9178	1.88923	0.356666	0.538963	0.266128	FALSE
TC1	54	27	1	0.345234	0.78718	0.36198	0.540981	0.267125	FALSE
dyak.15.37.centroid	59	45	0.39079	-0.263976	1.20078	0.366236	0.541393	0.267328	FALSE
agam.group.17	15	6	1.32193	0.667162	0.629744	0.379212	0.554547	0.270888	FALSE
FW2	2	3	-0.584963	-1.23973	2.36154	0.383215	0.551505	0.270888	FALSE
G7	2	3	-0.584963	-1.23973	2.36154	0.383215	0.551505	0.270888	FALSE
TC1-2	43	33	0.381871	-0.272895	1.20823	0.41259	0.584503	0.288615	FALSE
TIRANT	7	7	0	-0.654766	1.57436	0.419539	0.58822	0.29045	FALSE
DOC5	3	4	-0.415037	-1.0698	2.09915	0.442001	0.61339	0.300605	FALSE
Transib1	8	8	0	-0.654766	1.57436	0.44316	0.608786	0.300605	FALSE
Transib4	6	2	1.58496	0.930197	0.524787	0.496302	0.674971	0.333286	FALSE
GYPSY10	58	31	0.903785	0.249019	0.841468	0.514265	0.692476	0.340489	FALSE
412	3223	2085	0.628357	-0.026409	1.01847	0.517168	0.689558	0.340489	FALSE
HOBO	222	151	0.556011	-0.0987547	1.07085	0.524097	0.692012	0.341701	FALSE
TOM1	59	43	0.456378	-0.198388	1.14742	0.542369	0.709252	0.350213	FALSE
G5A	31	23	0.430634	-0.224131	1.16807	0.578923	0.749843	0.370257	FALSE
PEN1	388	235	0.723396	0.06863	0.953543	0.593168	0.761045	0.375788	FALSE
DEC1_DS	2	2	0	-0.654766	1.57436	0.644618	0.793376	0.378493	FALSE
DOC4	2	2	0	-0.654766	1.57436	0.644618	0.793376	0.378493	FALSE
dpse.63.120.centroid	2	2	0	-0.654766	1.57436	0.644618	0.793376	0.378493	FALSE
dyak.group.1	2	2	0	-0.654766	1.57436	0.644618	0.793376	0.378493	FALSE
HELENA	2	2	0	-0.654766	1.57436	0.644618	0.793376	0.378493	FALSE
R1-2	2	2	0	-0.654766	1.57436	0.644618	0.793376	0.378493	FALSE
RT1C	2	2	0	-0.654766	1.57436	0.644618	0.793376	0.378493	FALSE
STALKER3	2	2	0	-0.654766	1.57436	0.644618	0.793376	0.378493	FALSE
INVADER6	11	9	0.289507	-0.365259	1.28811	0.648164	0.766525	0.378493	FALSE
dgri.169.80.centroid	3	3	0	-0.654766	1.57436	0.683414	0.794396	0.388931	FALSE
dyak.16.38.centroid	3	3	0	-0.654766	1.57436	0.683414	0.794396	0.388931	FALSE
LOOPER1	3	3	0	-0.654766	1.57436	0.683414	0.794396	0.388931	FALSE
CR1A	70	48	0.544321	-0.110445	1.07956	0.706008	0.806866	0.392495	FALSE
dyak.group.3	546	356	0.617024	-0.0377421	1.02651	0.70718	0.80147	0.392495	FALSE
TABOR	72	49	0.555215	-0.0995507	1.07144	0.709994	0.79801	0.392495	FALSE
MARINER2	5	2	1.32193	0.667162	0.629744	0.713055	0.794881	0.392495	FALSE
GYPSY_3	758	471	0.686471	0.0317049	0.978264	0.725504	0.802183	0.396101	FALSE
PEN2	51	35	0.543142	-0.111624	1.08044	0.740701	0.812382	0.401137	FALSE
COPIA2	170	112	0.602036	-0.0527298	1.03723	0.7604	0.827315	0.408511	FALSE
Gypsy1	35	20	0.807355	0.152589	0.899635	0.782768	0.844892	0.41719	FALSE
TRANSIB3	19	13	0.547488	-0.107278	1.07719	0.857316	0.918071	0.453324	FALSE
ALUII	3	2	0.584963	-0.0698033	1.04957	1	1	0.493779	FALSE
BS	39	25	0.641546	-0.0132198	1.00921	1	1	0.493779	FALSE
DOC	4	2	1	0.345234	0.78718	1	1	0.493779	FALSE
dsec.12.12.centroid	4	3	0.415037	-0.239728	1.18077	1	1	0.493779	FALSE
GYPSY11	3	2	0.584963	-0.0698033	1.04957	1	1	0.493779	FALSE
HETRP	52	33	0.656046	0.00127975	0.999113	1	1	0.493779	FALSE
JOCKEY2	3	2	0.584963	-0.0698033	1.04957	1	1	0.493779	FALSE
PEN4	7	4	0.807355	0.152589	0.899635	1	1	0.493779	FALSE
RPR	4	3	0.415037	-0.239728	1.18077	1	1	0.493779	FALSE
