# Supplementary material for: The Hmr and Lhr Hybrid Incompatibility Genes Suppress a Broad Range of Heterochromatic Repeats
Source: PLoS Genet. 2014 Mar 20;10(3):e1004240. doi: 10.1371/journal.pgen.1004240 (PMC3961192; doi:10.1371/journal.pgen.1004240)
Supplement: Table S5 — Cuffdiff output measuring the statistical significance of the differences in protein-coding gene expression between LhrKO and Lhr+ ovaries, based on reads uniquely mapped with up to 2 mismatches. (XLSX) [file pgen.1004240.s010.xlsx]

## Sheet: gene_exp
test_id	gene_id	gene	locus	sample_1 (Lhr+)	sample_2 (LhrKO)	status	value_1 (Lhr+)	value_2 (LhrKO)	log2(fold_change)	test_stat	p_value	q_value	significant
FBgn0000003	FBgn0000003	7SLRNA:CR32864	3R:2648219-2648518	q1	q2	NOTEST	0	0	0	0	1	1	no
FBgn0000008	FBgn0000008	a	2R:18024493-18062243	q1	q2	OK	3.10624	5.02366	0.693568	0.622832	0.5228	0.998953	no
FBgn0000014	FBgn0000014	abd-A	3R:12632935-12655767	q1	q2	OK	0.108687	0.325913	1.58431	1.62604	0.11075	0.998953	no
FBgn0000015	FBgn0000015	Abd-B	3R:12752931-12797958	q1	q2	NOTEST	0.00454179	0.024109	2.40824	0	1	1	no
FBgn0000017	FBgn0000017	Abl	3L:16615460-16641674	q1	q2	OK	22.0094	23.6297	0.102487	0.207589	0.83195	0.998953	no
FBgn0000018	FBgn0000018	abo	2L:10973442-10975273	q1	q2	OK	5.65915	11.7091	1.04898	2.17118	0.11655	0.998953	no
FBgn0000022	FBgn0000022	ac	X:173735-364670	q1	q2	NOTEST	0.0274421	0.0297357	0.115805	0	1	1	no
FBgn0000024	FBgn0000024	Ace	3R:9053963-9085240	q1	q2	NOTEST	0.0248123	0.0345041	0.475715	0	1	1	no
FBgn0000028	FBgn0000028	acj6	X:15245314-15272487	q1	q2	NOTEST	0	0.00796848	inf	0	1	1	no
FBgn0000032	FBgn0000032	Acph-1	3R:25816860-25819130	q1	q2	OK	87.3694	132.856	0.604661	1.2168	0.21295	0.998953	no
FBgn0000036	FBgn0000036	nAcRalpha-96Aa	3R:20226947-20282651	q1	q2	NOTEST	0	0	0	0	1	1	no
FBgn0000037	FBgn0000037	mAcR-60C	2R:20265353-20277235	q1	q2	NOTEST	0.00982951	0.0110098	0.163594	0	1	1	no
FBgn0000038	FBgn0000038	nAcRbeta-64B	3L:4429369-4435999	q1	q2	OK	0.365944	0.406451	0.151457	0.154172	0.87115	0.998953	no
FBgn0000039	FBgn0000039	nAcRalpha-96Ab	3R:20311163-20316875	q1	q2	NOTEST	0	0	0	0	1	1	no
FBgn0000042	FBgn0000042	Act5C	X:5794896-5798823	q1	q2	OK	1393.15	1663.46	0.25584	0.462795	0.64545	0.998953	no
FBgn0000043	FBgn0000043	Act42A	2R:1901326-1907660	q1	q2	OK	151.995	226.336	0.574446	1.1351	0.3374	0.998953	no
FBgn0000044	FBgn0000044	Act57B	2R:16831532-16833945	q1	q2	OK	5.68114	12.0853	1.089	1.65565	0.09885	0.998953	no
FBgn0000045	FBgn0000045	Act79B	3L:21978330-21980290	q1	q2	NOTEST	0.205786	0.258364	0.328258	0	1	1	no
FBgn0000046	FBgn0000046	Act87E	3R:9251706-9253811	q1	q2	OK	0.449943	1.25347	1.47811	1.5914	0.12065	0.998953	no
FBgn0000047	FBgn0000047	Act88F	3R:11265709-11267895	q1	q2	NOTEST	0.0773932	0.0759321	-0.0274978	0	1	1	no
FBgn0000052	FBgn0000052	ade2	2L:6038160-6045970	q1	q2	OK	69.2379	59.6412	-0.215251	-0.477533	0.67635	0.998953	no
FBgn0000053	FBgn0000053	ade3	2L:7014860-7023940	q1	q2	OK	62.9274	75.3986	0.260847	0.602893	0.6301	0.998953	no
FBgn0000054	FBgn0000054	Adf1	2R:2549773-2555592	q1	q2	OK	44.5501	50.3155	0.175573	0.339588	0.7258	0.998953	no
FBgn0000055	FBgn0000055	Adh	2L:14599775-14689325	q1	q2	OK	274.482	320.526	0.22373	0.381452	0.69885	0.998953	no
FBgn0000057	FBgn0000057	adp	2R:14039208-14041565	q1	q2	OK	47.4221	34.285	-0.46798	-0.997708	0.3532	0.998953	no
FBgn0000061	FBgn0000061	al	2L:378115-387439	q1	q2	NOTEST	0	0	0	0	1	1	no
FBgn0000063	FBgn0000063	ald	3R:13496998-13499543	q1	q2	OK	16.2539	18.1854	0.162002	0.285968	0.7649	0.998953	no
FBgn0000064	FBgn0000064	Ald	3R:22079790-22087313	q1	q2	OK	109.094	106.302	-0.0374052	-0.0708485	0.9409	0.998953	no
FBgn0000071	FBgn0000071	Ama	3R:2588314-2590983	q1	q2	NOTEST	0	0.0237334	inf	0	1	1	no
FBgn0000075	FBgn0000075	amd	2L:19110158-19114110	q1	q2	OK	4.18884	10.4678	1.32134	1.95694	0.0504	0.998953	no
FBgn0000077	FBgn0000077	amx	X:9137810-9141369	q1	q2	OK	54.9256	39.2215	-0.485834	-0.596074	0.5516	0.998953	no
FBgn0000078	FBgn0000078	Amy-d	2R:13012266-13013887	q1	q2	NOTEST	0.0302818	0	#NAME?	0	1	1	no
FBgn0000079	FBgn0000079	Amy-p	2R:13006210-13007808	q1	q2	NOTEST	0.0151962	0.10133	2.73728	0	1	1	no
FBgn0000083	FBgn0000083	AnnIX	3R:16890950-16899039	q1	q2	OK	174.041	122.047	-0.511991	-0.800912	0.4236	0.998953	no
FBgn0000084	FBgn0000084	AnnX	X:20064247-20067552	q1	q2	OK	39.3448	32.8642	-0.259655	-0.360028	0.71	0.998953	no
FBgn0000092	FBgn0000092	CG2650	X:2579612-2587919	q1	q2	NOTEST	0.0717948	0.115255	0.68288	0	1	1	no
FBgn0000094	FBgn0000094	Anp	3R:26035669-26036011	q1	q2	NOTEST	0	0	0	0	1	1	no
FBgn0000097	FBgn0000097	aop	2L:2155759-2178749	q1	q2	OK	11.1808	15.0462	0.428377	0.824212	0.39835	0.998953	no
FBgn0000099	FBgn0000099	ap	2R:1593706-1614335	q1	q2	OK	0.423242	0.217424	-0.96097	-0.9662	0.3302	0.998953	no
FBgn0000100	FBgn0000100	RpLP0	3L:22069141-22070587	q1	q2	OK	1914.3	1568.85	-0.287108	-0.458296	0.59255	0.998953	no
FBgn0000108	FBgn0000108	Appl	X:424502-473077	q1	q2	OK	0.35395	0.582869	0.719626	0.921845	0.35235	0.998953	no
FBgn0000109	FBgn0000109	Aprt	3L:1883891-1884885	q1	q2	OK	48.6375	43.9427	-0.146446	-0.36591	0.7974	0.998953	no
FBgn0000114	FBgn0000114	aret	2L:12205842-12312795	q1	q2	OK	433.395	399.847	-0.116237	-0.222018	0.8201	0.998953	no
FBgn0000115	FBgn0000115	Arf72A	3L:15976220-15980911	q1	q2	OK	124.1	74.241	-0.741221	-0.890152	0.3708	0.998953	no
FBgn0000116	FBgn0000116	Argk	3L:9041961-9059127	q1	q2	OK	84.7259	83.3172	-0.0241883	-0.0486442	0.95795	0.998953	no
FBgn0000117	FBgn0000117	arm	X:1785433-1794673	q1	q2	OK	366.759	242.691	-0.595713	-1.1806	0.228	0.998953	no
FBgn0000119	FBgn0000119	arr	2R:9341158-9370723	q1	q2	OK	1.84958	3.73584	1.01424	1.58117	0.1098	0.998953	no
FBgn0000120	FBgn0000120	Arr1	2L:18078268-18081187	q1	q2	NOTEST	0	0	0	0	1	1	no
FBgn0000121	FBgn0000121	Arr2	3L:8640244-8644111	q1	q2	NOTEST	0	0	0	0	1	1	no
FBgn0000137	FBgn0000137	ase	X:173735-364670	q1	q2	NOTEST	0	0.0182388	inf	0	1	1	no
FBgn0000139	FBgn0000139	ash2	3R:20475809-20480543	q1	q2	OK	28.3134	29.3887	0.0537779	0.10522	0.9153	0.998953	no
FBgn0000140	FBgn0000140	asp	3R:20579624-20586235	q1	q2	OK	29.9694	46.0409	0.619425	1.21135	0.20675	0.998953	no
FBgn0000146	FBgn0000146	aub	2L:10997818-11001489	q1	q2	OK	62.997	65.8109	0.0630425	0.127289	0.8945	0.998953	no
FBgn0000147	FBgn0000147	aur	3R:7788851-7790550	q1	q2	OK	183.578	101.997	-0.847865	-1.74216	0.09165	0.998953	no
FBgn0000150	FBgn0000150	awd	3R:27570008-27571706	q1	q2	OK	2756.08	1920.92	-0.520817	-0.991747	0.3201	0.998953	no
FBgn0000152	FBgn0000152	Axs	X:16573329-16577928	q1	q2	OK	15.5515	13.6324	-0.190007	-0.332398	0.7362	0.998953	no
FBgn0000153	FBgn0000153	b	2L:13821202-13823894	q1	q2	OK	0.392202	0.370021	-0.0839901	-0.100192	0.932	0.998953	no
FBgn0000157	FBgn0000157	Dll	2R:20702352-20722686	q1	q2	NOTEST	0.0247561	0.0630011	1.34759	0	1	1	no
FBgn0000158	FBgn0000158	bam	3R:21067770-21070884	q1	q2	OK	13.0848	16.7664	0.357684	0.640834	0.52105	0.998953	no
FBgn0000163	FBgn0000163	baz	X:17054061-17089350	q1	q2	OK	8.25996	8.49426	0.0403543	0.0759089	0.93865	0.998953	no
FBgn0000166	FBgn0000166	bcd	3R:2581563-2585199	q1	q2	OK	44.4049	39.3149	-0.175642	-0.319945	0.7413	0.998953	no
FBgn0000173	FBgn0000173	ben	X:13890386-13893838	q1	q2	OK	348.181	324.841	-0.100103	-0.188093	0.84365	0.998953	no
FBgn0000179	FBgn0000179	bi	X:4306888-4378485	q1	q2	NOTEST	0	0.0162646	inf	0	1	1	no
FBgn0000180	FBgn0000180	bib	2L:9983660-9995545	q1	q2	OK	0.279851	0.706858	1.33676	1.39829	0.17645	0.998953	no
FBgn0000181	FBgn0000181	bic	2R:8757741-8759299	q1	q2	OK	2072.68	1257.66	-0.720761	-1.33558	0.1725	0.998953	no
FBgn0000182	FBgn0000182	BicC	2L:16042031-16048626	q1	q2	OK	391.84	435.51	0.152441	0.291245	0.7626	0.998953	no
FBgn0000183	FBgn0000183	BicD	2L:17460816-17474773	q1	q2	OK	123.535	81.4382	-0.601142	-0.777733	0.2962	0.998953	no
FBgn0000206	FBgn0000206	boss	3R:21787715-21792670	q1	q2	NOTEST	0	0	0	0	1	1	no
FBgn0000210	FBgn0000210	br	X:1417586-1558700	q1	q2	OK	1.04343	2.30136	1.14115	0.592441	0.4828	0.998953	no
FBgn0000212	FBgn0000212	brm	3L:15963181-15975969	q1	q2	OK	14.544	18.7056	0.36304	0.571581	0.48695	0.998953	no
FBgn0000216	FBgn0000216	Brd	3L:14965768-14966301	q1	q2	OK	0	1.04715	inf	#NAME?	0.0001	0.0917556	no
FBgn0000221	FBgn0000221	brn	X:3998376-3999824	q1	q2	OK	15.0989	13.6564	-0.144871	-0.320579	0.8133	0.998953	no
FBgn0000227	FBgn0000227	Bsg25A	2L:4682676-4687235	q1	q2	NOTEST	0	0	0	0	1	1	no
FBgn0000228	FBgn0000228	Bsg25D	2L:5271727-5278558	q1	q2	OK	10.372	20.3904	0.975202	1.86383	0.0587	0.998953	no
FBgn0000229	FBgn0000229	bsk	2L:10247501-10250479	q1	q2	OK	25.1953	24.3586	-0.0487242	-0.0848541	0.93165	0.998953	no
FBgn0000233	FBgn0000233	btd	X:9588220-9591606	q1	q2	NOTEST	0.027125	0.0213156	-0.347716	0	1	1	no
FBgn0000239	FBgn0000239	bur	2L:21174382-21179697	q1	q2	OK	122.002	127.455	0.0630823	0.12989	0.89505	0.998953	no
FBgn0000241	FBgn0000241	bw	2R:19411380-19426016	q1	q2	NOTEST	0.0779619	0.204543	1.39156	0	1	1	no
FBgn0000242	FBgn0000242	Bx	X:18428697-18465749	q1	q2	OK	18.7196	15.4418	-0.27771	-0.48756	0.6193	0.998953	no
FBgn0000244	FBgn0000244	by	3R:5353959-5358734	q1	q2	OK	11.1237	8.60097	-0.371064	-0.633997	0.51775	0.998953	no
FBgn0000246	FBgn0000246	c(3)G	3R:11614242-11618294	q1	q2	OK	35.3149	49.8289	0.496705	0.98254	0.3202	0.998953	no
FBgn0000247	FBgn0000247	ca	3R:25632969-25642172	q1	q2	OK	7.72581	12.4513	0.68854	1.12565	0.24735	0.998953	no
FBgn0000250	FBgn0000250	cact	2L:16310928-16326101	q1	q2	OK	80.2627	94.0531	0.228747	0.310112	0.74935	0.998953	no
FBgn0000251	FBgn0000251	cad	2L:20770735-20783135	q1	q2	OK	42.5631	46.936	0.141093	0.278123	0.77985	0.998953	no
FBgn0000253	FBgn0000253	Cam	2R:8146912-8164709	q1	q2	OK	305.414	403.382	0.401379	0.775378	0.42645	0.998953	no
FBgn0000256	FBgn0000256	capu	2L:3872657-3902860	q1	q2	OK	8.53072	10.7349	0.331574	0.59741	0.54075	0.998953	no
FBgn0000257	FBgn0000257	car	X:19460051-19463434	q1	q2	OK	44.6094	29.3858	-0.602228	-1.17574	0.23705	0.998953	no
FBgn0000258	FBgn0000258	CkIIalpha	3L:23092679-23096562	q1	q2	OK	530.066	397.989	-0.413442	-0.835219	0.40235	0.998953	no
FBgn0000259	FBgn0000259	CkIIbeta	X:11686568-11694697	q1	q2	OK	278.852	243.462	-0.195807	-0.354717	0.7237	0.998953	no
FBgn0000261	FBgn0000261	Cat	3L:18815705-18821294	q1	q2	OK	25.778	27.3741	0.0866686	0.160877	0.8731	0.998953	no
FBgn0000273	FBgn0000273	Pka-C1	2L:9682314-9699293	q1	q2	OK	24.0386	31.7019	0.399218	0.801878	0.424	0.998953	no
FBgn0000274	FBgn0000274	Pka-C2	3R:26521257-26522860	q1	q2	OK	0.799016	1.77542	1.15187	1.4484	0.21115	0.998953	no
FBgn0000276	FBgn0000276	CecA1	3R:26036595-26037009	q1	q2	OK	0.716458	6.8164	3.25006	4.85915	0.03985	0.998953	no
FBgn0000277	FBgn0000277	CecA2	3R:26037877-26038291	q1	q2	OK	0	1.12956	inf	#NAME?	0.0026	0.670963	no
FBgn0000278	FBgn0000278	CecB	3R:26039055-26039519	q1	q2	NOTEST	0	0	0	0	1	1	no
FBgn0000279	FBgn0000279	CecC	3R:26042205-26042659	q1	q2	NOTEST	0.12139	0.249913	1.04178	0	1	1	no
FBgn0000280	FBgn0000280	Cec-Psi1	3R:26037248-26037475	q1	q2	NOTEST	0	0	0	0	1	1	no
FBgn0000281	FBgn0000281	Cec2	3R:26038624-26038864	q1	q2	NOTEST	0	0	0	0	1	1	no
FBgn0000283	FBgn0000283	Cp190	3R:11094404-11100927	q1	q2	OK	26.5414	46.3354	0.803873	1.54527	0.1182	0.998953	no
FBgn0000286	FBgn0000286	Cf2	2L:4876889-4885669	q1	q2	OK	12.3024	14.1823	0.205151	0.27168	0.7894	0.998953	no
FBgn0000287	FBgn0000287	salr	2L:11358872-11373637	q1	q2	NOTEST	0	0.00434954	inf	0	1	1	no
FBgn0000289	FBgn0000289	cg	2R:10061174-10070345	q1	q2	OK	46.1515	57.5049	0.317307	0.632132	0.5137	0.998953	no
FBgn0000299	FBgn0000299	Cg25C	2L:5029614-5037114	q1	q2	OK	12.2274	15.2149	0.315364	0.610445	0.5365	0.998953	no
FBgn0000303	FBgn0000303	Cha	3R:14531173-14558068	q1	q2	NOTEST	0.00723866	0.012195	0.752491	0	1	1	no
FBgn0000307	FBgn0000307	chif	2L:16342422-16352600	q1	q2	OK	17.0407	28.0853	0.72083	1.42788	0.1451	0.998953	no
FBgn0000308	FBgn0000308	chic	2L:5972899-5981025	q1	q2	OK	519.769	416.398	-0.319908	-0.629601	0.52025	0.998953	no
FBgn0000313	FBgn0000313	chp	3R:27029903-27036452	q1	q2	NOTEST	0.0421089	0.0999864	1.24761	0	1	1	no
FBgn0000316	FBgn0000316	cin	X:148930-158028	q1	q2	OK	132.418	115.955	-0.191528	-0.366526	0.7058	0.998953	no
FBgn0000317	FBgn0000317	ck	2L:15044962-15057848	q1	q2	OK	3.00678	7.29749	1.27918	2.2567	0.02285	0.998953	no
FBgn0000318	FBgn0000318	cl	2L:5520234-5523877	q1	q2	OK	349.027	174.234	-1.00232	-1.78021	0.0703	0.998953	no
FBgn0000319	FBgn0000319	Chc	X:15722018-15729507	q1	q2	OK	51.1975	102.755	1.00506	2.0297	0.0394	0.998953	no
FBgn0000320	FBgn0000320	eya	2L:6527446-6546972	q1	q2	OK	4.35903	4.31318	-0.015255	-0.0234354	0.97945	0.998953	no
FBgn0000326	FBgn0000326	clt	2R:17504565-17506564	q1	q2	OK	33.5582	26.6287	-0.333685	-0.739033	0.52745	0.998953	no
FBgn0000330	FBgn0000330	cm	X:6885644-6905168	q1	q2	OK	47.9391	40.4268	-0.245891	-0.231057	0.82195	0.998953	no
FBgn0000337	FBgn0000337	cn	2R:3670301-3672711	q1	q2	OK	0.221118	0.390986	0.822301	0.955594	0.4592	0.998953	no
FBgn0000339	FBgn0000339	cni	2L:16309593-16310736	q1	q2	OK	330.456	169.02	-0.967264	-1.92968	0.05235	0.998953	no
FBgn0000346	FBgn0000346	comt	X:13153029-13156521	q1	q2	OK	2.33244	2.69598	0.208974	0.313608	0.7648	0.998953	no
FBgn0000351	FBgn0000351	cort	2L:6663964-6676635	q1	q2	OK	53.4599	31.561	-0.760316	-0.415448	0.68355	0.998953	no
FBgn0000352	FBgn0000352	cos	2R:3269668-3274617	q1	q2	OK	33.515	27.2545	-0.298313	-0.538591	0.55125	0.998953	no
FBgn0000355	FBgn0000355	Cp15	3L:8721580-8722166	q1	q2	OK	5754.31	6465.21	0.168054	0.624717	0.74935	0.998953	no
FBgn0000356	FBgn0000356	Cp16	3L:8725043-8725699	q1	q2	OK	299.256	594.204	0.989579	3.83	0.0555	0.998953	no
FBgn0000357	FBgn0000357	Cp18	3L:8719890-8720713	q1	q2	OK	1034.14	1869.27	0.854047	4.02124	0.0864	0.998953	no
FBgn0000358	FBgn0000358	Cp19	3L:8722964-8723704	q1	q2	OK	1756.1	2419.76	0.462485	1.79771	0.3514	0.998953	no
FBgn0000359	FBgn0000359	Cp36	X:8359722-8377918	q1	q2	OK	1121.12	2268.59	1.01685	1.78951	0.209	0.998953	no
FBgn0000360	FBgn0000360	Cp38	X:8359722-8377918	q1	q2	OK	654.328	1812.08	1.46956	1.71269	0.09485	0.998953	no
FBgn0000363	FBgn0000363	cpo	3R:13745554-13844503	q1	q2	OK	0.296876	1.15505	1.96002	2.47226	0.0191	0.998953	no
FBgn0000370	FBgn0000370	crc	2L:21310853-21319536	q1	q2	OK	476.62	332.55	-0.519268	-1.0222	0.2967	0.998953	no
FBgn0000376	FBgn0000376	crm	X:2626410-2632810	q1	q2	OK	38.2156	40.5687	0.0862056	0.153036	0.87415	0.998953	no
FBgn0000377	FBgn0000377	crn	X:2141626-2144015	q1	q2	OK	28.3181	28.0354	-0.0144722	-0.0257154	0.97645	0.998953	no
FBgn0000382	FBgn0000382	csw	X:1988268-2007698	q1	q2	OK	29.7715	40.5254	0.444892	0.890595	0.3619	0.998953	no
FBgn0000384	FBgn0000384	cta	2L:22874533-22885080	q1	q2	OK	62.2092	43.1656	-0.527248	-1.07323	0.28895	0.998953	no
FBgn0000392	FBgn0000392	cup	2L:6663964-6676635	q1	q2	OK	96.1035	128.519	0.419317	0.751727	0.44375	0.998953	no
FBgn0000394	FBgn0000394	cv	X:5584028-5589239	q1	q2	OK	17.764	13.7044	-0.374325	-0.487807	0.61865	0.998953	no
FBgn0000395	FBgn0000395	cv-2	2R:17242519-17266967	q1	q2	OK	0.460909	0.798564	0.792928	1.03705	0.3388	0.998953	no
FBgn0000404	FBgn0000404	CycA	3L:11819817-11826695	q1	q2	OK	650.215	550.96	-0.23897	-0.404513	0.64805	0.998953	no
FBgn0000405	FBgn0000405	CycB	2R:18691025-18694490	q1	q2	OK	1725.74	1340.42	-0.364535	-0.628958	0.5299	0.998953	no
FBgn0000406	FBgn0000406	Cyt-b5-r	2L:16788865-16790718	q1	q2	OK	1.15915	1.30564	0.171689	0.24601	0.8516	0.998953	no
FBgn0000409	FBgn0000409	Cyt-c-p	2L:16680045-16729636	q1	q2	OK	311.521	256.976	-0.277697	-0.221541	0.8253	0.998953	no
FBgn0000411	FBgn0000411	D	3L:14168700-14171720	q1	q2	NOTEST	0	0.0725038	inf	0	1	1	no
FBgn0000412	FBgn0000412	D1	3R:5063804-5066376	q1	q2	OK	249.324	167.59	-0.573082	-1.15905	0.2355	0.998953	no
FBgn0000413	FBgn0000413	da	2L:10388077-10392786	q1	q2	OK	68.7392	55.4643	-0.309575	-0.676564	0.5208	0.998953	no
FBgn0000414	FBgn0000414	Dab	3L:16705225-16717515	q1	q2	OK	4.779	7.67345	0.683165	1.2699	0.19455	0.998953	no
FBgn0000416	FBgn0000416	Sap-r	3R:26707513-26714795	q1	q2	OK	82.2031	171.091	1.0575	2.11844	0.0306	0.998953	no
FBgn0000422	FBgn0000422	Ddc	2L:19114400-19120300	q1	q2	OK	0.164786	0.492222	1.57872	0.358755	0.6777	0.998953	no
FBgn0000426	FBgn0000426	SmF	2R:8070143-8073011	q1	q2	OK	353.726	234.914	-0.5905	-0.84279	0.3872	0.998953	no
FBgn0000427	FBgn0000427	2013-12-01	X:7761228-7767255	q1	q2	OK	78.5245	231.412	1.55925	3.07992	0.0022	0.626469	no
FBgn0000439	FBgn0000439	Dfd	3R:2617557-2628153	q1	q2	NOTEST	0.00776425	0.00837199	0.108726	0	1	1	no
FBgn0000442	FBgn0000442	Pkg21D	2L:784335-790795	q1	q2	NOTEST	0.00884359	0.0521224	2.5592	0	1	1	no
FBgn0000447	FBgn0000447	Dhod	3R:4476805-4479569	q1	q2	OK	69.2168	59.9573	-0.207187	-0.380897	0.71075	0.998953	no
FBgn0000448	FBgn0000448	Hr46	2R:6091772-6124853	q1	q2	OK	0.270114	0.813846	1.59119	1.45571	0.0659	0.998953	no
FBgn0000449	FBgn0000449	dib	3L:4062303-4071713	q1	q2	OK	1.2892	1.87379	0.539487	0.522062	0.72915	0.998953	no
FBgn0000451	FBgn0000451	ect	3L:10183375-10194934	q1	q2	NOTEST	0.0314962	0.061994	0.976952	0	1	1	no
FBgn0000454	FBgn0000454	Dip-B	3R:9608011-9611401	q1	q2	OK	620.21	569.038	-0.124232	-0.246701	0.8049	0.998953	no
FBgn0000455	FBgn0000455	Dip-C	3R:8237530-8239460	q1	q2	OK	30.094	21.8919	-0.459079	-0.839559	0.3896	0.998953	no
FBgn0000459	FBgn0000459	disco	X:16104630-16110767	q1	q2	NOTEST	0.0267592	0.112212	2.06812	0	1	1	no
FBgn0000463	FBgn0000463	Dl	3R:15128452-15151935	q1	q2	OK	13.3838	15.6795	0.228393	0.435757	0.65775	0.998953	no
FBgn0000464	FBgn0000464	Lar	2L:19606568-19731561	q1	q2	OK	3.18908	5.57044	0.80465	1.39123	0.14935	0.998953	no
FBgn0000473	FBgn0000473	Cyp6a2	2R:2649416-2684421	q1	q2	NOTEST	0.0292566	0.0876306	1.58267	0	1	1	no
FBgn0000477	FBgn0000477	DNaseII	3R:13845098-13846883	q1	q2	NOTEST	0.119948	0.0580633	-1.04671	0	1	1	no
FBgn0000479	FBgn0000479	dnc	X:3070474-3233360	q1	q2	OK	21.0469	19.6773	-0.0970752	-0.179205	0.85415	0.998953	no
FBgn0000482	FBgn0000482	dor	X:1559087-1563312	q1	q2	OK	7.03006	9.32742	0.407942	0.458859	0.64555	0.998953	no
FBgn0000489	FBgn0000489	Pka-C3	3L:15918903-15947897	q1	q2	OK	4.38195	7.65571	0.804963	1.32618	0.1892	0.998953	no
FBgn0000490	FBgn0000490	dpp	2L:2428453-2459609	q1	q2	OK	0.24561	0.520112	1.08245	1.17208	0.23575	0.998953	no
FBgn0000492	FBgn0000492	Dr	3R:25382108-25391007	q1	q2	NOTEST	0.018923	0	#NAME?	0	1	1	no
FBgn0000497	FBgn0000497	ds	2L:640020-714968	q1	q2	NOTEST	0.00942965	0.0269864	1.51696	0	1	1	no
FBgn0000499	FBgn0000499	dsh	X:11249913-11252757	q1	q2	OK	66.4898	39.1613	-0.763707	-1.61062	0.1312	0.998953	no
FBgn0000500	FBgn0000500	Dsk	3R:15387-16170	q1	q2	OK	0.168693	0.344726	1.03105	1.00163	0.46195	0.998953	no
FBgn0000504	FBgn0000504	dsx	3R:3746155-3793130	q1	q2	OK	0.37354	0.655889	0.812191	0.108721	0.661	0.998953	no
FBgn0000520	FBgn0000520	dwg	X:2621732-2624092	q1	q2	OK	46.1821	21.5291	-1.10105	-2.10884	0.04115	0.998953	no
FBgn0000524	FBgn0000524	dx	X:6428042-6432615	q1	q2	OK	31.7393	34.9321	0.138283	0.317557	0.778	0.998953	no
FBgn0000527	FBgn0000527	e	3R:17055560-17062900	q1	q2	NOTEST	0	0	0	0	1	1	no
FBgn0000529	FBgn0000529	bsh	2L:19765775-19769067	q1	q2	NOTEST	0	0.0274416	inf	0	1	1	no
FBgn0000533	FBgn0000533	ea	3R:11154451-11156135	q1	q2	OK	16.8404	16.9851	0.0123457	0.0238968	0.98375	0.998953	no
FBgn0000535	FBgn0000535	eag	X:14849509-14899359	q1	q2	NOTEST	0	0.0302057	inf	0	1	1	no
FBgn0000536	FBgn0000536	eas	X:16172359-16179651	q1	q2	OK	45.2239	33.2791	-0.44247	-0.860617	0.37385	0.998953	no
FBgn0000541	FBgn0000541	E(bx)	3L:234100-246901	q1	q2	OK	40.1701	51.794	0.366666	0.746233	0.44655	0.998953	no
FBgn0000542	FBgn0000542	ec	X:3705975-3751658	q1	q2	OK	0.243974	0.544871	1.15919	1.42556	0.1556	0.998953	no
FBgn0000543	FBgn0000543	ecd	3L:2262918-2265811	q1	q2	OK	45.6965	30.9616	-0.561605	-1.0335	0.29245	0.998953	no
FBgn0000546	FBgn0000546	EcR	2R:1977923-2056681	q1	q2	OK	16.651	16.6933	0.00365816	0.00685004	0.99425	0.998989	no
FBgn0000547	FBgn0000547	ed	2L:4031378-4115059	q1	q2	OK	16.0137	23.9295	0.579477	1.1434	0.2486	0.998953	no
FBgn0000551	FBgn0000551	Edg78E	3L:21289862-21290903	q1	q2	NOTEST	0	0	0	0	1	1	no
FBgn0000552	FBgn0000552	Edg84A	3R:2510171-2510855	q1	q2	NOTEST	0	0	0	0	1	1	no
FBgn0000556	FBgn0000556	Ef1alpha48D	2R:7779596-7783025	q1	q2	OK	2307.75	3914.16	0.762216	1.80499	0.0982	0.998953	no
FBgn0000557	FBgn0000557	Ef1alpha100E	3R:27564189-27569028	q1	q2	OK	0.668952	0.981252	0.552721	0.669278	0.50555	0.998953	no
FBgn0000559	FBgn0000559	Ef2b	2L:21678096-21682150	q1	q2	OK	1119.65	1979.87	0.822358	1.4177	0.15215	0.998953	no
FBgn0000560	FBgn0000560	eg	3L:21801802-21811081	q1	q2	NOTEST	0	0	0	0	1	1	no
FBgn0000562	FBgn0000562	egl	2R:19622426-19634348	q1	q2	OK	51.1719	47.8763	-0.0960396	-0.163972	0.8447	0.998953	no
FBgn0000564	FBgn0000564	Eh	3R:13272363-13275250	q1	q2	NOTEST	0	0	0	0	1	1	no
FBgn0000565	FBgn0000565	Eip71CD	3L:15504152-15506302	q1	q2	OK	58.3093	44.4094	-0.392863	-0.714512	0.47345	0.998953	no
FBgn0000566	FBgn0000566	Eip55E	2R:14515398-14516784	q1	q2	OK	112.817	149.049	0.401808	1.01219	0.4151	0.998953	no
FBgn0000567	FBgn0000567	Eip74EF	3L:17553257-17612407	q1	q2	OK	0.771343	1.79581	1.21919	1.70434	0.09295	0.998953	no
FBgn0000568	FBgn0000568	Eip75B	3L:17944507-18057721	q1	q2	OK	3.00151	4.2833	0.513034	0.7798	0.422	0.998953	no
FBgn0000575	FBgn0000575	emc	3L:749405-753505	q1	q2	OK	26.6793	31.59	0.243745	0.382529	0.6278	0.998953	no
FBgn0000576	FBgn0000576	ems	3R:9727580-9730346	q1	q2	NOTEST	0	0	0	0	1	1	no
FBgn0000577	FBgn0000577	en	2R:7411508-7415715	q1	q2	NOTEST	0	0.0240088	inf	0	1	1	no
FBgn0000578	FBgn0000578	ena	2R:15017098-15050124	q1	q2	OK	9.38645	14.7722	0.654236	0.557753	0.5767	0.998953	no
FBgn0000579	FBgn0000579	Eno	2L:1724973-1729629	q1	q2	OK	989.516	722.384	-0.453957	-0.809269	0.38735	0.998953	no
FBgn0000581	FBgn0000581	E(Pc)	2R:7339721-7351535	q1	q2	OK	16.1897	24.166	0.577909	1.16918	0.23025	0.998953	no
FBgn0000588	FBgn0000588	esc	2L:11814929-11928570	q1	q2	OK	43.956	37.3534	-0.234819	-0.350679	0.7482	0.998953	no
FBgn0000591	FBgn0000591	E(spl)	3R:21865976-21866640	q1	q2	NOTEST	0.0407191	0.0928518	1.18922	0	1	1	no
FBgn0000592	FBgn0000592	Est-6	3L:12181934-12183805	q1	q2	OK	0.488787	0.536271	0.133756	0.172475	0.8932	0.998953	no
FBgn0000594	FBgn0000594	Est-P	3L:12183832-12186787	q1	q2	OK	1.11766	0.94033	-0.249236	-0.0587298	0.89745	0.998953	no
FBgn0000606	FBgn0000606	eve	2R:5866745-5868284	q1	q2	NOTEST	0	0.0288279	inf	0	1	1	no
FBgn0000611	FBgn0000611	exd	X:15886519-15890040	q1	q2	OK	102.626	76.1698	-0.43011	-0.871887	0.37585	0.998953	no
FBgn0000615	FBgn0000615	exu	2R:16554923-16558379	q1	q2	OK	97.5364	151.382	0.634178	1.26879	0.1946	0.998953	no
FBgn0000617	FBgn0000617	e(y)1	X:17736207-17738700	q1	q2	OK	72.334	39.8651	-0.859547	-1.25048	0.26485	0.998953	no
FBgn0000618	FBgn0000618	e(y)2	X:11467833-11470628	q1	q2	OK	92.084	58.2362	-0.661034	-0.634476	0.52935	0.998953	no
FBgn0000625	FBgn0000625	eyg	3L:12456131-12461121	q1	q2	NOTEST	0.0232241	0.03004	0.371258	0	1	1	no
FBgn0000629	FBgn0000629	E(z)	3L:10624198-10631230	q1	q2	OK	50.3853	43.6409	-0.207322	-0.342759	0.7256	0.998953	no
FBgn0000633	FBgn0000633	fas	2R:9510592-9636872	q1	q2	NOTEST	0.0163044	0.0168391	0.0465571	0	1	1	no
FBgn0000635	FBgn0000635	Fas2	X:4028404-4100123	q1	q2	OK	2.31726	3.95902	0.772721	1.15519	0.24975	0.998953	no
FBgn0000636	FBgn0000636	Fas3	2L:18320100-18393441	q1	q2	OK	6.63567	10.7868	0.700949	1.10702	0.22355	0.998953	no
FBgn0000639	FBgn0000639	Fbp1	3L:14087685-14091156	q1	q2	NOTEST	0	0	0	0	1	1	no
FBgn0000640	FBgn0000640	Fbp2	2L:9426859-9427835	q1	q2	NOTEST	0	0.0384596	inf	0	1	1	no
FBgn0000644	FBgn0000644	Fcp3C	X:3067408-3068427	q1	q2	OK	37.342	103.345	1.4686	3.70688	0.01005	0.998953	no
FBgn0000658	FBgn0000658	fj	2R:14120267-14123816	q1	q2	NOTEST	0.0346905	0.0846551	1.28706	0	1	1	no
FBgn0000659	FBgn0000659	fkh	3R:24406804-24410834	q1	q2	NOTEST	0.0076402	0.0292053	1.93455	0	1	1	no
FBgn0000662	FBgn0000662	fl(2)d	2R:9707128-9712054	q1	q2	OK	38.043	53.7825	0.499507	0.997713	0.31505	0.998953	no
FBgn0000667	FBgn0000667	Actn	X:1919148-1936344	q1	q2	OK	37.8943	36.0913	-0.0703326	-0.0867478	0.91965	0.998953	no
FBgn0000709	FBgn0000709	fliI	X:21210822-21216117	q1	q2	OK	8.97668	14.166	0.658178	1.12807	0.20945	0.998953	no
FBgn0000711	FBgn0000711	flw	X:10279965-10302119	q1	q2	OK	34.7025	42.7488	0.300846	0.589764	0.5492	0.998953	no
FBgn0000715	FBgn0000715	Fmrf	2R:5793795-5797962	q1	q2	NOTEST	0	0	0	0	1	1	no
FBgn0000719	FBgn0000719	fog	X:22227997-22257020	q1	q2	OK	16.5047	26.1643	0.664725	1.29251	0.18805	0.998953	no
FBgn0000721	FBgn0000721	for	2L:3622070-3656951	q1	q2	OK	72.1183	73.5232	0.0278323	0.0562274	0.95525	0.998953	no
FBgn0000723	FBgn0000723	Fps85D	3R:5191141-5220265	q1	q2	OK	1.39283	2.24219	0.686892	0.942444	0.3501	0.998953	no
FBgn0000808	FBgn0000808	gd	X:11879566-11881780	q1	q2	OK	17.3423	8.66122	-1.00165	-1.77146	0.0933	0.998953	no
FBgn0000810	FBgn0000810	fs(1)K10	X:2136136-2140079	q1	q2	OK	12.1289	20.519	0.758507	1.33162	0.1537	0.998953	no
FBgn0000826	FBgn0000826	png	X:1250520-1251646	q1	q2	OK	115.924	58.0311	-0.998279	-2.77856	0.06095	0.998953	no
FBgn0000927	FBgn0000927	fs(1)Ya	X:2618318-2620614	q1	q2	OK	206.583	133.229	-0.632812	-1.35234	0.1985	0.998953	no
FBgn0000928	FBgn0000928	fs(1)Yb	X:2614500-2618192	q1	q2	OK	0.991625	1.04849	0.0804398	0.110381	0.91925	0.998953	no
FBgn0000964	FBgn0000964	tj	2L:19464579-19467758	q1	q2	OK	18.9636	24.2388	0.354084	0.79418	0.49525	0.998953	no
FBgn0000996	FBgn0000996	dup	2R:11264123-11275362	q1	q2	OK	70.3244	61.7785	-0.186922	-0.209103	0.8063	0.998953	no
FBgn0001075	FBgn0001075	ft	2L:4198401-4217852	q1	q2	NOTEST	0.0015005	0.020757	3.79008	0	1	1	no
FBgn0001077	FBgn0001077	ftz	3R:2690045-2691950	q1	q2	NOTEST	0	0	0	0	1	1	no
FBgn0001078	FBgn0001078	ftz-f1	3L:18743706-18794409	q1	q2	OK	16.6064	27.8366	0.745241	1.48943	0.128	0.998953	no
FBgn0001079	FBgn0001079	fu	X:18551786-18556186	q1	q2	OK	6.78063	7.29744	0.105972	0.178602	0.85845	0.998953	no
FBgn0001083	FBgn0001083	fw	X:11886947-11897943	q1	q2	NOTEST	0.0402268	0.0352877	-0.188989	0	1	1	no
FBgn0001084	FBgn0001084	fy	2L:8400456-8403442	q1	q2	OK	24.4411	13.4485	-0.861867	-1.23561	0.20425	0.998953	no
FBgn0001085	FBgn0001085	fz	3L:14267446-14361748	q1	q2	OK	38.255	35.317	-0.115287	-0.240704	0.81125	0.998953	no
FBgn0001086	FBgn0001086	fzy	2L:16310928-16326101	q1	q2	OK	145.157	103.724	-0.484871	-0.767791	0.467	0.998953	no
FBgn0001087	FBgn0001087	g	X:13621236-13630311	q1	q2	OK	36.1294	32.1173	-0.169822	-0.344949	0.7272	0.998953	no
FBgn0001089	FBgn0001089	Gal	2L:6000204-6006791	q1	q2	OK	0.14953	0.325894	1.12397	0.312022	0.75765	0.998953	no
FBgn0001090	FBgn0001090	bnb	X:18682498-18700090	q1	q2	OK	0.370265	1.6475	2.15364	0.451489	0.6423	0.998953	no
FBgn0001091	FBgn0001091	Gapdh1	2R:3679402-3693904	q1	q2	OK	670.856	483.712	-0.471855	-0.928215	0.4175	0.998953	no
FBgn0001092	FBgn0001092	Gapdh2	X:15762177-15763694	q1	q2	OK	1724.68	1394.05	-0.307047	-0.575088	0.5556	0.998953	no
FBgn0001098	FBgn0001098	Gdh	3R:19759636-19768824	q1	q2	OK	55.6166	88.0678	0.6631	1.14739	0.2513	0.998953	no
FBgn0001104	FBgn0001104	G-ialpha65A	3L:6965843-6973153	q1	q2	OK	153.691	95.3951	-0.688046	-1.36841	0.15515	0.998953	no
FBgn0001105	FBgn0001105	Gbeta13F	X:15754158-15756919	q1	q2	OK	469.058	307.928	-0.607173	-1.21776	0.2196	0.998953	no
FBgn0001108	FBgn0001108	Gl	3L:13922488-13927756	q1	q2	OK	64.5823	53.9131	-0.260505	-0.448809	0.5946	0.998953	no
FBgn0001112	FBgn0001112	Gld	3R:3077784-3091423	q1	q2	NOTEST	0.190812	0.267691	0.488416	0	1	1	no
FBgn0001114	FBgn0001114	Glt	2L:8672042-8676811	q1	q2	NOTEST	0.055363	0.0927196	0.743951	0	1	1	no
FBgn0001120	FBgn0001120	gnu	3L:14795479-14796457	q1	q2	OK	1101.8	603.198	-0.869155	-1.8858	0.08375	0.998953	no
FBgn0001122	FBgn0001122	G-oalpha47A	2R:6325465-6351297	q1	q2	OK	18.5637	24.8611	0.421407	0.667012	0.40875	0.998953	no
FBgn0001123	FBgn0001123	G-salpha60A	2R:19830063-19834459	q1	q2	OK	5.63196	8.50348	0.594415	0.911733	0.3564	0.998953	no
FBgn0001124	FBgn0001124	Got1	2R:12025856-12029439	q1	q2	OK	104.794	117.369	0.163489	0.327812	0.744	0.998953	no
FBgn0001125	FBgn0001125	Got2	2L:1982219-1987788	q1	q2	OK	364.598	275.784	-0.402769	-0.783599	0.4245	0.998953	no
FBgn0001128	FBgn0001128	Gpdh	2L:5943681-5949092	q1	q2	OK	129.5	92.316	-0.488297	-0.991497	0.3189	0.998953	no
FBgn0001133	FBgn0001133	grau	2R:16897273-16899424	q1	q2	OK	43.2539	27.6252	-0.646845	-1.08363	0.20695	0.998953	no
FBgn0001134	FBgn0001134	Grd	3L:17822057-17831993	q1	q2	NOTEST	0.0680262	0.0576124	-0.23971	0	1	1	no
FBgn0001137	FBgn0001137	grk	2L:8431085-8433598	q1	q2	OK	12.0666	15.9732	0.404625	0.868986	0.5065	0.998953	no
FBgn0001138	FBgn0001138	grn	3R:3973071-4007164	q1	q2	NOTEST	0.00605429	0.027503	2.18356	0	1	1	no
FBgn0001139	FBgn0001139	gro	3R:21867431-21877979	q1	q2	OK	136.728	91.6722	-0.57675	-1.20974	0.2555	0.998953	no
FBgn0001142	FBgn0001142	Gs1	2L:114725-157666	q1	q2	OK	363.775	220.621	-0.72148	-0.981938	0.32235	0.998953	no
FBgn0001145	FBgn0001145	Gs2	X:11316887-11324228	q1	q2	OK	0.555094	1.88362	1.76271	1.99464	0.05195	0.998953	no
FBgn0001147	FBgn0001147	gsb-n	2R:20927904-20939850	q1	q2	NOTEST	0	0	0	0	1	1	no
FBgn0001148	FBgn0001148	gsb	2R:20949501-20952166	q1	q2	NOTEST	0.0163665	0.0197506	0.271147	0	1	1	no
FBgn0001149	FBgn0001149	GstD1	3R:8191901-8194987	q1	q2	OK	2284.43	1479.56	-0.626668	-1.16775	0.2417	0.998953	no
FBgn0001150	FBgn0001150	gt	X:2321139-2322996	q1	q2	OK	0.247448	0.301479	0.284936	0.258082	0.79505	0.998953	no
FBgn0001168	FBgn0001168	h	3L:8668858-8672339	q1	q2	OK	2.45057	4.87008	0.990827	1.43001	0.15095	0.998953	no
FBgn0001169	FBgn0001169	H	3R:16447664-16454637	q1	q2	OK	21.2474	28.4585	0.42157	0.813441	0.40475	0.998953	no
FBgn0001170	FBgn0001170	H2.0	2L:6013056-6019398	q1	q2	NOTEST	0.0309149	0.0399657	0.370459	0	1	1	no
FBgn0001174	FBgn0001174	halo	2L:1517531-1518184	q1	q2	NOTEST	0	0.0875323	inf	0	1	1	no
FBgn0001179	FBgn0001179	hay	3L:10624198-10631230	q1	q2	OK	14.079	22.2928	0.663028	0.630076	0.5119	0.998953	no
FBgn0001180	FBgn0001180	hb	3R:4517037-4523540	q1	q2	OK	12.6358	14.6251	0.210934	0.398445	0.6883	0.998953	no
FBgn0001185	FBgn0001185	her	2L:16677209-16679383	q1	q2	OK	12.5816	14.5963	0.21428	0.335635	0.69525	0.998953	no
FBgn0001186	FBgn0001186	Hex-A	X:9479917-9482434	q1	q2	OK	35.295	45.6852	0.372263	0.680882	0.4572	0.998953	no
FBgn0001187	FBgn0001187	Hex-C	2R:11105885-11129084	q1	q2	NOTEST	0.227748	0.22573	-0.0128421	0	1	1	no
FBgn0001189	FBgn0001189	hfw	X:1563625-1567143	q1	q2	OK	10.4778	13.5535	0.371333	0.705239	0.50945	0.998953	no
FBgn0001197	FBgn0001197	His2Av	3R:22692652-22694630	q1	q2	OK	1068.41	874.95	-0.288198	-0.673401	0.5583	0.998953	no
FBgn0001202	FBgn0001202	hk	2L:19030837-19033495	q1	q2	OK	15.1694	20.8327	0.457686	0.687646	0.3874	0.998953	no
FBgn0001205	FBgn0001205	Hmgcr	3R:19549085-19578552	q1	q2	OK	13.4003	12.0005	-0.159176	-0.0748937	0.94465	0.998953	no
FBgn0001206	FBgn0001206	Hmr	X:10484951-10489849	q1	q2	OK	6.16637	7.23693	0.230955	0.418522	0.6772	0.998953	no
FBgn0001208	FBgn0001208	Hn	3L:7753576-7756268	q1	q2	OK	0.609015	0.942186	0.629535	0.681562	0.49865	0.998953	no
FBgn0001215	FBgn0001215	Hrb98DE	3R:24425528-24431499	q1	q2	OK	164.481	173.981	0.0810169	0.141838	0.86445	0.998953	no
FBgn0001216	FBgn0001216	Hsc70-1	3L:13967276-13970879	q1	q2	NOTEST	0.0667472	0.0318901	-1.0656	0	1	1	no
FBgn0001217	FBgn0001217	Hsc70-2	3R:8870480-8873112	q1	q2	OK	0.214886	0.359522	0.742511	0.683954	0.4735	0.998953	no
FBgn0001218	FBgn0001218	Hsc70-3	X:11695728-11701212	q1	q2	OK	230.029	296.769	0.367523	0.725654	0.46375	0.998953	no
FBgn0001219	FBgn0001219	Hsc70-4	3R:11068369-11072336	q1	q2	OK	1470.05	1448.32	-0.0214817	-0.03746	0.97195	0.998953	no
FBgn0001220	FBgn0001220	Hsc70-5	2R:10140102-10143697	q1	q2	OK	127.958	146.07	0.190986	0.372126	0.68965	0.998953	no
FBgn0001222	FBgn0001222	Hsf	2R:14017807-14022136	q1	q2	OK	89.2027	78.2979	-0.188114	-0.378596	0.7021	0.998953	no
FBgn0001223	FBgn0001223	Hsp22	3L:9365821-9368064	q1	q2	LOWDATA	36.2398	30.0286	-0.271237	0	1	1	no
FBgn0001224	FBgn0001224	Hsp23	3L:9374983-9375867	q1	q2	OK	131.447	110.14	-0.255142	-0.6027	0.61	0.998953	no
FBgn0001225	FBgn0001225	Hsp26	3L:9369517-9370527	q1	q2	OK	5095.36	2330.06	-1.12881	-1.94953	0.0501	0.998953	no
FBgn0001226	FBgn0001226	Hsp27	3L:9377164-9378384	q1	q2	OK	395.359	434.51	0.136227	0.224049	0.77295	0.998953	no
FBgn0001227	FBgn0001227	Hsp67Ba	3L:9370901-9372634	q1	q2	OK	3.8985	3.97559	0.0282509	0.0384681	0.96765	0.998953	no
FBgn0001228	FBgn0001228	Hsp67Bb	3L:9365821-9368064	q1	q2	OK	1.75339	1.29726	-0.434683	-0.200148	0.84015	0.998953	no
FBgn0001229	FBgn0001229	Hsp67Bc	3L:9364610-9365583	q1	q2	OK	0.232496	0.544214	1.22697	1.24816	0.3267	0.998953	no
FBgn0001230	FBgn0001230	Hsp68	3R:19880139-19883029	q1	q2	OK	4.80046	5.00533	0.0602898	0.0849058	0.928	0.998953	no
FBgn0001233	FBgn0001233	Hsp83	3L:3193026-3197614	q1	q2	OK	803.026	1039.31	0.372105	0.439993	0.5038	0.998953	no
FBgn0001234	FBgn0001234	Hsromega	3R:17122344-17136428	q1	q2	NOTEST	0.0297049	0	#NAME?	0	1	1	no
FBgn0001235	FBgn0001235	hth	3R:6335568-6464386	q1	q2	NOTEST	0.0125649	0.0708457	2.49528	0	1	1	no
FBgn0001247	FBgn0001247	Ide	3L:20363412-20368995	q1	q2	OK	14.0587	25.8676	0.879682	1.68304	0.08905	0.998953	no
FBgn0001248	FBgn0001248	Idh	3L:8349502-8354628	q1	q2	OK	215.643	198.029	-0.122936	-0.246825	0.8019	0.998953	no
FBgn0001250	FBgn0001250	if	X:16646221-16677467	q1	q2	OK	0.548632	1.36327	1.31316	1.76961	0.07735	0.998953	no
FBgn0001253	FBgn0001253	ImpE1	3L:8365508-8384281	q1	q2	NOTEST	0	0.00631338	inf	0	1	1	no
FBgn0001254	FBgn0001254	ImpE2	3L:3510973-3512677	q1	q2	NOTEST	0	0.0124747	inf	0	1	1	no
FBgn0001255	FBgn0001255	ImpE3	3R:3839545-3856505	q1	q2	OK	0.463867	0.824269	0.829404	0.168565	0.8087	0.998953	no
FBgn0001256	FBgn0001256	ImpL1	3L:13375856-13377099	q1	q2	NOTEST	0.016628	0.0173162	0.0585025	0	1	1	no
FBgn0001257	FBgn0001257	ImpL2	3L:4224698-4236147	q1	q2	OK	9.24504	24.0782	1.38098	2.38455	0.0161	0.998953	no
FBgn0001258	FBgn0001258	ImpL3	3L:6252591-6255793	q1	q2	OK	0.0760355	0.419308	2.46326	2.18674	0.1259	0.998953	no
FBgn0001259	FBgn0001259	in	3L:20360299-20363359	q1	q2	NOTEST	0.00827001	0.0198603	1.26393	0	1	1	no
FBgn0001263	FBgn0001263	inaD	2R:18741897-18746317	q1	q2	OK	0.0921983	0.566329	2.61883	0.0707812	0.1573	0.998953	no
FBgn0001269	FBgn0001269	inv	2R:7361969-7394688	q1	q2	NOTEST	0.00632982	0.0345295	2.44759	0	1	1	no
FBgn0001276	FBgn0001276	ix	2R:7246941-7247668	q1	q2	OK	23.5439	19.6125	-0.263581	-0.557091	0.6889	0.998953	no
FBgn0001280	FBgn0001280	janA	3R:25863701-25865259	q1	q2	OK	161.647	133.545	-0.275524	-0.531572	0.593	0.998953	no
FBgn0001281	FBgn0001281	janB	3R:25863701-25865259	q1	q2	NOTEST	0	0.210717	inf	0	1	1	no
FBgn0001285	FBgn0001285	Jon44E	2R:4578954-4579856	q1	q2	NOTEST	0	0	0	0	1	1	no
FBgn0001291	FBgn0001291	Jra	2R:5983984-5987091	q1	q2	OK	39.771	35.0098	-0.18396	-0.16706	0.85085	0.998953	no
FBgn0001296	FBgn0001296	kar	3R:8507907-8515089	q1	q2	OK	31.9496	42.2774	0.404089	0.765284	0.43215	0.998953	no
FBgn0001297	FBgn0001297	kay	3R:25592496-25619838	q1	q2	OK	6.6517	7.9919	0.264815	0.459683	0.64045	0.998953	no
FBgn0001301	FBgn0001301	kel	2L:18120026-18138210	q1	q2	OK	19.1656	18.7301	-0.0331606	-0.0645871	0.94885	0.998953	no
FBgn0001308	FBgn0001308	Khc	2R:12154464-12159483	q1	q2	OK	97.2571	74.4459	-0.385612	-0.574538	0.4227	0.998953	no
FBgn0001311	FBgn0001311	kkv	3R:1203814-1218587	q1	q2	NOTEST	0.0532197	0.079156	0.57274	0	1	1	no
FBgn0001313	FBgn0001313	kl-2	YHet:81208-148249	q1	q2	NOTEST	0	0	0	0	1	1	no
FBgn0001314	FBgn0001314	kl-3	YHet:34289-65839	q1	q2	NOTEST	0	0	0	0	1	1	no
FBgn0001315	FBgn0001315	kl-5	YHet:310-33413	q1	q2	NOTEST	0	0	0	0	1	1	no
FBgn0001316	FBgn0001316	klar	3L:434257-540589	q1	q2	OK	37.4646	55.1671	0.558279	0.968844	0.2686	0.998953	no
FBgn0001319	FBgn0001319	kn	2R:10660151-10694566	q1	q2	NOTEST	0.0474936	0.0251678	-0.916157	0	1	1	no
FBgn0001320	FBgn0001320	kni	3L:20685429-20688463	q1	q2	NOTEST	0.0117012	0.0130901	0.16183	0	1	1	no
FBgn0001321	FBgn0001321	knk	3R:5948086-5951383	q1	q2	NOTEST	0.0357897	0.0936283	1.3874	0	1	1	no
FBgn0001323	FBgn0001323	knrl	3L:20590240-20613636	q1	q2	NOTEST	0	0.0106651	inf	0	1	1	no
FBgn0001324	FBgn0001324	kto	3L:19829713-19838044	q1	q2	OK	6.76	9.53673	0.496471	0.949974	0.33475	0.998953	no
FBgn0001325	FBgn0001325	Kr	2R:21114137-21117057	q1	q2	NOTEST	0	0.0327116	inf	0	1	1	no
FBgn0001330	FBgn0001330	kz	X:2119743-2136071	q1	q2	OK	11.7573	12.5806	0.0976385	0.122617	0.9001	0.998953	no
FBgn0001332	FBgn0001332	L	2R:10368707-10384817	q1	q2	OK	69.9386	64.432	-0.118312	-0.254423	0.80805	0.998953	no
FBgn0001337	FBgn0001337	Exp6	X:365084-370625	q1	q2	OK	34.6481	49.2515	0.507389	1.16351	0.31005	0.998953	no
FBgn0001341	FBgn0001341	l(1)1Bi	X:523815-529760	q1	q2	OK	9.36899	14.2283	0.602795	0.940315	0.3406	0.998953	no
FBgn0001404	FBgn0001404	egh	X:2482533-2492638	q1	q2	OK	19.3019	30.9546	0.681411	1.32758	0.17325	0.998953	no
FBgn0001491	FBgn0001491	l(1)10Bb	X:11218330-11219332	q1	q2	OK	179.56	106.085	-0.75924	-1.82089	0.13705	0.998953	no
FBgn0001565	FBgn0001565	Hlc	X:21256544-21258967	q1	q2	OK	105.955	101.986	-0.0550881	-0.112002	0.9057	0.998953	no
FBgn0001612	FBgn0001612	l(1)dd4	X:13630602-13638688	q1	q2	OK	19.7656	27.7619	0.490114	0.568865	0.55015	0.998953	no
FBgn0001624	FBgn0001624	dlg1	X:11263669-11302371	q1	q2	OK	44.685	52.746	0.239269	0.415086	0.6625	0.998953	no
FBgn0001941	FBgn0001941	ifc	2L:5986321-5988854	q1	q2	OK	174.235	136.255	-0.354725	-0.997957	0.4732	0.998953	no
FBgn0001942	FBgn0001942	eIF-4a	2L:5981758-5985793	q1	q2	OK	1392.09	1208.76	-0.203724	-0.376756	0.7021	0.998953	no
FBgn0001961	FBgn0001961	Sop2	2L:13827931-13833167	q1	q2	OK	137.774	88.3038	-0.641751	-1.31591	0.29395	0.998953	no
FBgn0001965	FBgn0001965	Sos	2L:13813827-13819826	q1	q2	OK	9.73598	13.8145	0.504787	0.962407	0.32715	0.998953	no
FBgn0001967	FBgn0001967	nimC3	2L:14013747-14020208	q1	q2	OK	0.536154	2.38445	2.15294	0.315399	0.58105	0.998953	no
FBgn0001970	FBgn0001970	Pgant35A	2L:14359217-14361411	q1	q2	OK	1.13122	0.698679	-0.695174	-0.945267	0.4251	0.998953	no
FBgn0001974	FBgn0001974	l(2)35Bd	2L:15009940-15011764	q1	q2	OK	69.59	48.227	-0.52904	-1.22676	0.29885	0.998953	no
FBgn0001977	FBgn0001977	l(2)35Bg	2L:15035470-15038857	q1	q2	OK	51.3977	31.9434	-0.686184	-1.332	0.18185	0.998953	no
FBgn0001978	FBgn0001978	stc	2L:15113481-15118070	q1	q2	OK	141.598	99.9781	-0.502121	-1.01117	0.30365	0.998953	no
FBgn0001981	FBgn0001981	esg	2L:15333863-15336150	q1	q2	NOTEST	0	0.0354401	inf	0	1	1	no
FBgn0001983	FBgn0001983	wor	2L:15423292-15425585	q1	q2	NOTEST	0	0	0	0	1	1	no
FBgn0001986	FBgn0001986	l(2)35Df	2L:15752252-15755905	q1	q2	OK	21.502	24.2609	0.174161	0.344563	0.7363	0.998953	no
FBgn0001987	FBgn0001987	Gli	2L:15756000-15762755	q1	q2	OK	6.46973	6.58533	0.02555	0.0423252	0.96565	0.998953	no
FBgn0001989	FBgn0001989	l(2)35Di	2L:15749600-15751054	q1	q2	OK	129.643	99.9644	-0.375057	-0.693993	0.4851	0.998953	no
FBgn0001990	FBgn0001990	wek	2L:15766474-15768317	q1	q2	OK	50.2383	40.6611	-0.30514	-0.557642	0.5391	0.998953	no
FBgn0001991	FBgn0001991	Ca-alpha1D	2L:16170656-16190086	q1	q2	NOTEST	0.0283946	0.0846339	1.57562	0	1	1	no
FBgn0001992	FBgn0001992	Cyp303a1	2L:16294206-16295997	q1	q2	NOTEST	0.0787472	0.228392	1.53621	0	1	1	no
FBgn0001994	FBgn0001994	crp	2L:16264060-16287728	q1	q2	OK	26.3486	33.8746	0.362476	0.621376	0.46225	0.998953	no
FBgn0001995	FBgn0001995	mRpL4	2L:16327070-16329128	q1	q2	OK	170.853	108.939	-0.649235	-1.05314	0.27475	0.998953	no
FBgn0002021	FBgn0002021	l(2)37Bb	2L:19049078-19051606	q1	q2	OK	39.4106	29.3538	-0.425038	-0.564007	0.56975	0.998953	no
FBgn0002022	FBgn0002022	Catsup	2L:19041713-19045146	q1	q2	OK	70.0834	57.8721	-0.276203	-0.522635	0.5915	0.998953	no
FBgn0002023	FBgn0002023	Lim3	2L:19079233-19108108	q1	q2	NOTEST	0.0501127	0.0190893	-1.39241	0	1	1	no
FBgn0002031	FBgn0002031	l(2)37Cc	2L:19122039-19123866	q1	q2	OK	265.023	235.214	-0.172143	-0.348896	0.7249	0.998953	no
FBgn0002036	FBgn0002036	CG10561	2L:19114400-19120300	q1	q2	OK	16.8675	11.1007	-0.603596	-1.00118	0.3099	0.998953	no
FBgn0002044	FBgn0002044	swm	2L:19493257-19497987	q1	q2	OK	28.3409	34.4315	0.280844	0.563889	0.566	0.998953	no
FBgn0002069	FBgn0002069	Aats-asp	2R:8767823-8770675	q1	q2	OK	165.327	151.084	-0.129973	-0.299633	0.79225	0.998953	no
FBgn0002121	FBgn0002121	l(2)gl	2L:9838-21372	q1	q2	OK	60.0908	63.1444	0.0715106	0.144001	0.8802	0.998953	no
FBgn0002174	FBgn0002174	l(2)tid	2R:19592961-19597311	q1	q2	OK	54.9315	42.6678	-0.364486	-0.552018	0.57645	0.998953	no
FBgn0002183	FBgn0002183	dre4	3L:1871573-1876336	q1	q2	OK	114.094	113.001	-0.0138831	-0.028065	0.9771	0.998953	no
FBgn0002283	FBgn0002283	l(3)73Ah	3L:16581574-16584150	q1	q2	OK	157.862	98.8387	-0.675513	-1.31392	0.1793	0.998953	no
FBgn0002284	FBgn0002284	Pros26	3L:16602496-16603521	q1	q2	OK	116.675	206.255	0.821929	2.06984	0.10315	0.998953	no
FBgn0002306	FBgn0002306	sas	3R:2988550-3009424	q1	q2	NOTEST	0.0621097	0.10157	0.709582	0	1	1	no
FBgn0002354	FBgn0002354	l(3)87Df	3R:8856663-8857317	q1	q2	OK	63.7316	44.7686	-0.509522	-1.43511	0.41405	0.998953	no
FBgn0002413	FBgn0002413	dco	3R:26880904-26886931	q1	q2	OK	205.927	162.861	-0.338492	-0.688828	0.48345	0.998953	no
FBgn0002431	FBgn0002431	hyd	3R:5536861-5551333	q1	q2	OK	15.9825	28.0214	0.810039	1.26041	0.19475	0.998953	no
FBgn0002440	FBgn0002440	l(3)mbn	3L:6091221-6121719	q1	q2	NOTEST	0.12524	0.116651	-0.102503	0	1	1	no
FBgn0002441	FBgn0002441	l(3)mbt	3R:23091178-23098995	q1	q2	OK	11.51	15.3097	0.411553	0.792002	0.4205	0.998953	no
FBgn0002466	FBgn0002466	sti	3L:12501089-12507889	q1	q2	OK	6.76494	9.38815	0.472763	0.731841	0.3592	0.998953	no
FBgn0002521	FBgn0002521	pho	4:1193093-1202271	q1	q2	OK	238.461	108.023	-1.14241	-2.31307	0.01865	0.998953	no
FBgn0002522	FBgn0002522	lab	3R:2487148-2504312	q1	q2	NOTEST	0	0.01685	inf	0	1	1	no
FBgn0002524	FBgn0002524	lace	2L:15499109-15505018	q1	q2	OK	46.4068	45.8426	-0.0176468	-0.038502	0.96825	0.998953	no
FBgn0002525	FBgn0002525	Lam	2L:5542543-5546642	q1	q2	OK	91.5316	65.069	-0.492301	-0.99677	0.31445	0.998953	no
FBgn0002526	FBgn0002526	LanA	3L:6196930-6211084	q1	q2	OK	2.3324	5.03912	1.11136	1.87966	0.0444	0.998953	no
FBgn0002528	FBgn0002528	LanB2	3L:9608018-9617080	q1	q2	OK	2.3768	5.0574	1.08937	1.71941	0.0708	0.998953	no
FBgn0002531	FBgn0002531	Lcp1	2R:4318138-4318737	q1	q2	NOTEST	0	0	0	0	1	1	no
FBgn0002533	FBgn0002533	Lcp2	2R:4321471-4322080	q1	q2	NOTEST	0	0	0	0	1	1	no
FBgn0002534	FBgn0002534	Lcp3	2R:4322948-4323523	q1	q2	NOTEST	0	0	0	0	1	1	no
FBgn0002535	FBgn0002535	Lcp4	2R:4325161-4325908	q1	q2	NOTEST	0	0	0	0	1	1	no
FBgn0002542	FBgn0002542	lds	3R:3746155-3793130	q1	q2	OK	98.4026	83.9583	-0.229023	-0.433639	0.6407	0.998953	no
FBgn0002543	FBgn0002543	lea	2L:1380085-1420449	q1	q2	NOTEST	0.0814666	0.189695	1.2194	0	1	1	no
FBgn0002552	FBgn0002552	lin	2R:4802032-4810256	q1	q2	OK	14.4474	15.7784	0.127142	0.23403	0.82655	0.998953	no
FBgn0002561	FBgn0002561	l(1)sc	X:173735-364670	q1	q2	NOTEST	0	0.0228088	inf	0	1	1	no
FBgn0002562	FBgn0002562	Lsp1alpha	X:12384415-12386933	q1	q2	NOTEST	0	0	0	0	1	1	no
FBgn0002563	FBgn0002563	Lsp1beta	2L:898646-901320	q1	q2	NOTEST	0.04498	0.0180893	-1.31415	0	1	1	no
FBgn0002564	FBgn0002564	Lsp1gamma	3L:66432-68995	q1	q2	NOTEST	0	0.0190934	inf	0	1	1	no
FBgn0002565	FBgn0002565	Lsp2	3L:12122492-12124796	q1	q2	NOTEST	0.0506768	0.220827	2.12352	0	1	1	no
FBgn0002566	FBgn0002566	lt	2L:22817518-22833492	q1	q2	OK	93.9258	62.0824	-0.597337	-1.20244	0.2138	0.998953	no
FBgn0002567	FBgn0002567	ltd	2R:5065368-5073866	q1	q2	OK	90.7983	104.195	0.198553	0.388985	0.689	0.998953	no
FBgn0002569	FBgn0002569	Mal-A2	2R:4341136-4343291	q1	q2	NOTEST	0.057279	0.049237	-0.218263	0	1	1	no
FBgn0002570	FBgn0002570	Mal-A1	2R:4334973-4339404	q1	q2	OK	0.315506	0.503551	0.674472	0.622729	0.53905	0.998953	no
FBgn0002571	FBgn0002571	Mal-A3	2R:4343413-4345390	q1	q2	NOTEST	0.11779	0.180444	0.615332	0	1	1	no
FBgn0002573	FBgn0002573	sens	3L:13389328-13394225	q1	q2	NOTEST	0	0	0	0	1	1	no
FBgn0002576	FBgn0002576	lz	X:9178681-9197670	q1	q2	NOTEST	0.0373305	0.0554781	0.571564	0	1	1	no
FBgn0002577	FBgn0002577	m	X:11648305-11663541	q1	q2	NOTEST	0.136557	0.171025	0.3247	0	1	1	no
FBgn0002578	FBgn0002578	m1	3R:21840445-21841174	q1	q2	NOTEST	0	0	0	0	1	1	no
FBgn0002579	FBgn0002579	RpL36	X:522349-523495	q1	q2	OK	5130.55	3024.28	-0.762519	-1.44022	0.14655	0.998953	no
FBgn0002590	FBgn0002590	RpS5a	X:17037619-17042287	q1	q2	OK	966.623	913.444	-0.0816371	-0.187077	0.8685	0.998953	no
FBgn0002592	FBgn0002592	m2	3R:21842235-21843192	q1	q2	OK	0.0680514	0.273503	2.00686	1.26973	0.2216	0.998953	no
FBgn0002593	FBgn0002593	RpLP1	2L:419930-420706	q1	q2	OK	2050.14	2047.95	-0.00154227	-0.00358521	0.997	0.998989	no
FBgn0002607	FBgn0002607	RpL19	2R:20855967-20857070	q1	q2	OK	3735.66	3021.34	-0.306175	-0.569283	0.56495	0.998953	no
FBgn0002609	FBgn0002609	HLHm3	3R:21847436-21848849	q1	q2	OK	7.51927	4.36415	-0.784893	-1.43208	0.2743	0.998953	no
FBgn0002622	FBgn0002622	RpS3	3R:19184534-19185700	q1	q2	OK	3264.96	2638.76	-0.307204	-0.781957	0.559	0.998953	no
FBgn0002626	FBgn0002626	RpL32	3R:25870950-25871880	q1	q2	OK	2557.22	2101.72	-0.283004	-0.565256	0.5618	0.998953	no
FBgn0002629	FBgn0002629	m4	3R:21849547-21850280	q1	q2	OK	0	0.752856	inf	#NAME?	5e-05	0.0589857	no
FBgn0002631	FBgn0002631	HLHm5	3R:21854575-21855457	q1	q2	NOTEST	0	0	0	0	1	1	no
FBgn0002632	FBgn0002632	m6	3R:21858632-21859769	q1	q2	NOTEST	0.0168718	0.016782	-0.00770208	0	1	1	no
FBgn0002633	FBgn0002633	HLHm7	3R:21862759-21863741	q1	q2	OK	0.257463	0.382302	0.570346	0.498129	0.6443	0.998953	no
FBgn0002638	FBgn0002638	Bj1	3L:5923361-5925873	q1	q2	OK	376.057	256.19	-0.55374	-1.09547	0.2619	0.998953	no
FBgn0002641	FBgn0002641	mal	X:20300707-20304237	q1	q2	OK	46.258	27.5725	-0.74647	-1.67693	0.13885	0.998953	no
FBgn0002643	FBgn0002643	mam	2R:9878685-9947861	q1	q2	OK	6.23462	9.3894	0.590731	0.964505	0.30965	0.998953	no
FBgn0002645	FBgn0002645	Map205	3R:27882313-27894162	q1	q2	OK	46.4807	57.2413	0.300426	0.60792	0.53985	0.998953	no
FBgn0002652	FBgn0002652	squ	2L:16680045-16729636	q1	q2	OK	177.924	165.552	-0.103982	-0.0792294	0.93615	0.998953	no
FBgn0002673	FBgn0002673	twe	2L:16257992-16261875	q1	q2	OK	103.035	92.5279	-0.155174	-0.262513	0.78365	0.998953	no
FBgn0002707	FBgn0002707	mei-9	X:4208262-4212834	q1	q2	OK	35.0398	23.8092	-0.557477	-1.29691	0.26735	0.998953	no
FBgn0002709	FBgn0002709	mei-218	X:17001625-17037029	q1	q2	OK	10.8861	15.1687	0.478609	0.669615	0.49725	0.998953	no
FBgn0002715	FBgn0002715	mei-S332	2R:17994242-18012071	q1	q2	OK	18.874	18.8376	-0.00278181	-0.00344433	0.99695	0.998989	no
FBgn0002716	FBgn0002716	mei-W68	2R:15343678-15374340	q1	q2	OK	0.925304	2.03722	1.1386	0.200003	0.67935	0.998953	no
FBgn0002719	FBgn0002719	Men	3R:8538824-8548267	q1	q2	OK	239.951	153.428	-0.645171	-1.30121	0.1811	0.998953	no
FBgn0002723	FBgn0002723	Met	X:11510158-11513981	q1	q2	OK	9.87198	10.2184	0.049752	0.0863622	0.92825	0.998953	no
FBgn0002732	FBgn0002732	malpha	3R:21836614-21837290	q1	q2	OK	0.22155	0.334912	0.596151	0.386223	0.62475	0.998953	no
FBgn0002733	FBgn0002733	HLHmbeta	3R:21830647-21831745	q1	q2	OK	3.67028	4.18773	0.190277	0.309038	0.80765	0.998953	no
FBgn0002734	FBgn0002734	HLHmdelta	3R:21823342-21824355	q1	q2	NOTEST	0	0.0272519	inf	0	1	1	no
FBgn0002735	FBgn0002735	HLHmgamma	3R:21825579-21826421	q1	q2	NOTEST	0	0.112735	inf	0	1	1	no
FBgn0002736	FBgn0002736	mago	2R:17016083-17030766	q1	q2	OK	217.384	130.668	-0.734342	-1.27691	0.2002	0.998953	no
FBgn0002772	FBgn0002772	Mlc1	3R:23483284-23485921	q1	q2	OK	1.53952	2.23316	0.536603	0.655257	0.5032	0.998953	no
FBgn0002773	FBgn0002773	Mlc2	3R:25997159-26000273	q1	q2	OK	2.80369	3.86427	0.46287	0.681304	0.48515	0.998953	no
FBgn0002774	FBgn0002774	mle	2R:1862242-1868277	q1	q2	OK	10.5212	12.2146	0.215304	0.397654	0.6838	0.998953	no
FBgn0002775	FBgn0002775	msl-3	3L:7087917-7118623	q1	q2	OK	69.5459	45.6881	-0.606147	-1.18334	0.22615	0.998953	no
FBgn0002778	FBgn0002778	mnd	3L:14978214-14984767	q1	q2	OK	37.426	61.3944	0.714067	1.39029	0.15785	0.998953	no
FBgn0002780	FBgn0002780	mod	3R:27877793-27880696	q1	q2	OK	237.054	423.376	0.836727	1.66508	0.09305	0.998953	no
FBgn0002781	FBgn0002781	mod(mdg4)	3R:17177760-17203121	q1	q2	OK	28.2046	18.9252	-0.575623	-2.49703	0.50675	0.998953	no
FBgn0002783	FBgn0002783	mor	3R:11791172-11798636	q1	q2	OK	74.9481	76.659	0.0325637	0.0605983	0.95035	0.998953	no
FBgn0002787	FBgn0002787	Mov34	2R:20290493-20292050	q1	q2	OK	150.38	112.05	-0.424469	-0.575003	0.382	0.998953	no
FBgn0002789	FBgn0002789	Mp20	2R:9134156-9135278	q1	q2	OK	17.3371	19.5293	0.171782	0.279967	0.76685	0.998953	no
FBgn0002791	FBgn0002791	mr	2R:19859955-19862935	q1	q2	OK	28.453	31.4498	0.144468	0.259817	0.7743	0.998953	no
FBgn0002838	FBgn0002838	ms(3)K81	3R:22701573-22702284	q1	q2	NOTEST	0.0827643	0	#NAME?	0	1	1	no
FBgn0002842	FBgn0002842	sa	3L:21375623-21426267	q1	q2	NOTEST	0	0	0	0	1	1	no
FBgn0002855	FBgn0002855	Acp26Aa	2L:5892882-5893896	q1	q2	NOTEST	0	0	0	0	1	1	no
FBgn0002856	FBgn0002856	Acp26Ab	2L:5892297-5892862	q1	q2	NOTEST	0	0.0987442	inf	0	1	1	no
FBgn0002862	FBgn0002862	Mst87F	3R:9652872-9653432	q1	q2	NOTEST	0	0.112771	inf	0	1	1	no
FBgn0002863	FBgn0002863	Acp95EF	3R:20023309-20055752	q1	q2	NOTEST	0	0.190603	inf	0	1	1	no
FBgn0002865	FBgn0002865	Mst98Ca	3R:24117059-24118378	q1	q2	NOTEST	0	0	0	0	1	1	no
FBgn0002868	FBgn0002868	MtnA	3R:5609486-5610093	q1	q2	OK	105.269	90.1174	-0.224202	-0.747671	0.7147	0.998953	no
FBgn0002869	FBgn0002869	MtnB	3R:16328959-16329321	q1	q2	OK	3.49949	4.90568	0.487309	1.29085	0.65745	0.998953	no
FBgn0002872	FBgn0002872	mu2	3L:1941061-1947513	q1	q2	OK	16.1687	26.6214	0.719384	1.15992	0.23315	0.998953	no
FBgn0002873	FBgn0002873	mud	X:14141875-14152628	q1	q2	OK	15.3824	23.8574	0.633163	1.27645	0.18825	0.998953	no
FBgn0002878	FBgn0002878	mus101	X:13616321-13621146	q1	q2	OK	4.83508	6.29407	0.380454	0.680011	0.5103	0.998953	no
FBgn0002887	FBgn0002887	mus201	2L:8437410-8442352	q1	q2	OK	9.31458	12.4376	0.417145	0.606246	0.53535	0.998953	no
FBgn0002891	FBgn0002891	mus205	2R:3679402-3693904	q1	q2	OK	2.53534	4.78464	0.916231	0.305516	0.7783	0.998953	no
FBgn0002899	FBgn0002899	mus301	3L:8130913-8144908	q1	q2	OK	58.0903	29.0594	-0.999295	-1.97801	0.04785	0.998953	no
FBgn0002901	FBgn0002901	mus304	3L:18102896-18105947	q1	q2	OK	17.4816	20.1705	0.206414	0.361505	0.6974	0.998953	no
FBgn0002905	FBgn0002905	mus308	3R:8530815-8538021	q1	q2	OK	2.25408	4.33086	0.942115	1.16845	0.23605	0.998953	no
FBgn0002906	FBgn0002906	mus309	3R:7561168-7567505	q1	q2	OK	9.10993	11.9143	0.387181	0.594988	0.532	0.998953	no
FBgn0002909	FBgn0002909	mus312	3L:7322230-7326571	q1	q2	OK	8.2629	15.0382	0.863915	1.49942	0.12665	0.998953	no
FBgn0002914	FBgn0002914	Myb	X:15747453-15751854	q1	q2	OK	68.6435	71.315	0.0550811	0.106434	0.91465	0.998953	no
FBgn0002917	FBgn0002917	na	X:14160399-14171207	q1	q2	NOTEST	0.0217228	0.0214053	-0.0212442	0	1	1	no
FBgn0002921	FBgn0002921	Atpalpha	3R:16774435-16801022	q1	q2	OK	125.807	171.603	0.447863	0.90247	0.35345	0.998953	no
FBgn0002922	FBgn0002922	nau	3R:19537250-19544079	q1	q2	NOTEST	0	0	0	0	1	1	no
FBgn0002924	FBgn0002924	ncd	3R:25628918-25632849	q1	q2	OK	40.4957	30.1162	-0.427232	-0.727982	0.4512	0.998953	no
FBgn0002926	FBgn0002926	ndl	3L:6587037-6596466	q1	q2	OK	2.2978	7.72219	1.74876	2.772	0.003	0.74322	no
FBgn0002930	FBgn0002930	nec	2R:3038206-3110885	q1	q2	OK	0.600786	1.31858	1.13407	0.953321	0.34725	0.998953	no
FBgn0002931	FBgn0002931	net	2L:82455-87382	q1	q2	NOTEST	0.170127	0.239239	0.491838	0	1	1	no
FBgn0002932	FBgn0002932	neur	3R:4846067-4868072	q1	q2	OK	12.9383	15.085	0.221465	0.251414	0.81495	0.998953	no
FBgn0002933	FBgn0002933	ng1	X:3070474-3233360	q1	q2	NOTEST	0	0	0	0	1	1	no
FBgn0002936	FBgn0002936	ninaA	2L:877292-885052	q1	q2	NOTEST	0	0.0460621	inf	0	1	1	no
FBgn0002937	FBgn0002937	ninaB	3R:9519774-9531180	q1	q2	NOTEST	0	0	0	0	1	1	no
FBgn0002938	FBgn0002938	ninaC	2L:7377717-7384344	q1	q2	NOTEST	0	0.00529641	inf	0	1	1	no
FBgn0002939	FBgn0002939	ninaD	2L:18081629-18083608	q1	q2	NOTEST	0	0	0	0	1	1	no
FBgn0002940	FBgn0002940	ninaE	3R:15711967-15713928	q1	q2	NOTEST	0	0	0	0	1	1	no
FBgn0002941	FBgn0002941	slou	3R:17374374-17383004	q1	q2	NOTEST	0.00837968	0	#NAME?	0	1	1	no
FBgn0002945	FBgn0002945	nkd	3L:18996831-19038431	q1	q2	OK	0.118741	0.313644	1.40131	1.39012	0.1549	0.998953	no
FBgn0002948	FBgn0002948	nod	X:11474850-11479787	q1	q2	OK	56.0967	47.9294	-0.227003	-0.449832	0.6472	0.998953	no
FBgn0002962	FBgn0002962	nos	3R:14979818-14988000	q1	q2	OK	179.046	120.024	-0.577005	-1.0623	0.3414	0.998953	no
FBgn0002968	FBgn0002968	Nrg	X:8411407-8446152	q1	q2	OK	7.18909	14.9531	1.05657	1.80143	0.046	0.998953	no
FBgn0002973	FBgn0002973	numb	2L:9437512-9463293	q1	q2	OK	17.7149	19.9754	0.173256	0.327279	0.7407	0.998953	no
FBgn0002985	FBgn0002985	odd	2L:3604221-3606748	q1	q2	NOTEST	0.00921234	0.0521071	2.49984	0	1	1	no
FBgn0002989	FBgn0002989	okr	2L:2988134-2992761	q1	q2	OK	20.1562	19.182	-0.0714682	-0.101911	0.9107	0.998953	no
FBgn0003002	FBgn0003002	opa	3R:678534-695709	q1	q2	NOTEST	0.053089	0.0537507	0.017871	0	1	1	no
FBgn0003008	FBgn0003008	or	2R:19855466-19856467	q1	q2	OK	82.6017	64.4897	-0.357104	-0.780746	0.5012	0.998953	no
FBgn0003009	FBgn0003009	ord	2R:19158777-19161798	q1	q2	OK	0.266429	5.48866	4.36463	5.76482	0.00085	0.389961	no
FBgn0003011	FBgn0003011	ort	3R:15485469-15489401	q1	q2	NOTEST	0.0128628	0.0276132	1.10215	0	1	1	no
FBgn0003015	FBgn0003015	osk	3R:4760852-4764117	q1	q2	OK	312.528	480.452	0.620406	1.38674	0.2228	0.998953	no
FBgn0003016	FBgn0003016	osp	2L:14599775-14689325	q1	q2	OK	11.144	17.067	0.614937	0.518093	0.5126	0.998953	no
FBgn0003022	FBgn0003022	Ote	2R:14163111-14164698	q1	q2	OK	212.84	143.679	-0.566921	-1.28935	0.2501	0.998953	no
FBgn0003023	FBgn0003023	otu	X:8379025-8410015	q1	q2	OK	84.3052	115.815	0.458125	0.852338	0.43085	0.998953	no
FBgn0003028	FBgn0003028	ovo	X:4942329-4964962	q1	q2	OK	81.2835	83.7276	0.0427413	0.0854407	0.9312	0.998953	no
FBgn0003034	FBgn0003034	Acp70A	3L:13294734-13295022	q1	q2	NOTEST	0	0	0	0	1	1	no
FBgn0003041	FBgn0003041	pbl	3L:7889208-7905051	q1	q2	OK	48.9422	46.5329	-0.0728288	-0.143684	0.88115	0.998953	no
FBgn0003042	FBgn0003042	Pc	3L:21297816-21311076	q1	q2	OK	10.2883	8.65503	-0.249398	-0.35945	0.70845	0.998953	no
FBgn0003044	FBgn0003044	Pcl	2R:14022933-14026947	q1	q2	OK	39.4437	55.7657	0.499584	1.04553	0.31085	0.998953	no
FBgn0003046	FBgn0003046	Pcp	2L:7014860-7023940	q1	q2	OK	0.0502065	0.306948	2.61204	0.0928285	0.1008	0.998953	no
FBgn0003048	FBgn0003048	pcx	X:2119743-2136071	q1	q2	OK	4.14532	7.71969	0.897062	1.34469	0.17015	0.998953	no
FBgn0003053	FBgn0003053	peb	X:4511601-4520256	q1	q2	OK	2.15285	2.96359	0.461096	0.747826	0.44055	0.998953	no
FBgn0003057	FBgn0003057	CG10598	X:17119743-17120474	q1	q2	NOTEST	0	0	0	0	1	1	no
FBgn0003060	FBgn0003060	CG9757	3R:9437587-9438151	q1	q2	NOTEST	0	0	0	0	1	1	no
FBgn0003062	FBgn0003062	Fib	2R:18960413-18962243	q1	q2	OK	266.618	224.458	-0.248326	-0.501673	0.60755	0.998953	no
FBgn0003065	FBgn0003065	CG2150	3R:27589025-27590488	q1	q2	NOTEST	0	0.117931	inf	0	1	1	no
FBgn0003067	FBgn0003067	Pepck	2R:14424271-14426924	q1	q2	OK	2.96159	5.29082	0.83712	1.22088	0.21025	0.998953	no
FBgn0003068	FBgn0003068	per	X:2579612-2587919	q1	q2	OK	0.722247	0.779999	0.11098	0.134548	0.8884	0.998953	no
FBgn0003071	FBgn0003071	Pfk	2R:5997244-6004962	q1	q2	OK	72.5395	60.0682	-0.272166	-0.551295	0.5739	0.998953	no
FBgn0003074	FBgn0003074	Pgi	2R:4798406-4801631	q1	q2	OK	133.417	143.829	0.108413	0.219248	0.8211	0.998953	no
FBgn0003076	FBgn0003076	Pgm	3L:16119154-16121696	q1	q2	OK	236.025	146.324	-0.689776	-1.56561	0.1672	0.998953	no
FBgn0003079	FBgn0003079	phl	X:2234158-2237904	q1	q2	OK	33.5729	30.8832	-0.120475	-0.2386	0.812	0.998953	no
FBgn0003082	FBgn0003082	phr	2R:3712996-3716181	q1	q2	OK	67.862	31.4435	-1.10984	-2.25495	0.0368	0.998953	no
FBgn0003086	FBgn0003086	Pig1	X:3070474-3233360	q1	q2	NOTEST	0	0	0	0	1	1	no
FBgn0003087	FBgn0003087	pim	2L:10362988-10364046	q1	q2	OK	255.33	182.791	-0.482172	-1.18559	0.334	0.998953	no
FBgn0003089	FBgn0003089	pip	3L:19287868-19330699	q1	q2	OK	1.66467	3.50088	1.07249	0.37015	0.7375	0.998953	no
FBgn0003090	FBgn0003090	pk	2R:3038206-3110885	q1	q2	NOTEST	0.137371	0.18342	0.417071	0	1	1	no
FBgn0003091	FBgn0003091	Pkc53E	2R:12812429-12830668	q1	q2	OK	2.59373	3.40168	0.391222	0.575967	0.55645	0.998953	no
FBgn0003093	FBgn0003093	Pkc98E	3R:24864895-24872756	q1	q2	OK	8.00543	8.34557	0.0600305	0.105344	0.91325	0.998953	no
FBgn0003114	FBgn0003114	plu	2R:16150462-16151224	q1	q2	OK	261.051	146.697	-0.831487	-2.59982	0.1111	0.998953	no
FBgn0003116	FBgn0003116	pn	X:2075126-2078688	q1	q2	OK	57.1224	35.9322	-0.668778	-0.864096	0.38365	0.998953	no
FBgn0003117	FBgn0003117	pnr	3R:11851818-11866639	q1	q2	NOTEST	0	0.0438281	inf	0	1	1	no
FBgn0003118	FBgn0003118	pnt	3R:19116825-19171884	q1	q2	OK	2.34549	3.553	0.599147	0.890774	0.3647	0.998953	no
FBgn0003124	FBgn0003124	polo	3L:20303104-20306566	q1	q2	OK	250.588	272.285	0.119798	0.236809	0.80745	0.998953	no
FBgn0003129	FBgn0003129	Poxm	3R:4143336-4159514	q1	q2	NOTEST	0.156228	0.242857	0.636455	0	1	1	no
FBgn0003130	FBgn0003130	Poxn	2R:11714197-11722280	q1	q2	NOTEST	0.0125009	0	#NAME?	0	1	1	no
FBgn0003132	FBgn0003132	Pp1-13C	X:15245314-15272487	q1	q2	NOTEST	0.0138102	0	#NAME?	0	1	1	no
FBgn0003134	FBgn0003134	Pp1alpha-96A	3R:20343978-20347065	q1	q2	OK	47.0447	54.3471	0.208172	0.380661	0.67795	0.998953	no
FBgn0003137	FBgn0003137	Ppn	3R:24346386-24366053	q1	q2	OK	0.34849	1.1281	1.69471	2.27785	0.027	0.998953	no
FBgn0003138	FBgn0003138	Ptp61F	3L:1342489-1424979	q1	q2	OK	75.0075	59.1915	-0.341645	-0.585538	0.49505	0.998953	no
FBgn0003139	FBgn0003139	PpV	X:6265091-6266874	q1	q2	OK	156.384	112.981	-0.469016	-1.09396	0.3412	0.998953	no
FBgn0003140	FBgn0003140	PpY-55A	2R:13842899-13844075	q1	q2	NOTEST	0	0	0	0	1	1	no
FBgn0003141	FBgn0003141	pr	2L:20066369-20075467	q1	q2	OK	34.2802	45.405	0.405476	0.543992	0.58735	0.998953	no
FBgn0003145	FBgn0003145	prd	2L:12082996-12085792	q1	q2	NOTEST	0	0	0	0	1	1	no
FBgn0003149	FBgn0003149	Prm	3L:8725957-8738447	q1	q2	OK	1.07843	2.23295	1.05001	1.1455	0.1368	0.998953	no
FBgn0003159	FBgn0003159	ptr	X:2238979-2260323	q1	q2	OK	5.42146	9.43743	0.799712	1.44421	0.14245	0.998953	no
FBgn0003162	FBgn0003162	Pu	2R:17062821-17070119	q1	q2	OK	2.50258	3.08105	0.300006	0.384087	0.7017	0.998953	no
FBgn0003165	FBgn0003165	pum	3R:4893299-5063417	q1	q2	OK	41.7781	49.4401	0.242936	0.491478	0.62455	0.998953	no
FBgn0003169	FBgn0003169	put	3R:10446051-10451421	q1	q2	OK	20.3482	30.9042	0.602902	1.19848	0.24535	0.998953	no
FBgn0003174	FBgn0003174	pwn	2R:3182812-3187907	q1	q2	OK	0.542018	1.44448	1.41413	1.95627	0.0838	0.998953	no
FBgn0003175	FBgn0003175	px	2R:18384002-18449569	q1	q2	OK	7.35172	11.4073	0.633808	1.17452	0.22025	0.998953	no
FBgn0003178	FBgn0003178	PyK	3R:18193233-18198464	q1	q2	OK	201.581	258.292	0.357641	0.72438	0.4644	0.998953	no
FBgn0003187	FBgn0003187	qua	2L:17486805-17497203	q1	q2	OK	24.2429	29.2281	0.269798	0.525897	0.58455	0.998953	no
FBgn0003189	FBgn0003189	r	X:16549411-16567059	q1	q2	OK	16.617	26.5306	0.674996	1.35566	0.173	0.998953	no
FBgn0003204	FBgn0003204	ras	X:10607150-10642839	q1	q2	OK	158.589	150.562	-0.0749356	-0.104429	0.9173	0.998953	no
FBgn0003205	FBgn0003205	Ras85D	3R:5336282-5338809	q1	q2	OK	161.367	118.696	-0.443082	-0.859999	0.3593	0.998953	no
FBgn0003206	FBgn0003206	Ras64B	3L:4136784-4141398	q1	q2	OK	34.3531	38.3307	0.158058	0.175655	0.85675	0.998953	no
FBgn0003209	FBgn0003209	raw	2L:8709879-8740660	q1	q2	OK	8.04975	11.0701	0.459656	0.817655	0.41005	0.998953	no
FBgn0003210	FBgn0003210	rb	X:4429667-4434669	q1	q2	OK	41.3055	35.6638	-0.211872	-0.427739	0.6609	0.998953	no
FBgn0003218	FBgn0003218	rdgB	X:13656802-13670782	q1	q2	OK	27.4733	27.2103	-0.0138764	-0.0272641	0.9794	0.998953	no
FBgn0003227	FBgn0003227	rec	3R:11629973-11658354	q1	q2	OK	6.42388	5.55474	-0.209727	-0.250286	0.83585	0.998953	no
FBgn0003231	FBgn0003231	ref(2)P	2L:19542445-19546914	q1	q2	OK	115.309	117.736	0.0300532	0.0591736	0.9515	0.998953	no
FBgn0003248	FBgn0003248	Rh2	3R:14725144-14726741	q1	q2	NOTEST	0	0	0	0	1	1	no
FBgn0003249	FBgn0003249	Rh3	3R:15906771-15908172	q1	q2	NOTEST	0	0	0	0	1	1	no
FBgn0003250	FBgn0003250	Rh4	3L:16845620-16856124	q1	q2	NOTEST	0	0.078601	inf	0	1	1	no
FBgn0003254	FBgn0003254	rib	2R:15163230-15168901	q1	q2	NOTEST	0.0227559	0.0441324	0.955598	0	1	1	no
FBgn0003255	FBgn0003255	rk	2L:13980145-14001252	q1	q2	OK	0.12408	0.387148	1.64162	1.74396	0.0919	0.998953	no
FBgn0003256	FBgn0003256	rl	2RHet:198175-247809	q1	q2	OK	435.592	143.444	-1.60249	-3.05626	0.0017	0.581119	no
FBgn0003257	FBgn0003257	r-l	3R:16890950-16899039	q1	q2	OK	71.189	68.069	-0.0646553	-0.0824468	0.93475	0.998953	no
FBgn0003261	FBgn0003261	Rm62	3R:1826152-1834301	q1	q2	OK	329.434	367.771	0.15882	0.301305	0.7633	0.998953	no
FBgn0003267	FBgn0003267	ro	3R:22702354-22706893	q1	q2	NOTEST	0.0230983	0.0269311	0.221485	0	1	1	no
FBgn0003268	FBgn0003268	rod	3R:27401556-27413861	q1	q2	OK	10.5915	13.3052	0.329078	0.347909	0.72405	0.998953	no
FBgn0003270	FBgn0003270	amos	2L:18596046-18597200	q1	q2	NOTEST	0	0.0243263	inf	0	1	1	no
FBgn0003274	FBgn0003274	RpLP2	2R:12473598-12474237	q1	q2	OK	3408.71	1752.16	-0.960091	-1.80365	0.07085	0.998953	no
FBgn0003275	FBgn0003275	RpII18	3R:1197487-1198119	q1	q2	OK	123.691	87.1621	-0.504966	-1.11482	0.34025	0.998953	no
FBgn0003277	FBgn0003277	RpII215	X:11455561-11464355	q1	q2	OK	19.0414	26.3456	0.468425	0.942811	0.34285	0.998953	no
FBgn0003278	FBgn0003278	RpI135	2L:404304-407969	q1	q2	OK	12.2349	19.0465	0.638528	1.34445	0.23475	0.998953	no
FBgn0003279	FBgn0003279	RpL4	3R:23748514-23750644	q1	q2	OK	986.38	1196.88	0.279068	0.540579	0.5758	0.998953	no
FBgn0003285	FBgn0003285	rst	X:2846239-3026836	q1	q2	OK	2.36442	2.37426	0.00598795	0.00850074	0.9938	0.998989	no
FBgn0003292	FBgn0003292	rt	3L:11577221-11580867	q1	q2	OK	10.3152	9.19122	-0.166447	-0.330649	0.7665	0.998953	no
FBgn0003295	FBgn0003295	ru	3L:1342489-1424979	q1	q2	NOTEST	0.152084	0.133819	-0.184581	0	1	1	no
FBgn0003300	FBgn0003300	run	X:20565467-20568348	q1	q2	NOTEST	0	0	0	0	1	1	no
FBgn0003301	FBgn0003301	rut	X:14681660-14720106	q1	q2	OK	0.636136	1.03639	0.704165	0.984171	0.3254	0.998953	no
FBgn0003302	FBgn0003302	rux	X:5929785-5931833	q1	q2	OK	18.7521	18.4235	-0.0255019	-0.0442675	0.9627	0.998953	no
FBgn0003308	FBgn0003308	ry	3R:8858258-8863748	q1	q2	NOTEST	0.0431212	0.0665211	0.625414	0	1	1	no
FBgn0003310	FBgn0003310	S	2L:1050876-1077811	q1	q2	OK	48.4333	48.6117	0.00530341	0.0107925	0.99205	0.998989	no
FBgn0003312	FBgn0003312	sad	3R:7702956-7708257	q1	q2	OK	4.61474	5.01431	0.1198	0.1023	0.92925	0.998953	no
FBgn0003313	FBgn0003313	sala	2L:11484706-11486949	q1	q2	NOTEST	0	0	0	0	1	1	no
FBgn0003317	FBgn0003317	sax	2R:3693982-3697575	q1	q2	OK	45.067	47.5955	0.0787549	0.154828	0.87635	0.998953	no
FBgn0003319	FBgn0003319	Sb	3R:11954450-11971006	q1	q2	NOTEST	0.022549	0.0369109	0.71098	0	1	1	no
FBgn0003321	FBgn0003321	sbr	X:10726784-10741125	q1	q2	OK	12.0823	19.9811	0.72574	1.26555	0.1871	0.998953	no
FBgn0003326	FBgn0003326	sca	2R:8668048-8689515	q1	q2	NOTEST	0.0231613	0.0793268	1.77609	0	1	1	no
FBgn0003328	FBgn0003328	scb	2R:11136289-11146003	q1	q2	OK	15.2514	21.8071	0.515856	1.00259	0.3011	0.998953	no
FBgn0003330	FBgn0003330	Sce	3R:23506125-23507746	q1	q2	OK	60.9538	33.0544	-0.882874	-1.77701	0.0932	0.998953	no
FBgn0003334	FBgn0003334	Scm	3R:5457360-5463329	q1	q2	OK	27.5555	33.0128	0.260685	0.363632	0.70725	0.998953	no
FBgn0003339	FBgn0003339	Scr	3R:2648841-2675703	q1	q2	NOTEST	0	0.00699075	inf	0	1	1	no
FBgn0003345	FBgn0003345	sd	X:15698404-15719755	q1	q2	OK	8.31407	11.2162	0.431952	0.775208	0.4302	0.998953	no
FBgn0003346	FBgn0003346	RanGap	2L:19435843-19447322	q1	q2	OK	115.068	99.7098	-0.206681	-0.281729	0.7539	0.998953	no
FBgn0003353	FBgn0003353	sei	2R:19936727-19945128	q1	q2	OK	2.15169	3.74673	0.800165	0.918636	0.32745	0.998953	no
FBgn0003356	FBgn0003356	Jon99Cii	3R:25749475-25750333	q1	q2	NOTEST	0	0	0	0	1	1	no
FBgn0003357	FBgn0003357	Jon99Ciii	3R:25747930-25748823	q1	q2	NOTEST	0.0328397	0.0876079	1.41562	0	1	1	no
FBgn0003358	FBgn0003358	Jon99Ci	3R:25750947-25751907	q1	q2	OK	0.566982	0.958446	0.757394	1.06968	0.5008	0.998953	no
FBgn0003360	FBgn0003360	sesB	X:10666576-10680978	q1	q2	OK	1484.78	996.849	-0.5748	-1.06441	0.28085	0.998953	no
FBgn0003366	FBgn0003366	sev	X:10965473-10980332	q1	q2	OK	2.88905	2.31545	-0.319301	-0.63262	0.5972	0.998953	no
FBgn0003371	FBgn0003371	sgg	X:2527982-2571879	q1	q2	OK	119.878	84.1012	-0.511372	-1.03039	0.29145	0.998953	no
FBgn0003372	FBgn0003372	Sgs1	2L:4937408-4941424	q1	q2	NOTEST	0	0.00265529	inf	0	1	1	no
FBgn0003373	FBgn0003373	Sgs3	3L:11505320-11506503	q1	q2	NOTEST	0.0193151	0	#NAME?	0	1	1	no
FBgn0003374	FBgn0003374	Sgs4	X:3070474-3233360	q1	q2	NOTEST	0	0	0	0	1	1	no
FBgn0003375	FBgn0003375	Sgs5	3R:13421083-13421834	q1	q2	NOTEST	0	0	0	0	1	1	no
FBgn0003377	FBgn0003377	Sgs7	3L:11502960-11503347	q1	q2	NOTEST	0	0	0	0	1	1	no
FBgn0003378	FBgn0003378	Sgs8	3L:11502066-11502494	q1	q2	NOTEST	0	0	0	0	1	1	no
FBgn0003380	FBgn0003380	Sh	X:17823079-17957278	q1	q2	NOTEST	0.020472	0.0217458	0.0870862	0	1	1	no
FBgn0003382	FBgn0003382	sha	2R:7211818-7223632	q1	q2	NOTEST	0	0	0	0	1	1	no
FBgn0003386	FBgn0003386	Shaw	2L:3718186-3727587	q1	q2	NOTEST	0.0431769	0.0814882	0.91633	0	1	1	no
FBgn0003388	FBgn0003388	shd	3L:14607557-14615305	q1	q2	OK	1.2677	1.20514	-0.073007	-0.0875264	0.92815	0.998953	no
FBgn0003390	FBgn0003390	shf	X:6665268-6673692	q1	q2	OK	0.565432	0.673163	0.251603	0.0697575	0.91995	0.998953	no
FBgn0003391	FBgn0003391	shg	2R:16938106-16944664	q1	q2	OK	8.03636	12.909	0.683767	1.06826	0.1918	0.998953	no
FBgn0003392	FBgn0003392	shi	X:15786148-15800285	q1	q2	OK	30.6309	50.264	0.714539	1.41057	0.1506	0.998953	no
FBgn0003396	FBgn0003396	shn	2R:7061324-7106718	q1	q2	OK	2.82396	4.86008	0.78326	1.25922	0.1494	0.998953	no
FBgn0003401	FBgn0003401	shu	2R:19728983-19730802	q1	q2	OK	50.5024	35.5891	-0.504916	-0.843457	0.3198	0.998953	no
FBgn0003410	FBgn0003410	sina	3L:16845620-16856124	q1	q2	OK	31.2634	25.7848	-0.27795	-0.551179	0.57655	0.998953	no
FBgn0003411	FBgn0003411	sisA	X:11215611-11216379	q1	q2	OK	0.142394	1.17459	3.04419	2.8194	0.08445	0.998953	no
FBgn0003415	FBgn0003415	skd	3L:20987227-21020524	q1	q2	OK	15.1934	23.7208	0.642704	1.29786	0.1884	0.998953	no
FBgn0003416	FBgn0003416	sl	X:16244341-16250520	q1	q2	OK	14.729	19.0691	0.372582	0.769281	0.4665	0.998953	no
FBgn0003423	FBgn0003423	slgA	X:21245017-21256188	q1	q2	OK	48.4238	49.9133	0.0437063	0.0878489	0.9298	0.998953	no
FBgn0003425	FBgn0003425	sli	2R:11758923-11809623	q1	q2	OK	0.653167	0.953542	0.545844	0.6665	0.49785	0.998953	no
FBgn0003429	FBgn0003429	slo	3R:20488216-20536911	q1	q2	NOTEST	0.0079246	0.0234232	1.56353	0	1	1	no
FBgn0003430	FBgn0003430	slp1	2L:3825679-3827137	q1	q2	NOTEST	0	0	0	0	1	1	no
FBgn0003435	FBgn0003435	sm	2R:15417413-15519007	q1	q2	OK	3.30383	5.76157	0.802322	1.0809	0.2251	0.998953	no
FBgn0003444	FBgn0003444	smo	2L:277587-283281	q1	q2	OK	10.1964	16.3917	0.684912	0.975715	0.3217	0.998953	no
FBgn0003447	FBgn0003447	sn	X:7850852-7880118	q1	q2	OK	123.865	85.8151	-0.529468	-0.855068	0.3795	0.998953	no
FBgn0003448	FBgn0003448	sna	2L:15476592-15478269	q1	q2	NOTEST	0	0.0367147	inf	0	1	1	no
FBgn0003449	FBgn0003449	snf	X:5203279-5204534	q1	q2	OK	94.2317	80.8044	-0.221779	-0.325732	0.655	0.998953	no
FBgn0003450	FBgn0003450	snk	3R:8864134-8870123	q1	q2	OK	20.6695	15.6371	-0.402527	-0.817541	0.50895	0.998953	no
FBgn0003459	FBgn0003459	stwl	3L:14396609-14403023	q1	q2	OK	3.01533	5.41177	0.843784	1.32169	0.1797	0.998953	no
FBgn0003460	FBgn0003460	so	2R:3306536-3322377	q1	q2	NOTEST	0.129147	0.210498	0.704784	0	1	1	no
FBgn0003462	FBgn0003462	Sod	3L:11105380-11106838	q1	q2	OK	763.41	492.562	-0.632153	-1.85934	0.198	0.998953	no
FBgn0003463	FBgn0003463	sog	X:15498602-15520573	q1	q2	OK	1.5557	1.69594	0.124517	0.169351	0.8593	0.998953	no
FBgn0003464	FBgn0003464	sol	X:21221356-21228939	q1	q2	OK	50.1877	40.5874	-0.306302	-0.617615	0.53545	0.998953	no
FBgn0003475	FBgn0003475	spir	2L:20311218-20348386	q1	q2	OK	16.6172	29.3906	0.822672	1.58695	0.10875	0.998953	no
FBgn0003479	FBgn0003479	spn-A	3R:25878235-25881767	q1	q2	OK	24.4211	22.1807	-0.13882	-0.109447	0.9151	0.998953	no
FBgn0003480	FBgn0003480	spn-B	3R:10153785-10155330	q1	q2	OK	60.8099	30.2957	-1.00519	-2.71939	0.07335	0.998953	no
FBgn0003482	FBgn0003482	spn-D	3R:22991439-22992844	q1	q2	OK	48.8527	24.3603	-1.0039	-2.26562	0.08395	0.998953	no
FBgn0003483	FBgn0003483	spn-E	3R:11663158-11670138	q1	q2	OK	21.4953	24.4608	0.186445	0.390022	0.71825	0.998953	no
FBgn0003486	FBgn0003486	spo	3L:5576765-5585677	q1	q2	OK	6.25447	6.6881	0.0967099	0.081717	0.93595	0.998953	no
FBgn0003495	FBgn0003495	spz	3R:22890791-22895790	q1	q2	OK	24.2452	33.3339	0.459291	0.8666	0.3848	0.998953	no
FBgn0003499	FBgn0003499	sr	3R:13916524-13959471	q1	q2	NOTEST	0.0509333	0.0430409	-0.2429	0	1	1	no
FBgn0003502	FBgn0003502	Btk29A	2L:8259503-8301072	q1	q2	OK	52.0402	59.2588	0.187404	0.374284	0.7012	0.998953	no
FBgn0003507	FBgn0003507	srp	3R:11811922-11829803	q1	q2	OK	4.22872	11.8462	1.48613	2.60601	0.00925	0.998953	no
FBgn0003510	FBgn0003510	Sry-alpha	3R:25866936-25868808	q1	q2	OK	6.71906	4.54231	-0.564833	-0.992702	0.4087	0.998953	no
FBgn0003511	FBgn0003511	Sry-beta	3R:25865453-25866753	q1	q2	OK	39.0213	20.3017	-0.942664	-1.59457	0.08945	0.998953	no
FBgn0003512	FBgn0003512	Sry-delta	3R:25869067-25870613	q1	q2	OK	63.4573	31.1977	-1.02434	-1.82555	0.0528	0.998953	no
FBgn0003513	FBgn0003513	ss	3R:12200147-12229412	q1	q2	NOTEST	0	0.0112935	inf	0	1	1	no
FBgn0003514	FBgn0003514	sqh	X:6117093-6119196	q1	q2	OK	117.494	115.337	-0.026729	-0.0563217	0.95715	0.998953	no
FBgn0003515	FBgn0003515	st	3L:16412893-16536318	q1	q2	OK	0.473578	0.579027	0.290029	0.0631565	0.68315	0.998953	no
FBgn0003517	FBgn0003517	sta	X:1375829-1377446	q1	q2	OK	1403.42	1864.99	0.410223	0.789031	0.4202	0.998953	no
FBgn0003520	FBgn0003520	stau	2R:14005400-14013337	q1	q2	OK	34.6605	43.564	0.329842	0.646525	0.508	0.998953	no
FBgn0003525	FBgn0003525	stg	3R:25077539-25081502	q1	q2	OK	111.359	100.034	-0.154734	-0.279408	0.74845	0.998953	no
FBgn0003527	FBgn0003527	stil	2R:8457860-8459388	q1	q2	OK	35.8006	29.9132	-0.259204	-0.583911	0.6414	0.998953	no
FBgn0003545	FBgn0003545	sub	2R:13631605-13635616	q1	q2	OK	39.6736	34.2394	-0.212524	-0.422321	0.66525	0.998953	no
FBgn0003557	FBgn0003557	Su(dx)	2L:2037801-2044373	q1	q2	OK	32.2854	36.5193	0.177778	0.356795	0.72125	0.998953	no
FBgn0003559	FBgn0003559	su(f)	XHet:63489-80249	q1	q2	OK	21.273	23.8988	0.167911	0.205051	0.8351	0.998953	no
FBgn0003567	FBgn0003567	su(Hw)	3R:10128177-10134309	q1	q2	OK	91.3691	47.0932	-0.956188	-1.92937	0.05045	0.998953	no
FBgn0003575	FBgn0003575	su(s)	X:529919-537793	q1	q2	OK	18.0546	15.4703	-0.222866	-0.363061	0.6589	0.998953	no
FBgn0003598	FBgn0003598	Su(var)3-7	3R:9090076-9097748	q1	q2	OK	37.5561	43.2601	0.20399	0.393773	0.69155	0.998953	no
FBgn0003600	FBgn0003600	Su(var)3-9	3R:11083655-11089196	q1	q2	OK	337.809	236.641	-0.513509	-1.03557	0.2927	0.998953	no
FBgn0003607	FBgn0003607	Su(var)205	2L:8206205-8211133	q1	q2	OK	470.245	314.623	-0.579789	-1.16083	0.24005	0.998953	no
FBgn0003612	FBgn0003612	Su(var)2-10	2R:5003630-5009507	q1	q2	OK	67.7434	91.883	0.439717	0.885233	0.36485	0.998953	no
FBgn0003638	FBgn0003638	su(w[a])	X:906811-940075	q1	q2	OK	61.2542	58.5858	-0.0642578	-0.0817718	0.9342	0.998953	no
FBgn0003651	FBgn0003651	svp	3R:8084470-8128509	q1	q2	NOTEST	0.00866842	0.00957931	0.144154	0	1	1	no
FBgn0003654	FBgn0003654	sw	X:20099033-20107456	q1	q2	OK	5.55743	6.96479	0.325662	0.53921	0.5842	0.998953	no
FBgn0003655	FBgn0003655	swa	X:6257450-6259742	q1	q2	OK	266.49	235.881	-0.176022	-0.352105	0.71575	0.998953	no
FBgn0003656	FBgn0003656	sws	X:7850852-7880118	q1	q2	OK	31.3862	41.3269	0.396949	0.441939	0.6478	0.998953	no
FBgn0003659	FBgn0003659	Sxl	X:6969697-6992086	q1	q2	OK	35.3673	23.6869	-0.578324	-0.67572	0.4961	0.998953	no
FBgn0003660	FBgn0003660	Syb	2R:6135318-6142479	q1	q2	OK	273.263	188.276	-0.537442	-1.07806	0.27925	0.998953	no
FBgn0003676	FBgn0003676	T-cp1	3R:18314806-18317153	q1	q2	OK	627.736	394.324	-0.670777	-1.34004	0.16845	0.998953	no
FBgn0003683	FBgn0003683	term	3L:18585402-18586865	q1	q2	NOTEST	0	0.0204731	inf	0	1	1	no
FBgn0003687	FBgn0003687	Tbp	2R:17572774-17575145	q1	q2	OK	48.842	49.6102	0.0225141	0.0216897	0.9829	0.998953	no
FBgn0003701	FBgn0003701	thr	2R:13748303-13753397	q1	q2	OK	18.6307	22.7733	0.289663	0.564873	0.56615	0.998953	no
FBgn0003710	FBgn0003710	tipE	3L:4173852-4193788	q1	q2	NOTEST	0.0305703	0.0541332	0.824384	0	1	1	no
FBgn0003714	FBgn0003714	tko	X:2336345-2338009	q1	q2	OK	169.538	100.393	-0.755943	-1.95967	0.15115	0.998953	no
FBgn0003715	FBgn0003715	CG16778	2R:20973302-20986688	q1	q2	NOTEST	0.0200189	0.043578	1.12224	0	1	1	no
FBgn0003716	FBgn0003716	tkv	2L:5218259-5271353	q1	q2	OK	27.1316	41.5704	0.615586	1.35517	0.2538	0.998953	no
FBgn0003719	FBgn0003719	tld	3R:20575454-20579232	q1	q2	NOTEST	0	0.157363	inf	0	1	1	no
FBgn0003720	FBgn0003720	tll	3R:26678036-26680095	q1	q2	NOTEST	0	0	0	0	1	1	no
FBgn0003721	FBgn0003721	Tm1	3R:11107253-11133958	q1	q2	OK	104.453	132.581	0.344026	0.684469	0.48885	0.998953	no
FBgn0003731	FBgn0003731	Egfr	2R:17410509-17446932	q1	q2	OK	2.79535	4.98747	0.835278	1.33977	0.1718	0.998953	no
FBgn0003732	FBgn0003732	Top2	2L:19447361-19453507	q1	q2	OK	58.913	96.8933	0.717811	1.10294	0.15035	0.998953	no
FBgn0003733	FBgn0003733	tor	2R:3586785-3597042	q1	q2	OK	24.5558	29.7983	0.279165	0.449615	0.65095	0.998953	no
FBgn0003741	FBgn0003741	tra	3L:16581574-16584150	q1	q2	OK	17.7045	14.6583	-0.272391	-0.129639	0.90395	0.998953	no
FBgn0003742	FBgn0003742	tra2	2R:10488768-10491857	q1	q2	OK	37.4539	39.5743	0.0794507	0.13077	0.89425	0.998953	no
FBgn0003744	FBgn0003744	trc	3L:19824490-19827400	q1	q2	OK	87.7527	86.6313	-0.0185549	-0.0408923	0.9706	0.998953	no
FBgn0003747	FBgn0003747	Gr5a	X:5574759-5576521	q1	q2	NOTEST	0.0543254	0.135455	1.31811	0	1	1	no
FBgn0003748	FBgn0003748	Treh	2R:16961529-16975734	q1	q2	OK	27.7516	46.3181	0.739007	1.44754	0.14515	0.998953	no
FBgn0003751	FBgn0003751	trk	2L:10270066-10272223	q1	q2	OK	10.8302	11.8864	0.134243	0.0924398	0.9257	0.998953	no
FBgn0003861	FBgn0003861	trp	3R:25740241-25746011	q1	q2	NOTEST	0	0.00526942	inf	0	1	1	no
FBgn0003862	FBgn0003862	trx	3R:10087112-10112623	q1	q2	OK	4.01907	6.9369	0.787431	1.52279	0.12315	0.998953	no
FBgn0003863	FBgn0003863	alphaTry	2R:7231755-7232620	q1	q2	OK	0.651319	1.2563	0.94775	1.50751	0.3904	0.998953	no
FBgn0003865	FBgn0003865	tsg	X:11882195-11882975	q1	q2	NOTEST	0	0	0	0	1	1	no
FBgn0003866	FBgn0003866	tsh	2L:21828594-21837013	q1	q2	OK	1.51073	2.42601	0.68334	1.00768	0.30735	0.998953	no
FBgn0003867	FBgn0003867	tsl	3R:17603835-17608256	q1	q2	OK	1.86049	1.88151	0.0162044	0.0191189	0.98575	0.998989	no
FBgn0003870	FBgn0003870	ttk	3R:27539590-27561114	q1	q2	OK	19.2821	29.5051	0.613708	1.19227	0.22015	0.998953	no
FBgn0003882	FBgn0003882	tub	3R:212966-215535	q1	q2	OK	29.1975	35.0914	0.265272	0.510462	0.6026	0.998953	no
FBgn0003884	FBgn0003884	alphaTub84B	3R:2912259-2914582	q1	q2	OK	1012.68	950.992	-0.0906673	-0.229632	0.8612	0.998953	no
FBgn0003885	FBgn0003885	alphaTub84D	3R:3356477-3358454	q1	q2	OK	83.9805	104.885	0.320684	0.754661	0.5112	0.998953	no
FBgn0003886	FBgn0003886	alphaTub85E	3R:5556942-5558987	q1	q2	NOTEST	0.0201007	0	#NAME?	0	1	1	no
FBgn0003887	FBgn0003887	betaTub56D	2R:15334823-15339122	q1	q2	OK	1698.69	1299.37	-0.386611	-0.710493	0.4684	0.998953	no
FBgn0003888	FBgn0003888	betaTub60D	2R:20193404-20200626	q1	q2	OK	14.1716	25.1208	0.825873	1.58199	0.1292	0.998953	no
FBgn0003889	FBgn0003889	betaTub85D	3R:5234104-5236004	q1	q2	NOTEST	0.161183	0.138371	-0.220156	0	1	1	no
FBgn0003890	FBgn0003890	betaTub97EF	3R:23792729-23814089	q1	q2	OK	8.44645	7.08324	-0.253935	-0.38715	0.6967	0.998953	no
FBgn0003891	FBgn0003891	tud	2R:17070936-17079903	q1	q2	OK	21.7727	42.3896	0.961194	1.85156	0.0555	0.998953	no
FBgn0003892	FBgn0003892	ptc	2R:4537139-4552728	q1	q2	OK	0.282872	0.499963	0.821672	1.03149	0.3391	0.998953	no
FBgn0003896	FBgn0003896	tup	2L:18859499-18881256	q1	q2	NOTEST	0	0.00811664	inf	0	1	1	no
FBgn0003900	FBgn0003900	twi	2R:18933630-18935849	q1	q2	NOTEST	0	0	0	0	1	1	no
FBgn0003916	FBgn0003916	snRNA:U1:21D	2L:901490-901654	q1	q2	NOTEST	0	0	0	0	1	1	no
FBgn0003920	FBgn0003920	snRNA:U2:14B	X:16148704-16148896	q1	q2	NOTEST	0	0	0	0	1	1	no
FBgn0003922	FBgn0003922	snRNA:U2:38ABa	2L:19796364-19957767	q1	q2	NOTEST	0	0	0	0	1	1	no
FBgn0003923	FBgn0003923	snRNA:U2:38ABb	2L:19796364-19957767	q1	q2	NOTEST	0	0	0	0	1	1	no
FBgn0003926	FBgn0003926	snRNA:U3:22A	2L:1432710-1432921	q1	q2	NOTEST	0	0	0	0	1	1	no
FBgn0003930	FBgn0003930	snRNA:U4:39B	2L:21212692-21220567	q1	q2	NOTEST	0	0	0	0	1	1	no
FBgn0003931	FBgn0003931	snRNA:U4:38AB	2L:19796364-19957767	q1	q2	NOTEST	0	0	0	0	1	1	no
FBgn0003933	FBgn0003933	snRNA:U5:14B	X:16148040-16148150	q1	q2	NOTEST	0	0	0	0	1	1	no
FBgn0003934	FBgn0003934	snRNA:U5:23D	2L:3043972-3055601	q1	q2	NOTEST	0	0	0	0	1	1	no
FBgn0003935	FBgn0003935	snRNA:U5:34A	2L:13244847-13244974	q1	q2	NOTEST	0	0	0	0	1	1	no
FBgn0003936	FBgn0003936	snRNA:U5:35D	2L:15751556-15751682	q1	q2	NOTEST	0	0	0	0	1	1	no
FBgn0003938	FBgn0003938	snRNA:U5:63BC	3L:3090800-3090923	q1	q2	NOTEST	0	0	0	0	1	1	no
FBgn0003941	FBgn0003941	RpL40	2L:4227641-4228563	q1	q2	OK	1904.93	1845.04	-0.0460788	-0.119589	0.9276	0.998953	no
FBgn0003942	FBgn0003942	RpS27A	2L:10408350-10410467	q1	q2	OK	5465.76	3311.2	-0.723066	-1.23462	0.2078	0.998953	no
FBgn0003943	FBgn0003943	Ubi-p63E	3L:3899258-3903138	q1	q2	OK	43.6322	33.5148	-0.380597	-0.766674	0.43155	0.998953	no
FBgn0003944	FBgn0003944	Ubx	3R:12482097-12560348	q1	q2	NOTEST	0.00540513	0.0102862	0.928305	0	1	1	no
FBgn0003950	FBgn0003950	unc	X:20964870-20987534	q1	q2	OK	1.35682	1.29719	-0.0648471	-0.0487082	0.96045	0.998953	no
FBgn0003961	FBgn0003961	Uro	2L:7780084-7781415	q1	q2	NOTEST	0	0	0	0	1	1	no
FBgn0003963	FBgn0003963	ush	2L:523466-540541	q1	q2	OK	2.34485	4.43512	0.919476	1.44718	0.14365	0.998953	no
FBgn0003964	FBgn0003964	usp	X:1919148-1936344	q1	q2	OK	55.0896	62.2618	0.176567	0.250354	0.79635	0.998953	no
FBgn0003965	FBgn0003965	v	X:10818022-10819671	q1	q2	NOTEST	0.0190705	0.0451517	1.24344	0	1	1	no
FBgn0003969	FBgn0003969	vap	X:15894166-15899877	q1	q2	OK	23.5714	28.7147	0.284753	0.55086	0.5742	0.998953	no
FBgn0003975	FBgn0003975	vg	2R:8771793-8786900	q1	q2	NOTEST	0	0.00667649	inf	0	1	1	no
FBgn0003977	FBgn0003977	vir	2R:19245182-19253777	q1	q2	OK	3.17257	4.06045	0.355987	0.52548	0.59195	0.998953	no
FBgn0003978	FBgn0003978	vls	2L:20061476-20065675	q1	q2	OK	51.1942	52.8231	0.0451893	0.0197485	0.9848	0.998953	no
FBgn0003979	FBgn0003979	Vm26Aa	2L:5959699-5960340	q1	q2	OK	973.81	2165.79	1.15318	4.4456	0.0236	0.998953	no
FBgn0003980	FBgn0003980	Vm26Ab	2L:5957003-5957628	q1	q2	OK	217.526	406.338	0.901492	3.72118	0.0765	0.998953	no
FBgn0003983	FBgn0003983	Vm34Ca	2L:13411176-13411631	q1	q2	OK	1181.1	2103.05	0.832349	3.51639	0.09485	0.998953	no
FBgn0003984	FBgn0003984	vn	3L:5806437-5838764	q1	q2	NOTEST	0.11119	0.164283	0.563155	0	1	1	no
FBgn0003996	FBgn0003996	w	X:2684631-2690499	q1	q2	OK	0.447532	49.5473	6.79067	11.7983	5e-05	0.0589857	no
FBgn0003997	FBgn0003997	W	3L:18160841-18178737	q1	q2	OK	2.76804	4.00884	0.53432	0.746005	0.38865	0.998953	no
FBgn0004003	FBgn0004003	wbl	2R:15137265-15138419	q1	q2	OK	10.2066	12.2429	0.262433	0.404729	0.6914	0.998953	no
FBgn0004009	FBgn0004009	wg	2L:7307160-7316255	q1	q2	NOTEST	0.00870688	0	#NAME?	0	1	1	no
FBgn0004028	FBgn0004028	wupA	X:17999585-18010855	q1	q2	OK	4.7715	6.64346	0.477494	0.711514	0.47545	0.998953	no
FBgn0004034	FBgn0004034	y	X:173735-364670	q1	q2	OK	0.225644	0.336998	0.578695	0.108677	0.7402	0.998953	no
FBgn0004045	FBgn0004045	Yp1	X:9947884-9949531	q1	q2	OK	371.256	736.148	0.987581	1.91973	0.05345	0.998953	no
FBgn0004047	FBgn0004047	Yp3	X:13653577-13655200	q1	q2	OK	171.442	223.549	0.382866	0.878458	0.43685	0.998953	no
FBgn0004049	FBgn0004049	yrt	3R:9254588-9260704	q1	q2	OK	14.9682	25.198	0.751413	1.46207	0.13815	0.998953	no
FBgn0004050	FBgn0004050	z	X:2338199-2364036	q1	q2	OK	45.2713	33.2532	-0.445106	-0.629015	0.5206	0.998953	no
FBgn0004052	FBgn0004052	Z600	3L:15502160-15503937	q1	q2	OK	0.0754946	2.72191	5.1721	0.432252	0.2513	0.998953	no
FBgn0004053	FBgn0004053	zen	3R:2578585-2579916	q1	q2	OK	0.410834	1.39943	1.76821	1.77371	0.07865	0.998953	no
FBgn0004054	FBgn0004054	zen2	3R:2568853-2569862	q1	q2	NOTEST	0.0278781	0	#NAME?	0	1	1	no
FBgn0004055	FBgn0004055	uzip	2R:20899572-20917609	q1	q2	OK	6.87199	11.4212	0.732912	1.31257	0.21835	0.998953	no
FBgn0004057	FBgn0004057	Zw	X:19561265-19569924	q1	q2	OK	10.7806	9.4234	-0.19412	-0.295273	0.73625	0.998953	no
FBgn0004066	FBgn0004066	Pros28.1	X:16170304-16171620	q1	q2	OK	495.755	257.135	-0.9471	-2.0075	0.05895	0.998953	no
FBgn0004087	FBgn0004087	Dhfr	3R:12306920-12308143	q1	q2	OK	217.954	119.454	-0.867572	-1.7554	0.12965	0.998953	no
FBgn0004101	FBgn0004101	bs	2R:20231235-20263998	q1	q2	OK	13.7017	15.0975	0.139961	0.246096	0.79545	0.998953	no
FBgn0004102	FBgn0004102	oc	X:8524191-8544710	q1	q2	NOTEST	0	0.00482717	inf	0	1	1	no
FBgn0004103	FBgn0004103	Pp1-87B	3R:8249342-8251639	q1	q2	OK	180.067	190.29	0.0796607	0.154166	0.87015	0.998953	no
FBgn0004106	FBgn0004106	cdc2	2L:10384738-10386263	q1	q2	OK	322.05	250.253	-0.363895	-1.05645	0.45125	0.998953	no
FBgn0004107	FBgn0004107	cdc2c	3R:16561341-16564360	q1	q2	OK	74.4577	83.3709	0.163122	0.332756	0.7436	0.998953	no
FBgn0004108	FBgn0004108	Nrt	3L:16759173-16772844	q1	q2	OK	4.61831	4.66976	0.0159811	0.0103197	0.99065	0.998989	no
FBgn0004110	FBgn0004110	tin	3R:17204700-17207692	q1	q2	NOTEST	0.014969	0	#NAME?	0	1	1	no
FBgn0004117	FBgn0004117	Tm2	3R:11135914-11140920	q1	q2	OK	1.91416	3.01961	0.657655	0.901226	0.36205	0.998953	no
FBgn0004118	FBgn0004118	nAcRbeta-96A	3R:20334936-20340823	q1	q2	NOTEST	0.0155784	0.0341007	1.13026	0	1	1	no
FBgn0004132	FBgn0004132	boca	2R:3453374-3454240	q1	q2	OK	160.474	94.6797	-0.761212	-1.67077	0.1436	0.998953	no
FBgn0004133	FBgn0004133	blow	2R:3454769-3474581	q1	q2	OK	4.92782	5.26213	0.0946985	0.0749528	0.94005	0.998953	no
FBgn0004143	FBgn0004143	nullo	X:6916417-6960085	q1	q2	OK	0	0.368288	inf	#NAME?	0.12495	0.998953	no
FBgn0004167	FBgn0004167	kst	3L:3336842-3368133	q1	q2	OK	3.04417	6.9409	1.18907	2.29648	0.02035	0.998953	no
FBgn0004168	FBgn0004168	5-HT1A	2R:14954663-15009463	q1	q2	NOTEST	0.0113904	0.0125793	0.143238	0	1	1	no
FBgn0004169	FBgn0004169	up	X:13487506-13496536	q1	q2	OK	3.11147	4.93702	0.666044	1.04531	0.2904	0.998953	no
FBgn0004170	FBgn0004170	sc	X:173735-364670	q1	q2	NOTEST	0	0.0364698	inf	0	1	1	no
FBgn0004171	FBgn0004171	Mst98Cb	3R:24118519-24119585	q1	q2	NOTEST	0	0	0	0	1	1	no
FBgn0004172	FBgn0004172	Mst84Da	3R:3191571-3195027	q1	q2	NOTEST	0	0	0	0	1	1	no
FBgn0004173	FBgn0004173	Mst84Db	3R:3190879-3191349	q1	q2	NOTEST	0	0	0	0	1	1	no
FBgn0004174	FBgn0004174	Mst84Dc	3R:3189974-3190395	q1	q2	NOTEST	0.196684	0	#NAME?	0	1	1	no
FBgn0004175	FBgn0004175	Mst84Dd	3R:3189016-3189495	q1	q2	NOTEST	0	0	0	0	1	1	no
FBgn0004177	FBgn0004177	mts	2L:7827742-7832745	q1	q2	OK	465.597	301.448	-0.627171	-0.948029	0.2192	0.998953	no
FBgn0004179	FBgn0004179	Csp	3L:22260360-22266845	q1	q2	OK	83.4755	102.49	0.296058	0.591452	0.5376	0.998953	no
FBgn0004181	FBgn0004181	Peb	2R:21062863-21064238	q1	q2	NOTEST	0	0	0	0	1	1	no
FBgn0004183	FBgn0004183	snRNA:U1:82Eb	3R:773654-773818	q1	q2	NOTEST	0	0	0	0	1	1	no
FBgn0004185	FBgn0004185	snRNA:U1:95Ca	3R:19685188-19685352	q1	q2	NOTEST	0	0	0	0	1	1	no
FBgn0004186	FBgn0004186	snRNA:U1:95Cb	3R:19646313-19676543	q1	q2	NOTEST	0	0	0	0	1	1	no
FBgn0004187	FBgn0004187	snRNA:U1:95Cc	3R:19646313-19676543	q1	q2	NOTEST	0	0	0	0	1	1	no
FBgn0004188	FBgn0004188	snRNA:U6:96Aa	3R:20370440-20382271	q1	q2	NOTEST	0	0	0	0	1	1	no
FBgn0004189	FBgn0004189	snRNA:U6:96Ab	3R:20382413-20382520	q1	q2	NOTEST	0	0	0	0	1	1	no
FBgn0004190	FBgn0004190	snRNA:U6:96Ac	3R:20382936-20383043	q1	q2	NOTEST	0	0	0	0	1	1	no
FBgn0004191	FBgn0004191	snRNA:U2:34ABa	2L:13211924-13212116	q1	q2	NOTEST	0	0	0	0	1	1	no
FBgn0004192	FBgn0004192	snRNA:U2:34ABb	2L:13215838-13216030	q1	q2	NOTEST	0	0	0	0	1	1	no
FBgn0004197	FBgn0004197	Ser	3R:22997817-23019716	q1	q2	NOTEST	0	0.0405389	inf	0	1	1	no
FBgn0004198	FBgn0004198	ct	X:7503180-7572292	q1	q2	OK	0.169511	0.451905	1.41464	1.79605	0.0724	0.998953	no
FBgn0004227	FBgn0004227	nonA	X:16255565-16265580	q1	q2	OK	28.2049	26.348	-0.0982508	-0.190118	0.84625	0.998953	no
FBgn0004228	FBgn0004228	mex1	3L:15510523-15512692	q1	q2	NOTEST	0.0463569	0.141623	1.6112	0	1	1	no
FBgn0004237	FBgn0004237	Hrb87F	3R:9483045-9486241	q1	q2	OK	161.545	158.566	-0.0268567	-0.0533858	0.95735	0.998953	no
FBgn0004240	FBgn0004240	Dpt	2R:14753269-14753765	q1	q2	OK	1.53143	10.5592	2.78555	4.69738	0.0118	0.998953	no
FBgn0004242	FBgn0004242	Syt1	2L:2780740-2799970	q1	q2	NOTEST	0.00648228	0	#NAME?	0	1	1	no
FBgn0004244	FBgn0004244	Rdl	3L:9143694-9170704	q1	q2	NOTEST	0	0.0091035	inf	0	1	1	no
FBgn0004359	FBgn0004359	T48	3R:22707455-22738608	q1	q2	OK	19.52	13.6187	-0.519357	-0.554156	0.57745	0.998953	no
FBgn0004360	FBgn0004360	Wnt2	2R:5381673-5390695	q1	q2	OK	0.242357	0.523881	1.11211	1.46335	0.2975	0.998953	no
FBgn0004362	FBgn0004362	HmgD	2R:17600835-17604230	q1	q2	OK	1564	869.513	-0.846963	-1.56962	0.10945	0.998953	no
FBgn0004363	FBgn0004363	porin	2L:10847226-10850868	q1	q2	OK	1082.16	643.3	-0.750355	-1.42459	0.1554	0.998953	no
FBgn0004364	FBgn0004364	18w	2R:15999015-16004437	q1	q2	OK	1.38717	2.88932	1.05859	1.59344	0.1135	0.998953	no
FBgn0004366	FBgn0004366	rdgC	3L:20252966-20258654	q1	q2	NOTEST	0	0.015124	inf	0	1	1	no
FBgn0004367	FBgn0004367	mei-41	X:16285793-16293601	q1	q2	OK	2.39493	3.70517	0.629552	1.18737	0.2908	0.998953	no
FBgn0004368	FBgn0004368	Ptp4E	X:4833164-4849458	q1	q2	OK	8.5105	12.2287	0.522959	0.981155	0.3198	0.998953	no
FBgn0004369	FBgn0004369	Ptp99A	3R:25202986-25312426	q1	q2	OK	5.95745	8.63557	0.535597	0.973731	0.3232	0.998953	no
FBgn0004370	FBgn0004370	Ptp10D	X:11516060-11571371	q1	q2	OK	4.62198	9.3057	1.0096	1.84868	0.06155	0.998953	no
FBgn0004372	FBgn0004372	aly	3L:3024128-3026521	q1	q2	NOTEST	0.0379696	0.0101183	-1.90788	0	1	1	no
FBgn0004373	FBgn0004373	fwd	3L:306206-319880	q1	q2	OK	17.2111	29.0154	0.753476	1.42405	0.1377	0.998953	no
FBgn0004374	FBgn0004374	neb	2L:20075756-20091220	q1	q2	OK	16.4799	12.9968	-0.342549	-0.324859	0.7363	0.998953	no
FBgn0004378	FBgn0004378	Klp61F	3L:1235728-1245935	q1	q2	OK	15.9585	19.4756	0.287342	0.561908	0.5658	0.998953	no
FBgn0004379	FBgn0004379	Klp67A	3L:9355207-9360040	q1	q2	OK	43.5723	32.2253	-0.435214	-0.628688	0.42165	0.998953	no
FBgn0004380	FBgn0004380	Klp64D	3L:5350320-5352354	q1	q2	OK	17.0813	13.8489	-0.302652	-0.433912	0.57845	0.998953	no
FBgn0004381	FBgn0004381	Klp68D	3L:11788709-11791980	q1	q2	OK	22.0486	16.3726	-0.429403	-0.71043	0.4176	0.998953	no
FBgn0004387	FBgn0004387	Klp98A	3R:23373496-23384862	q1	q2	OK	18.0415	16.5747	-0.122334	-0.240224	0.80095	0.998953	no
FBgn0004389	FBgn0004389	bnk	3R:27004110-27021484	q1	q2	NOTEST	0	0	0	0	1	1	no
FBgn0004390	FBgn0004390	Gap1	3L:9832194-9848379	q1	q2	OK	13.4513	16.1149	0.26064	0.501233	0.60555	0.998953	no
FBgn0004391	FBgn0004391	shtd	X:15347517-15356368	q1	q2	OK	17.6265	24.6901	0.486185	0.656668	0.47595	0.998953	no
FBgn0004394	FBgn0004394	pdm2	2L:12657828-12686313	q1	q2	NOTEST	0	0.0107176	inf	0	1	1	no
FBgn0004395	FBgn0004395	unk	3R:18975962-18983592	q1	q2	OK	25.6986	24.5238	-0.0675084	-0.127032	0.8932	0.998953	no
FBgn0004396	FBgn0004396	CrebA	3L:15528513-15546314	q1	q2	OK	0.988168	1.98107	1.00345	1.42821	0.14875	0.998953	no
FBgn0004397	FBgn0004397	Vinc	X:2108318-2116492	q1	q2	OK	23.7392	26.1828	0.141351	0.290905	0.77795	0.998953	no
FBgn0004400	FBgn0004400	rhi	2R:13492455-13526639	q1	q2	OK	48.6598	33.9705	-0.518449	-0.807076	0.38975	0.998953	no
FBgn0004401	FBgn0004401	Pep	3L:17631217-17638152	q1	q2	OK	138.058	133.026	-0.0535693	-0.108294	0.91565	0.998953	no
FBgn0004403	FBgn0004403	RpS14a	X:7827778-7828713	q1	q2	OK	1323.93	1073.01	-0.303166	-0.615817	0.53555	0.998953	no
FBgn0004404	FBgn0004404	RpS14b	X:7828936-7829832	q1	q2	OK	351.368	283.572	-0.309267	-0.787212	0.52825	0.998953	no
FBgn0004406	FBgn0004406	tam	2L:13823979-13827793	q1	q2	OK	15.2598	15.1245	-0.0128433	-0.0271746	0.98025	0.998953	no
FBgn0004407	FBgn0004407	DNApol-gamma35	2L:13827931-13833167	q1	q2	OK	36.835	35.9778	-0.0339697	-0.0328646	0.9712	0.998953	no
FBgn0004414	FBgn0004414	msopa	3L:22075907-22076284	q1	q2	NOTEST	0.140849	0.166938	0.245158	0	1	1	no
FBgn0004419	FBgn0004419	me31B	2L:10239325-10242172	q1	q2	OK	3398.37	3092.19	-0.136215	-0.230628	0.8167	0.998953	no
FBgn0004425	FBgn0004425	LysB	3L:1207370-1207856	q1	q2	NOTEST	0	0.213389	inf	0	1	1	no
FBgn0004426	FBgn0004426	LysC	3L:1208424-1232701	q1	q2	NOTEST	0	0.119541	inf	0	1	1	no
FBgn0004427	FBgn0004427	LysD	3L:1208424-1232701	q1	q2	NOTEST	0	0.0996147	inf	0	1	1	no
FBgn0004428	FBgn0004428	LysE	3L:1208424-1232701	q1	q2	NOTEST	0	0.0872359	inf	0	1	1	no
FBgn0004429	FBgn0004429	LysP	3L:1208424-1232701	q1	q2	NOTEST	0	0	0	0	1	1	no
FBgn0004430	FBgn0004430	LysS	3L:1208424-1232701	q1	q2	NOTEST	0	0	0	0	1	1	no
FBgn0004431	FBgn0004431	LysX	3L:1194738-1195302	q1	q2	NOTEST	0	0.0952818	inf	0	1	1	no
FBgn0004432	FBgn0004432	Cyp1	X:16211705-16214445	q1	q2	OK	2168.82	1471.34	-0.559785	-1.20176	0.2949	0.998953	no
FBgn0004435	FBgn0004435	Galpha49B	2R:8500245-8510272	q1	q2	OK	68.7804	77.3947	0.170238	0.33363	0.7313	0.998953	no
FBgn0004436	FBgn0004436	UbcD6	3R:774476-778406	q1	q2	OK	77.5552	116.015	0.581015	1.09876	0.2651	0.998953	no
FBgn0004449	FBgn0004449	Ten-m	3L:22286131-22400987	q1	q2	OK	1.31072	2.46046	0.908573	1.50531	0.1281	0.998953	no
FBgn0004456	FBgn0004456	mew	X:13108441-13152528	q1	q2	OK	4.73068	5.59016	0.240841	0.411586	0.675	0.998953	no
FBgn0004462	FBgn0004462	Pk17E	X:18682498-18700090	q1	q2	OK	47.4782	52.0793	0.133445	0.218112	0.8019	0.998953	no
FBgn0004463	FBgn0004463	RpIII128	2R:7926594-7930138	q1	q2	OK	10.3581	12.123	0.226986	0.41187	0.6742	0.998953	no
FBgn0004465	FBgn0004465	Su(P)	3L:16603761-16605297	q1	q2	OK	167.963	94.3348	-0.832285	-2.05021	0.09805	0.998953	no
FBgn0004507	FBgn0004507	GlyP	2L:2130814-2137296	q1	q2	OK	113.815	147.063	0.369749	0.754047	0.43145	0.998953	no
FBgn0004509	FBgn0004509	Fur1	3R:21173089-21298778	q1	q2	OK	53.6494	41.1748	-0.381801	-0.779182	0.431	0.998953	no
FBgn0004510	FBgn0004510	Ets97D	3R:22707455-22738608	q1	q2	OK	68.2912	40.6232	-0.749396	-1.26302	0.19965	0.998953	no
FBgn0004511	FBgn0004511	dy	X:11663805-11672709	q1	q2	NOTEST	0.0131739	0.0381609	1.53441	0	1	1	no
FBgn0004512	FBgn0004512	Mdr49	2R:8824399-8833850	q1	q2	OK	0.203483	0.351612	0.789078	0.322342	0.77405	0.998953	no
FBgn0004513	FBgn0004513	Mdr65	3L:6233599-6238836	q1	q2	OK	0.480888	0.663428	0.464238	0.653949	0.592	0.998953	no
FBgn0004514	FBgn0004514	Oct-TyrR	3L:22028102-22058381	q1	q2	NOTEST	0.0336276	0.0292214	-0.20262	0	1	1	no
FBgn0004516	FBgn0004516	Gad1	3L:4074068-4092706	q1	q2	NOTEST	0	0	0	0	1	1	no
FBgn0004552	FBgn0004552	Akh	3L:4141466-4142070	q1	q2	NOTEST	0.0732977	0.252389	1.78381	0	1	1	no
FBgn0004554	FBgn0004554	Edg91	3R:13436577-13437233	q1	q2	OK	0.123441	0.388623	1.65455	0.593907	0.3976	0.998953	no
FBgn0004556	FBgn0004556	Dbp73D	3L:16721595-16723910	q1	q2	OK	29.6676	35.8525	0.273183	0.457979	0.58395	0.998953	no
FBgn0004567	FBgn0004567	slp2	2L:3836841-3839201	q1	q2	NOTEST	0	0.0109958	inf	0	1	1	no
FBgn0004569	FBgn0004569	aos	3L:16412893-16536318	q1	q2	OK	1.30091	2.03368	0.644566	0.228405	0.8374	0.998953	no
FBgn0004573	FBgn0004573	5-HT7	3R:26794863-26842569	q1	q2	NOTEST	0.0245558	0.0179692	-0.450537	0	1	1	no
FBgn0004574	FBgn0004574	Rop	3L:4136784-4141398	q1	q2	OK	70.6227	41.614	-0.763065	-1.26676	0.19365	0.998953	no
FBgn0004575	FBgn0004575	Syn	3R:6016410-6048164	q1	q2	NOTEST	0.0459702	0.0672923	0.549742	0	1	1	no
FBgn0004577	FBgn0004577	Pxd	3R:12840339-12853760	q1	q2	NOTEST	0.056684	0.089897	0.665331	0	1	1	no
FBgn0004580	FBgn0004580	Cbp53E	2R:12861464-12886099	q1	q2	NOTEST	0.0167768	0.0409629	1.28785	0	1	1	no
FBgn0004581	FBgn0004581	bgcn	2R:19740800-19746314	q1	q2	NOTEST	0.134633	0.112572	-0.258178	0	1	1	no
FBgn0004583	FBgn0004583	ex	2L:431252-453023	q1	q2	OK	0.88579	1.89447	1.09676	0.355728	0.745	0.998953	no
FBgn0004584	FBgn0004584	Rrp1	2L:2969772-2972676	q1	q2	OK	67.1789	49.8346	-0.430861	-0.867493	0.379	0.998953	no
FBgn0004587	FBgn0004587	B52	3R:9487021-9492613	q1	q2	OK	160.903	189.884	0.238926	0.473873	0.62655	0.998953	no
FBgn0004588	FBgn0004588	Eig71Ea	3L:15642219-15642761	q1	q2	NOTEST	0	0	0	0	1	1	no
FBgn0004589	FBgn0004589	Eig71Eb	3L:15643035-15643641	q1	q2	NOTEST	0	0	0	0	1	1	no
FBgn0004590	FBgn0004590	Eig71Ec	3L:15644578-15645354	q1	q2	NOTEST	0	0	0	0	1	1	no
FBgn0004591	FBgn0004591	Eig71Ed	3L:15645643-15646196	q1	q2	NOTEST	0	0	0	0	1	1	no
FBgn0004592	FBgn0004592	Eig71Ee	3L:15647571-15649110	q1	q2	NOTEST	0	0	0	0	1	1	no
FBgn0004593	FBgn0004593	Eig71Ef	3L:15649754-15650501	q1	q2	NOTEST	0	0	0	0	1	1	no
FBgn0004594	FBgn0004594	Eig71Eg	3L:15650727-15651258	q1	q2	NOTEST	0	0	0	0	1	1	no
FBgn0004595	FBgn0004595	pros	3R:7155623-7219326	q1	q2	NOTEST	0.0288426	0.0378032	0.390306	0	1	1	no
FBgn0004597	FBgn0004597	CycC	3R:10712197-10718109	q1	q2	OK	43.1974	48.4262	0.164841	0.100928	0.9223	0.998953	no
FBgn0004598	FBgn0004598	Fur2	X:16267120-16275816	q1	q2	OK	80.3305	104.88	0.384715	0.777577	0.42935	0.998953	no
FBgn0004603	FBgn0004603	Src42A	2R:1868784-1900039	q1	q2	OK	28.3976	46.9006	0.723839	1.45678	0.1585	0.998953	no
FBgn0004606	FBgn0004606	zfh1	3R:26591647-26614205	q1	q2	OK	5.90282	7.20699	0.287994	0.493331	0.60505	0.998953	no
FBgn0004607	FBgn0004607	zfh2	4:522441-560981	q1	q2	NOTEST	0.0245849	0.0634371	1.36755	0	1	1	no
FBgn0004611	FBgn0004611	Plc21C	2L:305940-346549	q1	q2	OK	8.52136	11.6899	0.456105	0.861137	0.3785	0.998953	no
FBgn0004618	FBgn0004618	gl	3R:14193648-14198460	q1	q2	OK	0.836182	0.656692	-0.3486	-0.411658	0.67435	0.998953	no
FBgn0004619	FBgn0004619	Glu-RI	3L:6617133-6628166	q1	q2	NOTEST	0	0	0	0	1	1	no
FBgn0004620	FBgn0004620	GluRIIA	2L:5553896-5558994	q1	q2	NOTEST	0.0577869	0.0956732	0.727373	0	1	1	no
FBgn0004622	FBgn0004622	Takr99D	3R:25776517-25795169	q1	q2	NOTEST	0	0	0	0	1	1	no
FBgn0004623	FBgn0004623	Gbeta76C	3L:19680727-19683092	q1	q2	NOTEST	0	0	0	0	1	1	no
FBgn0004624	FBgn0004624	CaMKII	4:1056642-1074329	q1	q2	OK	138.546	114.128	-0.27971	-0.552329	0.57635	0.998953	no
FBgn0004629	FBgn0004629	Cys	3R:10394752-10395363	q1	q2	OK	7.03766	4.98083	-0.498708	-0.889013	0.5492	0.998953	no
FBgn0004635	FBgn0004635	rho	3L:1463791-1468483	q1	q2	OK	0.319534	0.602465	0.914908	0.948546	0.3318	0.998953	no
FBgn0004636	FBgn0004636	R	3L:1859114-1862256	q1	q2	OK	66.0244	69.6955	0.0780664	0.15793	0.874	0.998953	no
FBgn0004638	FBgn0004638	drk	2R:9382726-9393516	q1	q2	OK	68.7838	66.6125	-0.0462754	-0.067421	0.95035	0.998953	no
FBgn0004643	FBgn0004643	mit(1)15	X:2498223-2502700	q1	q2	OK	123.175	86.5081	-0.509803	-0.911233	0.3491	0.998953	no
FBgn0004644	FBgn0004644	hh	3R:18952225-18967881	q1	q2	NOTEST	0.0330251	0.0879359	1.41289	0	1	1	no
FBgn0004646	FBgn0004646	ogre	X:6868048-6875731	q1	q2	OK	11.39	22.6655	0.992722	1.7367	0.0788	0.998953	no
FBgn0004647	FBgn0004647	N	X:3028904-3066295	q1	q2	OK	3.05112	4.96838	0.703434	1.25871	0.19305	0.998953	no
FBgn0004648	FBgn0004648	svr	X:390503-403113	q1	q2	OK	28.669	38.2804	0.417112	0.783572	0.4204	0.998953	no
FBgn0004649	FBgn0004649	yl	X:14087251-14093996	q1	q2	OK	334.965	431.579	0.365613	0.686893	0.4749	0.998953	no
FBgn0004650	FBgn0004650	fs(1)N	X:1216557-1223487	q1	q2	OK	15.8235	37.5273	1.24587	2.60598	0.0161	0.998953	no
FBgn0004652	FBgn0004652	fru	3R:14242314-14371308	q1	q2	OK	0.498056	1.16307	1.22356	1.42618	0.1351	0.998953	no
FBgn0004654	FBgn0004654	Pgd	X:2039168-2043633	q1	q2	OK	88.2003	72.0912	-0.290961	-0.510535	0.5979	0.998953	no
FBgn0004655	FBgn0004655	wapl	X:2044134-2053016	q1	q2	OK	19.4277	23.703	0.286955	0.569237	0.5506	0.998953	no
FBgn0004656	FBgn0004656	fs(1)h	X:7933975-7955469	q1	q2	OK	34.0191	42.7998	0.331262	0.656102	0.5004	0.998953	no
FBgn0004657	FBgn0004657	mys	X:7955679-7964270	q1	q2	OK	21.325	26.4797	0.31234	0.623306	0.5376	0.998953	no
FBgn0004666	FBgn0004666	sim	3R:8883480-8903950	q1	q2	OK	8.48307	11.1588	0.395523	0.671629	0.49	0.998953	no
FBgn0004687	FBgn0004687	Mlc-c	X:5513168-5516591	q1	q2	OK	345.353	213.268	-0.695403	-1.40974	0.15485	0.998953	no
FBgn0004698	FBgn0004698	mus210	2R:11198990-11205347	q1	q2	OK	23.9977	42.7761	0.833906	1.64609	0.09085	0.998953	no
FBgn0004777	FBgn0004777	Ccp84Ag	3R:2512449-2513761	q1	q2	NOTEST	0	0	0	0	1	1	no
FBgn0004778	FBgn0004778	Ccp84Af	3R:2515323-2515961	q1	q2	NOTEST	0	0	0	0	1	1	no
FBgn0004779	FBgn0004779	Ccp84Ae	3R:2516608-2517480	q1	q2	NOTEST	0	0	0	0	1	1	no
FBgn0004780	FBgn0004780	Ccp84Ad	3R:2518453-2519239	q1	q2	NOTEST	0	0	0	0	1	1	no
FBgn0004781	FBgn0004781	Ccp84Ac	3R:2520869-2521993	q1	q2	NOTEST	0	0	0	0	1	1	no
FBgn0004782	FBgn0004782	Ccp84Ab	3R:2527688-2528599	q1	q2	NOTEST	0	0	0	0	1	1	no
FBgn0004783	FBgn0004783	Ccp84Aa	3R:2529803-2530625	q1	q2	NOTEST	0	0	0	0	1	1	no
FBgn0004784	FBgn0004784	inaC	2R:12786087-12789083	q1	q2	NOTEST	0	0	0	0	1	1	no
FBgn0004795	FBgn0004795	retn	2R:19520134-19542343	q1	q2	OK	46.8236	41.3628	-0.1789	-0.360186	0.71215	0.998953	no
FBgn0004797	FBgn0004797	mdy	2L:16802020-16826991	q1	q2	OK	20.5974	22.3675	0.118944	0.0959493	0.93325	0.998953	no
FBgn0004811	FBgn0004811	fs(2)ltoPP43	2L:19792901-19795849	q1	q2	OK	114.202	59.2814	-0.945931	-1.84405	0.05865	0.998953	no
FBgn0004828	FBgn0004828	His3.3B	X:9047270-9050721	q1	q2	OK	751.818	653.941	-0.201222	-0.405226	0.6786	0.998953	no
FBgn0004832	FBgn0004832	Xpac	X:3997046-3998230	q1	q2	OK	32.0412	21.8785	-0.550412	-0.863222	0.3225	0.998953	no
FBgn0004837	FBgn0004837	Su(H)	2L:15039495-15043335	q1	q2	OK	8.6157	8.32772	-0.0490469	-0.0820749	0.9332	0.998953	no
FBgn0004838	FBgn0004838	Hrb27C	2L:6920692-6928678	q1	q2	OK	698.579	560.558	-0.317561	-0.539179	0.5763	0.998953	no
FBgn0004839	FBgn0004839	otk	2R:7888982-7907329	q1	q2	NOTEST	0.0832892	0.119945	0.526174	0	1	1	no
FBgn0004841	FBgn0004841	Takr86C	3R:6563313-6576950	q1	q2	NOTEST	0	0	0	0	1	1	no
FBgn0004842	FBgn0004842	NepYr	3R:22853639-22889500	q1	q2	NOTEST	0	0	0	0	1	1	no
FBgn0004852	FBgn0004852	Ac76E	3L:19932385-19971060	q1	q2	OK	0.187017	0.420346	1.16841	1.51257	0.21205	0.998953	no
FBgn0004854	FBgn0004854	B-H2	X:17208613-17218195	q1	q2	NOTEST	0.00727173	0	#NAME?	0	1	1	no
FBgn0004855	FBgn0004855	RpII15	3R:10134815-10135566	q1	q2	OK	45.219	53.6405	0.246394	0.493093	0.66635	0.998953	no
FBgn0004856	FBgn0004856	Bx42	X:8998350-9000635	q1	q2	OK	158.959	86.5228	-0.877503	-1.62792	0.07885	0.998953	no
FBgn0004858	FBgn0004858	elB	2L:14390624-14409547	q1	q2	OK	1.32866	1.82326	0.456552	0.683913	0.53595	0.998953	no
FBgn0004859	FBgn0004859	ci	4:68335-77667	q1	q2	OK	1.77325	2.37833	0.423552	0.636338	0.5176	0.998953	no
FBgn0004860	FBgn0004860	ph-d	X:2010898-2017164	q1	q2	OK	1.3672	2.03983	0.577222	0.844255	0.3887	0.998953	no
FBgn0004861	FBgn0004861	ph-p	X:2020242-2030888	q1	q2	OK	0.364227	0.983636	1.43329	1.8849	0.06365	0.998953	no
FBgn0004862	FBgn0004862	bap	3R:17214604-17216171	q1	q2	NOTEST	0	0	0	0	1	1	no
FBgn0004863	FBgn0004863	C15	3R:17325976-17338054	q1	q2	NOTEST	0	0	0	0	1	1	no
FBgn0004864	FBgn0004864	hop	X:11253269-11262130	q1	q2	OK	13.7011	18.6334	0.443598	0.542167	0.57035	0.998953	no
FBgn0004865	FBgn0004865	Eip78C	3L:21219708-21259603	q1	q2	NOTEST	0.110649	0.214792	0.956953	0	1	1	no
FBgn0004867	FBgn0004867	RpS2	2L:9896264-9897542	q1	q2	OK	2981.82	2437.34	-0.290888	-0.843042	0.5803	0.998953	no
FBgn0004868	FBgn0004868	Gdi	2L:9491175-9494855	q1	q2	OK	514.934	309.578	-0.734086	-1.42574	0.13855	0.998953	no
FBgn0004870	FBgn0004870	bab1	3L:1036368-1101089	q1	q2	OK	0.617976	0.824425	0.415836	0.536979	0.58225	0.998953	no
FBgn0004872	FBgn0004872	piwi	2L:10976773-10987416	q1	q2	OK	54.571	79.4876	0.542597	0.83151	0.39705	0.998953	no
FBgn0004873	FBgn0004873	hts	2R:15284839-15312454	q1	q2	OK	91.6676	90.1628	-0.0238801	-0.0463238	0.9622	0.998953	no
FBgn0004875	FBgn0004875	enc	3L:3818686-3841208	q1	q2	OK	24.7014	30.078	0.284117	0.574382	0.56505	0.998953	no
FBgn0004876	FBgn0004876	cdi	3R:14870603-14920076	q1	q2	OK	28.7501	32.1371	0.160672	0.323982	0.73915	0.998953	no
FBgn0004878	FBgn0004878	cas	3R:1538663-1543022	q1	q2	OK	0.143551	0.330247	1.20198	1.14841	0.2275	0.998953	no
FBgn0004880	FBgn0004880	scrt	3L:3983915-3988589	q1	q2	NOTEST	0	0	0	0	1	1	no
FBgn0004882	FBgn0004882	orb	3R:19090363-19106571	q1	q2	OK	84.3722	109.798	0.380008	0.749656	0.44785	0.998953	no
FBgn0004885	FBgn0004885	tok	3R:20545418-20574855	q1	q2	OK	0.249539	0.714113	1.51689	1.81169	0.07415	0.998953	no
FBgn0004888	FBgn0004888	Scsalpha	3L:3814189-3818383	q1	q2	OK	308.7	206.675	-0.578843	-1.22214	0.2347	0.998953	no
FBgn0004889	FBgn0004889	tws	3R:5952522-5965492	q1	q2	OK	95.8602	104.903	0.130053	0.26121	0.788	0.998953	no
FBgn0004892	FBgn0004892	sob	2L:3578009-3580766	q1	q2	NOTEST	0.0184616	0.0337062	0.868485	0	1	1	no
FBgn0004893	FBgn0004893	bowl	2L:3771197-3784121	q1	q2	OK	2.24292	2.90929	0.375288	0.541478	0.58465	0.998953	no
FBgn0004895	FBgn0004895	fd64A	3L:4019093-4021179	q1	q2	NOTEST	0	0	0	0	1	1	no
FBgn0004896	FBgn0004896	fd59A	2R:18754043-18758229	q1	q2	NOTEST	0.0703788	0.028174	-1.32078	0	1	1	no
FBgn0004897	FBgn0004897	fd96Ca	3R:20909273-20910392	q1	q2	NOTEST	0	0	0	0	1	1	no
FBgn0004898	FBgn0004898	fd96Cb	3R:20920830-20921655	q1	q2	NOTEST	0	0	0	0	1	1	no
FBgn0004901	FBgn0004901	Prat	3R:3728974-3737501	q1	q2	OK	149.484	100.987	-0.565823	-0.71864	0.46845	0.998953	no
FBgn0004903	FBgn0004903	Rb97D	3R:22697850-22701464	q1	q2	OK	42.4325	25.765	-0.719754	-1.37734	0.1649	0.998953	no
FBgn0004907	FBgn0004907	14-3-3zeta	2R:5987183-5997192	q1	q2	OK	286.098	401.98	0.490615	0.910564	0.34775	0.998953	no
FBgn0004908	FBgn0004908	Arf84F	3R:4166821-4169219	q1	q2	OK	73.8635	46.761	-0.659557	-0.663141	0.50555	0.998953	no
FBgn0004910	FBgn0004910	Eip63F-1	3L:3909972-3935992	q1	q2	OK	0.270599	0.281575	0.0573633	0.058325	0.95355	0.998953	no
FBgn0004911	FBgn0004911	Eip63F-2	3L:3909972-3935992	q1	q2	NOTEST	0	0	0	0	1	1	no
FBgn0004913	FBgn0004913	Gnf1	3R:732347-735803	q1	q2	OK	94.3312	86.8428	-0.119329	-0.241401	0.80325	0.998953	no
FBgn0004914	FBgn0004914	Hnf4	2L:8687280-8709038	q1	q2	OK	17.5897	19.4642	0.146089	0.260222	0.78175	0.998953	no
FBgn0004915	FBgn0004915	TfIIB	2L:10431343-10435679	q1	q2	OK	135.456	76.3518	-0.827095	-1.61139	0.10415	0.998953	no
FBgn0004919	FBgn0004919	gol	2R:20960149-20971843	q1	q2	NOTEST	0.0627314	0.240085	1.93629	0	1	1	no
FBgn0004921	FBgn0004921	Ggamma1	2R:4788907-4792296	q1	q2	OK	160.109	162.116	0.0179769	0.036272	0.9695	0.998953	no
FBgn0004924	FBgn0004924	Top1	X:15213524-15222062	q1	q2	OK	54.203	70.0254	0.369505	0.687236	0.473	0.998953	no
FBgn0004926	FBgn0004926	eIF-2beta	3L:12514228-12519837	q1	q2	OK	98.4475	106.982	0.119947	0.185674	0.84865	0.998953	no
FBgn0004956	FBgn0004956	os	X:18199376-18203021	q1	q2	OK	0.310532	0.349951	0.172412	0.171988	0.86615	0.998953	no
FBgn0004957	FBgn0004957	por	X:18271553-18273884	q1	q2	OK	37.6453	24.7853	-0.602982	-2.0388	0.2715	0.998953	no
FBgn0004959	FBgn0004959	phm	X:18579801-18582257	q1	q2	OK	2.53599	2.06825	-0.294135	-0.499233	0.70585	0.998953	no
FBgn0005198	FBgn0005198	gig	3L:20122281-20133605	q1	q2	OK	7.97699	10.7368	0.428643	0.713408	0.46325	0.998953	no
FBgn0005278	FBgn0005278	Sam-S	2L:106902-114432	q1	q2	OK	208.071	321.439	0.627466	1.23121	0.20875	0.998953	no
FBgn0005322	FBgn0005322	nmd	2L:10302591-10303945	q1	q2	OK	91.696	94.9232	0.0499019	0.103083	0.92115	0.998953	no
FBgn0005355	FBgn0005355	Su(fu)	3R:8515594-8517434	q1	q2	OK	65.812	49.6109	-0.407695	-0.878918	0.4225	0.998953	no
FBgn0005386	FBgn0005386	ash1	3L:19583872-19591855	q1	q2	OK	6.25984	9.89741	0.660925	1.27346	0.1986	0.998953	no
FBgn0005390	FBgn0005390	fs(1)M3	X:5849662-5858190	q1	q2	OK	24.2696	51.7483	1.09236	2.18795	0.0302	0.998953	no
FBgn0005391	FBgn0005391	Yp2	X:9945048-9946669	q1	q2	OK	476.222	803.091	0.753929	1.42531	0.14035	0.998953	no
FBgn0005410	FBgn0005410	sno	X:13089531-13105699	q1	q2	OK	18.3573	19.294	0.0718003	0.142122	0.8881	0.998953	no
FBgn0005411	FBgn0005411	U2af50	X:16250728-16253072	q1	q2	OK	321.409	170.759	-0.912446	-1.83687	0.05755	0.998953	no
FBgn0005427	FBgn0005427	ewg	X:162541-173667	q1	q2	OK	29.3994	34.1915	0.217853	0.427244	0.66565	0.998953	no
FBgn0005533	FBgn0005533	RpS17	3L:9421788-9422917	q1	q2	OK	2743.62	1847.09	-0.570825	-1.44922	0.24745	0.998953	no
FBgn0005536	FBgn0005536	Mbs	3L:16045067-16075126	q1	q2	OK	19.9137	25.4644	0.354722	0.698841	0.4744	0.998953	no
FBgn0005558	FBgn0005558	ey	4:718314-741787	q1	q2	NOTEST	0.197968	0.183284	-0.111189	0	1	1	no
FBgn0005561	FBgn0005561	sv	4:1109443-1133943	q1	q2	NOTEST	0.0424163	0.0415724	-0.0289923	0	1	1	no
FBgn0005564	FBgn0005564	Shal	3L:19561537-19577680	q1	q2	OK	1.34174	1.20985	-0.149274	-0.193544	0.84315	0.998953	no
FBgn0005585	FBgn0005585	Crc	3R:5454659-5456607	q1	q2	OK	526.275	434.737	-0.275672	-0.3613	0.5841	0.998953	no
FBgn0005586	FBgn0005586	Rab3	2R:6608832-6616695	q1	q2	NOTEST	0.0455892	0.0588654	0.368729	0	1	1	no
FBgn0005590	FBgn0005590	scw	2L:19606568-19731561	q1	q2	NOTEST	0	0	0	0	1	1	no
FBgn0005592	FBgn0005592	btl	3L:14064991-14075985	q1	q2	OK	0.721903	0.736401	0.0286865	0.0103174	0.98925	0.998989	no
FBgn0005593	FBgn0005593	RpL7	2L:10201100-10202145	q1	q2	OK	1760.38	2067.83	0.232229	0.454731	0.6532	0.998953	no
FBgn0005596	FBgn0005596	yemalpha	3R:24942112-24948597	q1	q2	OK	75.7503	51.4232	-0.558833	-1.07064	0.2727	0.998953	no
FBgn0005612	FBgn0005612	Sox14	2R:19866743-19872700	q1	q2	OK	2.78853	4.5669	0.711712	1.12214	0.25735	0.998953	no
FBgn0005613	FBgn0005613	Sox15	2R:10088887-10099914	q1	q2	NOTEST	0	0.00685845	inf	0	1	1	no
FBgn0005614	FBgn0005614	trpl	2R:5641201-5653023	q1	q2	NOTEST	0.0461421	0.0768696	0.736329	0	1	1	no
FBgn0005616	FBgn0005616	msl-2	2L:3462212-3466111	q1	q2	OK	1.05748	1.1696	0.145375	0.194325	0.84255	0.998953	no
FBgn0005617	FBgn0005617	msl-1	2L:18683719-18688796	q1	q2	OK	17.0022	24.1376	0.505558	0.867687	0.32055	0.998953	no
FBgn0005619	FBgn0005619	Hdc	2R:6128373-6134977	q1	q2	NOTEST	0.00852933	0.0304796	1.83734	0	1	1	no
FBgn0005624	FBgn0005624	Psc	2R:8853814-8868494	q1	q2	OK	2.145	3.46934	0.693686	0.847218	0.23415	0.998953	no
FBgn0005626	FBgn0005626	ple	3L:6706454-6712624	q1	q2	NOTEST	0.0302693	0.116688	1.94674	0	1	1	no
FBgn0005630	FBgn0005630	lola	2R:6369711-6430794	q1	q2	OK	279.429	304.695	0.124883	0.239574	0.80715	0.998953	no
FBgn0005631	FBgn0005631	robo	2R:18580028-18588467	q1	q2	OK	0.225708	0.704985	1.64313	1.99681	0.05445	0.998953	no
FBgn0005632	FBgn0005632	faf	3R:27602732-27619667	q1	q2	OK	21.9707	36.3692	0.727139	1.1949	0.2291	0.998953	no
FBgn0005633	FBgn0005633	fln	3L:19982650-19984279	q1	q2	NOTEST	0.190524	0.0340707	-2.48337	0	1	1	no
FBgn0005634	FBgn0005634	zip	2R:20878092-20899488	q1	q2	OK	17.3563	36.335	1.0659	2.13837	0.0312	0.998953	no
FBgn0005636	FBgn0005636	nvy	2R:20163259-20178611	q1	q2	NOTEST	0.0762275	0.0458869	-0.732231	0	1	1	no
FBgn0005638	FBgn0005638	slbo	2R:20219044-20221829	q1	q2	OK	0.275214	0.332333	0.272075	0.266225	0.7889	0.998953	no
FBgn0005640	FBgn0005640	Eip63E	3L:3515684-3610521	q1	q2	OK	29.2402	29.9789	0.0359924	0.0704433	0.9434	0.998953	no
FBgn0005642	FBgn0005642	wdn	3R:24633704-24637049	q1	q2	OK	31.5242	29.668	-0.0875513	-0.162929	0.85755	0.998953	no
FBgn0005648	FBgn0005648	Pabp2	2R:4018937-4022588	q1	q2	OK	74.895	71.8441	-0.0600009	-0.0867126	0.90495	0.998953	no
FBgn0005649	FBgn0005649	Rox8	3R:19868923-19874891	q1	q2	OK	145.286	126.591	-0.198719	-0.369614	0.7132	0.998953	no
FBgn0005654	FBgn0005654	lat	2R:9090247-9094027	q1	q2	OK	47.2228	28.731	-0.716872	-1.69437	0.1607	0.998953	no
FBgn0005655	FBgn0005655	mus209	2R:16149258-16150362	q1	q2	OK	240.654	229.238	-0.0701125	-0.140565	0.88325	0.998953	no
FBgn0005658	FBgn0005658	Ets65A	3L:6091221-6121719	q1	q2	NOTEST	0	0	0	0	1	1	no
FBgn0005659	FBgn0005659	Ets98B	3R:23562261-23574089	q1	q2	NOTEST	0.0142107	0.0162475	0.193245	0	1	1	no
FBgn0005660	FBgn0005660	Ets21C	2L:547413-552454	q1	q2	OK	0.336834	0.295681	-0.187997	-0.18145	0.85345	0.998953	no
FBgn0005664	FBgn0005664	Cry	2L:11944140-11946756	q1	q2	NOTEST	0	0	0	0	1	1	no
FBgn0005666	FBgn0005666	bt	4:745029-796707	q1	q2	OK	0.167018	0.370431	1.1492	1.64071	0.1043	0.998953	no
FBgn0005670	FBgn0005670	Cyp4d1	X:2053174-2056160	q1	q2	NOTEST	0.234478	0.172777	-0.440545	0	1	1	no
FBgn0005671	FBgn0005671	Vha55	3R:8449483-8453551	q1	q2	OK	175.52	236.91	0.432707	0.86209	0.382	0.998953	no
FBgn0005672	FBgn0005672	spi	2L:19567899-19577324	q1	q2	OK	55.2498	33.6994	-0.713245	-1.38775	0.17305	0.998953	no
FBgn0005674	FBgn0005674	Aats-glupro	3R:19777851-19784117	q1	q2	OK	16.6932	29.8698	0.839425	1.66693	0.0972	0.998953	no
FBgn0005677	FBgn0005677	dac	2L:16466511-16485984	q1	q2	NOTEST	0.0103971	0	#NAME?	0	1	1	no
FBgn0005683	FBgn0005683	pie	2L:10420710-10422781	q1	q2	OK	28.3663	38.0313	0.423007	0.878377	0.4207	0.998953	no
FBgn0005694	FBgn0005694	Aef1	3L:21426527-21430973	q1	q2	OK	33.9938	54.0063	0.667856	1.34215	0.1754	0.998953	no
FBgn0005695	FBgn0005695	gcl	2R:4611764-4621809	q1	q2	OK	62.8799	76.3928	0.280838	0.58558	0.63685	0.998953	no
FBgn0005696	FBgn0005696	DNApol-alpha73	3R:23064902-23066950	q1	q2	OK	72.4613	51.4614	-0.49372	-1.0821	0.3265	0.998953	no
FBgn0005771	FBgn0005771	noc	2L:14490861-14494019	q1	q2	OK	1.5623	1.55775	-0.0042065	-0.00554244	0.99525	0.998989	no
FBgn0005775	FBgn0005775	Con	3L:4938047-4976172	q1	q2	NOTEST	0.0366039	0.0128523	-1.50997	0	1	1	no
FBgn0005777	FBgn0005777	PpD3	3R:5573596-5576822	q1	q2	OK	122.89	120.196	-0.0319857	-0.0646801	0.9477	0.998953	no
FBgn0005778	FBgn0005778	PpD5	2R:17929171-17930387	q1	q2	NOTEST	0	0	0	0	1	1	no
FBgn0005779	FBgn0005779	PpD6	2L:3068338-3144613	q1	q2	NOTEST	0	0.0516685	inf	0	1	1	no
FBgn0008635	FBgn0008635	betaCop	X:18275579-18279228	q1	q2	OK	83.2338	63.6993	-0.385891	-0.808343	0.43645	0.998953	no
FBgn0008636	FBgn0008636	hbn	2R:16842168-16848414	q1	q2	NOTEST	0	0	0	0	1	1	no
FBgn0008646	FBgn0008646	E5	3R:9693066-9700638	q1	q2	NOTEST	0	0	0	0	1	1	no
FBgn0008651	FBgn0008651	lbl	3R:17235700-17259845	q1	q2	NOTEST	0	0	0	0	1	1	no
FBgn0008654	FBgn0008654	Su(z)2	2R:8884029-8895307	q1	q2	OK	1.57866	2.3485	0.573037	0.911867	0.3529	0.998953	no
FBgn0010014	FBgn0010014	CanB	X:5226531-5228482	q1	q2	NOTEST	0.0837211	0.0883631	0.0778532	0	1	1	no
FBgn0010015	FBgn0010015	CanA1	3R:26865097-26872543	q1	q2	NOTEST	0.00834729	0.0373953	2.16348	0	1	1	no
FBgn0010019	FBgn0010019	Cyp4g1	X:173735-364670	q1	q2	OK	2.45022	7.22211	1.55951	1.42322	0.1628	0.998953	no
FBgn0010038	FBgn0010038	GstD2	3R:8197692-8198426	q1	q2	OK	1.66721	1.42151	-0.230011	-0.343681	0.82105	0.998953	no
FBgn0010039	FBgn0010039	GstD3	3R:8198789-8199535	q1	q2	OK	156.839	106.065	-0.564336	-1.58173	0.2845	0.998953	no
FBgn0010040	FBgn0010040	GstD4	3R:8199823-8200546	q1	q2	OK	0.134375	0.685342	2.35056	2.20121	0.16705	0.998953	no
FBgn0010041	FBgn0010041	GstD5	3R:8201485-8202136	q1	q2	OK	0.708653	6.03727	3.09075	3.97674	0.01015	0.998953	no
FBgn0010042	FBgn0010042	GstD6	3R:8202893-8203629	q1	q2	NOTEST	0.248178	0.136822	-0.859081	0	1	1	no
FBgn0010043	FBgn0010043	GstD7	3R:8204260-8204977	q1	q2	NOTEST	0.128343	0.149003	0.215334	0	1	1	no
FBgn0010044	FBgn0010044	GstD8	3R:8205744-8206537	q1	q2	NOTEST	0	0.104759	inf	0	1	1	no
FBgn0010051	FBgn0010051	Itp-r83A	3R:1334543-1364584	q1	q2	OK	2.33916	7.90372	1.75654	3.14301	0.00185	0.581119	no
FBgn0010052	FBgn0010052	Jhe	2R:12007310-12010278	q1	q2	OK	1.28286	0.787734	-0.703587	-0.7922	0.4295	0.998953	no
FBgn0010053	FBgn0010053	Jheh1	2R:14740938-14742614	q1	q2	OK	25.4613	18.2292	-0.482051	-1.18783	0.411	0.998953	no
FBgn0010078	FBgn0010078	RpL23	2R:18741897-18746317	q1	q2	OK	7144.09	4112.53	-0.796726	-2.46352	0.1287	0.998953	no
FBgn0010097	FBgn0010097	gammaTub37C	2L:19183969-19185724	q1	q2	OK	84.0731	88.6384	0.0762879	0.182705	0.87555	0.998953	no
FBgn0010100	FBgn0010100	Acon	2L:21168615-21173017	q1	q2	OK	65.5712	95.4512	0.541701	1.09644	0.2592	0.998953	no
FBgn0010105	FBgn0010105	comm	3L:15715427-15721654	q1	q2	NOTEST	0.03344	0.0198353	-0.7535	0	1	1	no
FBgn0010109	FBgn0010109	dpn	2R:4116475-4119832	q1	q2	OK	0.22943	0.561628	1.29156	1.43326	0.22175	0.998953	no
FBgn0010113	FBgn0010113	hdc	3R:26103655-26187891	q1	q2	OK	33.4447	23.8274	-0.489153	-0.982434	0.311	0.998953	no
FBgn0010114	FBgn0010114	hig	2R:5115285-5134752	q1	q2	NOTEST	0.022518	0.00656424	-1.77838	0	1	1	no
FBgn0010173	FBgn0010173	RpA-70	3R:4087841-4090171	q1	q2	OK	415.979	269.377	-0.626886	-1.2559	0.2147	0.998953	no
FBgn0010194	FBgn0010194	Wnt5	X:18395588-18399436	q1	q2	OK	7.97111	5.57914	-0.514738	-0.779629	0.3648	0.998953	no
FBgn0010197	FBgn0010197	Gyc32E	2L:11138800-11148875	q1	q2	NOTEST	0.00769001	0.0168471	1.13144	0	1	1	no
FBgn0010198	FBgn0010198	RpS15Aa	X:13229805-13231687	q1	q2	OK	3808.36	2658.89	-0.518347	-0.984594	0.32275	0.998953	no
FBgn0010213	FBgn0010213	Sod2	2R:12660375-12661440	q1	q2	OK	126.851	103.9	-0.287933	-0.586978	0.56185	0.998953	no
FBgn0010215	FBgn0010215	alpha-Cat	3L:23311773-23331205	q1	q2	OK	53.7018	75.9465	0.500014	0.894063	0.2995	0.998953	no
FBgn0010217	FBgn0010217	ATPsyn-beta	4:1052439-1055175	q1	q2	OK	2053.86	1971.11	-0.0593269	-0.10945	0.91075	0.998953	no
FBgn0010220	FBgn0010220	Dbp45A	2R:4975357-4982173	q1	q2	OK	27.4427	41.1121	0.583138	0.429839	0.6852	0.998953	no
FBgn0010222	FBgn0010222	Nmdmc	3R:4868225-4876271	q1	q2	OK	24.5771	20.4738	-0.263533	-0.385769	0.774	0.998953	no
FBgn0010223	FBgn0010223	Galpha73B	3L:16655656-16661014	q1	q2	OK	1.1892	1.34508	0.177699	0.22694	0.82905	0.998953	no
FBgn0010225	FBgn0010225	Gel	3R:60867-68868	q1	q2	OK	15.118	12.1457	-0.315823	-0.58015	0.5603	0.998953	no
FBgn0010226	FBgn0010226	GstS1	2R:12980757-12984935	q1	q2	OK	115.696	136.127	0.234612	0.473119	0.63635	0.998953	no
FBgn0010228	FBgn0010228	HmgZ	2R:17585055-17591993	q1	q2	OK	34.9638	21.2394	-0.719121	-1.31858	0.1729	0.998953	no
FBgn0010235	FBgn0010235	Klc	3L:12738449-12743156	q1	q2	OK	50.8657	65.5344	0.36556	0.639355	0.50555	0.998953	no
FBgn0010238	FBgn0010238	Lac	2R:8340695-8353154	q1	q2	OK	28.7756	33.5809	0.222792	0.423868	0.66635	0.998953	no
FBgn0010240	FBgn0010240	Lcch3	X:15819088-15827707	q1	q2	NOTEST	0.109765	0.206642	0.912715	0	1	1	no
FBgn0010241	FBgn0010241	Mdr50	2R:10134470-10140102	q1	q2	NOTEST	0.00600586	0.0258016	2.10302	0	1	1	no
FBgn0010246	FBgn0010246	Myo61F	3L:1318481-1329623	q1	q2	OK	13.275	11.4119	-0.218163	-0.407338	0.68145	0.998953	no
FBgn0010247	FBgn0010247	Parp	3RHet:1935204-2026815	q1	q2	OK	65.1682	40.5066	-0.686011	-1.23269	0.1636	0.998953	no
FBgn0010258	FBgn0010258	Rbp4	3R:9480274-9482116	q1	q2	OK	0.122176	0.364762	1.57799	1.71249	0.2604	0.998953	no
FBgn0010263	FBgn0010263	Rbp9	2L:2954761-2969620	q1	q2	OK	1.28267	1.22688	-0.0641519	-0.0209594	0.97965	0.998953	no
FBgn0010265	FBgn0010265	RpS13	2L:8363698-8364609	q1	q2	OK	1085.19	1495.33	0.462517	0.93192	0.34275	0.998953	no
FBgn0010269	FBgn0010269	Dsor1	X:9141374-9144070	q1	q2	OK	137.657	91.6772	-0.586442	-1.38753	0.2326	0.998953	no
FBgn0010278	FBgn0010278	Ssrp	2R:19693883-19696518	q1	q2	OK	107.234	85.904	-0.319961	-0.376925	0.51165	0.998953	no
FBgn0010280	FBgn0010280	Taf4	3L:16106322-16114468	q1	q2	OK	53.5969	49.0755	-0.127147	-0.255603	0.79485	0.998953	no
FBgn0010282	FBgn0010282	TfIIFalpha	3R:2206180-2208326	q1	q2	OK	73.4149	64.3402	-0.190353	-0.234835	0.69605	0.998953	no
FBgn0010287	FBgn0010287	Trf	2L:8072896-8073949	q1	q2	OK	11.1232	11.328	0.0263124	0.0499175	0.9685	0.998953	no
FBgn0010288	FBgn0010288	Uch	2L:2212737-2214179	q1	q2	OK	144.219	213.977	0.569201	1.14442	0.25245	0.998953	no
FBgn0010292	FBgn0010292	bys	X:7795914-7797676	q1	q2	OK	49.4733	59.3023	0.261439	0.479917	0.60465	0.998953	no
FBgn0010294	FBgn0010294	ng2	X:3070474-3233360	q1	q2	NOTEST	0	0	0	0	1	1	no
FBgn0010295	FBgn0010295	ng3	X:3070474-3233360	q1	q2	NOTEST	0	0	0	0	1	1	no
FBgn0010296	FBgn0010296	ng4	X:3070474-3233360	q1	q2	NOTEST	0	0	0	0	1	1	no
FBgn0010300	FBgn0010300	brat	2L:19133805-19177972	q1	q2	OK	56.0098	55.0075	-0.0260485	-0.0521335	0.9588	0.998953	no
FBgn0010303	FBgn0010303	hep	X:12973239-12984466	q1	q2	OK	27.1823	34.0003	0.322877	0.634832	0.52875	0.998953	no
FBgn0010309	FBgn0010309	pigeon	2L:19186035-19189938	q1	q2	OK	16.4238	20.9616	0.351962	0.652544	0.51165	0.998953	no
FBgn0010313	FBgn0010313	corto	3R:904243-912749	q1	q2	OK	38.2651	42.5384	0.152737	0.303562	0.75535	0.998953	no
FBgn0010314	FBgn0010314	Cks30A	2L:9330766-9331981	q1	q2	OK	84.094	113.212	0.42895	1.08124	0.39375	0.998953	no
FBgn0010315	FBgn0010315	CycD	X:15800854-15803708	q1	q2	OK	80.075	83.3679	0.0581391	0.117518	0.90085	0.998953	no
FBgn0010316	FBgn0010316	dap	2R:5599827-5603607	q1	q2	OK	49.8247	39.756	-0.32569	-0.673406	0.5202	0.998953	no
FBgn0010317	FBgn0010317	CycJ	3L:3466413-3471338	q1	q2	OK	32.7111	45.4057	0.473092	0.666074	0.49745	0.998953	no
FBgn0010323	FBgn0010323	Gsc	2L:583539-594810	q1	q2	NOTEST	0.0247607	0.101071	2.02925	0	1	1	no
FBgn0010328	FBgn0010328	woc	3R:23082314-23089758	q1	q2	OK	78.3124	72.6431	-0.108415	-0.191164	0.84275	0.998953	no
FBgn0010329	FBgn0010329	Tbh	X:7889729-7920567	q1	q2	NOTEST	0.00978594	0.0448025	2.1948	0	1	1	no
FBgn0010333	FBgn0010333	Rac1	3L:1300878-1302683	q1	q2	OK	108.156	112.826	0.0609841	0.121721	0.8994	0.998953	no
FBgn0010339	FBgn0010339	128up	2R:7924810-7926356	q1	q2	OK	141.184	133.981	-0.0755435	-0.16679	0.87665	0.998953	no
FBgn0010340	FBgn0010340	140up	3R:9948379-9951266	q1	q2	OK	28.7993	26.6502	-0.111888	-0.105715	0.9155	0.998953	no
FBgn0010341	FBgn0010341	Cdc42	X:19591116-19593285	q1	q2	OK	117.641	141.294	0.264304	0.530139	0.5937	0.998953	no
FBgn0010342	FBgn0010342	Map60	2R:5474687-5493129	q1	q2	OK	187.198	104.744	-0.837694	-0.592971	0.5023	0.998953	no
FBgn0010348	FBgn0010348	Arf79F	3L:22861478-22871864	q1	q2	OK	381.61	466.437	0.289584	0.408434	0.6419	0.998953	no
FBgn0010350	FBgn0010350	CdsA	3L:8121151-8130313	q1	q2	OK	37.5827	46.7795	0.315808	0.481623	0.6325	0.998953	no
FBgn0010352	FBgn0010352	Nc73EF	3L:16948604-16961180	q1	q2	OK	30.5654	38.5338	0.334223	0.657149	0.5013	0.998953	no
FBgn0010355	FBgn0010355	Taf1	3R:2472610-2481770	q1	q2	OK	10.9024	18.3051	0.747601	1.4785	0.1359	0.998953	no
FBgn0010356	FBgn0010356	Taf5	2R:6764816-6767175	q1	q2	OK	79.5315	56.1483	-0.502284	-1.12408	0.3089	0.998953	no
FBgn0010357	FBgn0010357	betaTry	2R:7233843-7234641	q1	q2	NOTEST	0.385314	0.361471	-0.0921517	0	1	1	no
FBgn0010358	FBgn0010358	deltaTry	2R:7242837-7243998	q1	q2	NOTEST	0	0	0	0	1	1	no
FBgn0010359	FBgn0010359	gammaTry	2R:7236565-7237374	q1	q2	NOTEST	0	0	0	0	1	1	no
FBgn0010379	FBgn0010379	Akt1	3R:11924937-11930239	q1	q2	OK	60.4095	46.0456	-0.391712	-0.79668	0.42995	0.998953	no
FBgn0010380	FBgn0010380	Bap	X:19625035-19628620	q1	q2	OK	70.401	65.7667	-0.0982379	-0.212372	0.8369	0.998953	no
FBgn0010381	FBgn0010381	Drs	3L:3369568-3369942	q1	q2	OK	1.00356	12.8214	3.67535	7.56915	0.02535	0.998953	no
FBgn0010382	FBgn0010382	CycE	2L:15727761-15748155	q1	q2	OK	97.0939	76.0326	-0.352762	-0.712743	0.47225	0.998953	no
FBgn0010383	FBgn0010383	Cyp18a1	X:18582569-18586778	q1	q2	OK	4.31726	5.01564	0.216318	0.329664	0.73395	0.998953	no
FBgn0010385	FBgn0010385	Def	2R:5940047-5954060	q1	q2	OK	4.15973	15.1823	1.86783	0.660833	0.62495	0.998953	no
FBgn0010387	FBgn0010387	Dbi	3L:7124964-7126563	q1	q2	OK	3.63371	2.44753	-0.570116	-0.574142	0.57635	0.998953	no
FBgn0010388	FBgn0010388	Dro	2R:10633460-10633821	q1	q2	OK	3.6483	13.8351	1.92303	4.86951	0.0563	0.998953	no
FBgn0010389	FBgn0010389	htl	3R:13870935-13878706	q1	q2	OK	0.670759	1.29848	0.952959	1.20478	0.2313	0.998953	no
FBgn0010391	FBgn0010391	Gtp-bp	X:11020907-11023136	q1	q2	OK	88.6406	54.8707	-0.691932	-1.30354	0.1643	0.998953	no
FBgn0010395	FBgn0010395	betaInt-nu	2L:21052831-21069891	q1	q2	OK	1.01819	2.0226	0.990199	0.392841	0.7106	0.998953	no
FBgn0010397	FBgn0010397	LamC	2R:10414075-10472826	q1	q2	OK	13.4795	14.559	0.111143	0.16067	0.8722	0.998953	no
FBgn0010398	FBgn0010398	Lrr47	2L:10517336-10518991	q1	q2	OK	56.5161	36.6	-0.626819	-1.34761	0.23425	0.998953	no
FBgn0010399	FBgn0010399	Nmdar1	3R:1334543-1364584	q1	q2	NOTEST	0.0112439	0.0258769	1.20252	0	1	1	no
FBgn0010401	FBgn0010401	Os-C	3R:3804680-3806044	q1	q2	OK	0.677918	1.22636	0.855196	1.04214	0.4731	0.998953	no
FBgn0010403	FBgn0010403	Os-E	3R:1801896-1802539	q1	q2	NOTEST	0.070001	0	#NAME?	0	1	1	no
FBgn0010406	FBgn0010406	RNaseX25	3L:7963692-7968108	q1	q2	OK	63.4933	61.1082	-0.0552386	-0.0957474	0.93025	0.998953	no
FBgn0010407	FBgn0010407	Ror	2L:10251837-10255884	q1	q2	OK	0.334893	0.45017	0.426772	0.0808732	0.7627	0.998953	no
FBgn0010408	FBgn0010408	RpS9	3L:9502989-9504642	q1	q2	OK	4801.99	3321.33	-0.531872	-1.12842	0.309	0.998953	no
FBgn0010409	FBgn0010409	RpL18A	2R:13432724-13434999	q1	q2	OK	754.515	1219.3	0.69243	1.34801	0.17475	0.998953	no
FBgn0010411	FBgn0010411	RpS18	2R:16151476-16152353	q1	q2	OK	4470.36	2899.69	-0.624495	-1.18586	0.23235	0.998953	no
FBgn0010412	FBgn0010412	RpS19a	X:16531911-16532953	q1	q2	OK	2147.07	1767.39	-0.280748	-0.555399	0.57525	0.998953	no
FBgn0010414	FBgn0010414	SerT	2R:20292117-20298070	q1	q2	NOTEST	0.00839192	0.0102188	0.284158	0	1	1	no
FBgn0010415	FBgn0010415	Sdc	2R:17280110-17368680	q1	q2	OK	74.6744	63.5452	-0.232831	-0.439763	0.6523	0.998953	no
FBgn0010416	FBgn0010416	TH1	X:16282852-16285443	q1	q2	OK	113.773	68.9194	-0.723175	-1.71876	0.1415	0.998953	no
FBgn0010417	FBgn0010417	Taf6	3L:19592186-19594482	q1	q2	OK	59.0272	45.4255	-0.377876	-0.798311	0.45715	0.998953	no
FBgn0010421	FBgn0010421	TfIIFbeta	3R:6587031-6593668	q1	q2	OK	38.6943	39.2303	0.0198473	0.0355717	0.9722	0.998953	no
FBgn0010422	FBgn0010422	TfIIS	2L:15058302-15060753	q1	q2	OK	91.1227	57.9752	-0.652374	-1.30438	0.19505	0.998953	no
FBgn0010423	FBgn0010423	TpnC47D	2R:7161539-7162796	q1	q2	OK	1.80981	1.91094	0.0784467	0.117417	0.93525	0.998953	no
FBgn0010424	FBgn0010424	TpnC73F	3L:17039263-17041490	q1	q2	OK	1.0329	2.47008	1.25785	1.40951	0.16375	0.998953	no
FBgn0010425	FBgn0010425	epsilonTry	2R:7232733-7233567	q1	q2	OK	0.120033	0.481232	2.0033	1.94699	0.2216	0.998953	no
FBgn0010431	FBgn0010431	mtrm	3L:8404952-8414380	q1	q2	OK	953.948	747.373	-0.352081	-0.791004	0.48955	0.998953	no
FBgn0010433	FBgn0010433	ato	3R:4103513-4104996	q1	q2	NOTEST	0	0	0	0	1	1	no
FBgn0010434	FBgn0010434	cora	2R:15116569-15131256	q1	q2	OK	5.0644	10.1108	0.997428	1.84556	0.0658	0.998953	no
FBgn0010435	FBgn0010435	emp	2R:20863978-20872321	q1	q2	OK	2.84786	8.96242	1.65401	2.49616	0.01465	0.998953	no
FBgn0010438	FBgn0010438	mtSSB	3R:12029092-12030973	q1	q2	OK	193.991	164.632	-0.236749	-0.458608	0.6413	0.998953	no
FBgn0010441	FBgn0010441	pll	3R:23076833-23082186	q1	q2	OK	61.1326	34.1769	-0.838922	-0.912317	0.4092	0.998953	no
FBgn0010452	FBgn0010452	trn	3L:13107372-13111177	q1	q2	OK	0.880129	1.02475	0.219487	0.26266	0.7762	0.998953	no
FBgn0010453	FBgn0010453	Wnt4	2L:7255459-7277168	q1	q2	NOTEST	0.17451	0.218619	0.325113	0	1	1	no
FBgn0010470	FBgn0010470	Fkbp13	2R:17374669-17385431	q1	q2	OK	17.5586	27.7777	0.661752	1.15096	0.2462	0.998953	no
FBgn0010473	FBgn0010473	tutl	2L:4283146-4321233	q1	q2	OK	0.393343	0.77917	0.98615	1.13681	0.2495	0.998953	no
FBgn0010482	FBgn0010482	l(2)01289	2R:2608605-2628149	q1	q2	OK	0.136921	0.341104	1.31687	1.4614	0.14475	0.998953	no
FBgn0010488	FBgn0010488	NAT1	2R:8803501-8810745	q1	q2	OK	95.6237	152.837	0.676555	1.35357	0.16855	0.998953	no
FBgn0010497	FBgn0010497	l(2)01810	2L:12027439-12034123	q1	q2	OK	50.4455	66.8943	0.407156	1.20822	0.4267	0.998953	no
FBgn0010501	FBgn0010501	Dcp-1	2R:19435762-19442241	q1	q2	OK	31.5177	32.4706	0.0429738	0.0440741	0.9636	0.998953	no
FBgn0010504	FBgn0010504	kermit	2R:4024500-4044128	q1	q2	OK	14.9604	16.6716	0.156241	0.175947	0.86395	0.998953	no
FBgn0010516	FBgn0010516	wal	2R:7576431-7578380	q1	q2	OK	346.14	207.135	-0.740787	-1.50323	0.13195	0.998953	no
FBgn0010520	FBgn0010520	Bka	2L:9895288-9896104	q1	q2	OK	114.568	84.8092	-0.433914	-0.977817	0.40855	0.998953	no
FBgn0010531	FBgn0010531	CCS	2R:6009076-6010067	q1	q2	OK	59.5318	39.2806	-0.599841	-1.41885	0.2899	0.998953	no
FBgn0010548	FBgn0010548	Aldh-III	2R:3354381-3364667	q1	q2	OK	26.5264	33.7902	0.349176	0.663577	0.49875	0.998953	no
FBgn0010549	FBgn0010549	l(2)03659	2R:5277962-5282705	q1	q2	NOTEST	0.0686744	0.240338	1.80722	0	1	1	no
FBgn0010551	FBgn0010551	l(2)03709	2R:14706971-14717180	q1	q2	OK	403.5	383.242	-0.0743119	-0.181331	0.87775	0.998953	no
FBgn0010575	FBgn0010575	sbb	2R:14166569-14244766	q1	q2	OK	25.7456	35.1084	0.44749	0.718501	0.42275	0.998953	no
FBgn0010583	FBgn0010583	dock	2L:825963-833245	q1	q2	OK	19.0375	21.4457	0.171845	0.334945	0.73085	0.998953	no
FBgn0010590	FBgn0010590	Prosbeta1	2R:11895876-11902285	q1	q2	OK	278.707	200.198	-0.477321	-0.810966	0.41245	0.998953	no
FBgn0010591	FBgn0010591	Sply	2R:12975938-12979462	q1	q2	OK	60.853	58.2972	-0.0619032	-0.121364	0.90195	0.998953	no
FBgn0010602	FBgn0010602	lwr	2L:541234-542572	q1	q2	OK	82.124	105.305	0.358695	0.709259	0.4691	0.998953	no
FBgn0010607	FBgn0010607	l(2)05714	2L:4969003-4971453	q1	q2	OK	81.6963	59.8138	-0.449793	-0.714962	0.4739	0.998953	no
FBgn0010611	FBgn0010611	Hmgs	2R:12212317-12231684	q1	q2	OK	90.2172	80.6782	-0.161224	-0.212489	0.8636	0.998953	no
FBgn0010612	FBgn0010612	l(2)06225	2L:10975551-10976422	q1	q2	OK	278.394	229.932	-0.275922	-0.537597	0.5816	0.998953	no
FBgn0010620	FBgn0010620	Sip1	2R:13282100-13292678	q1	q2	OK	51.393	69.4337	0.434066	0.805691	0.38905	0.998953	no
FBgn0010621	FBgn0010621	Cct5	2R:8062280-8066035	q1	q2	OK	431.784	331.679	-0.380525	-0.746404	0.4495	0.998953	no
FBgn0010622	FBgn0010622	l(2)06496	2R:18943018-18950125	q1	q2	OK	18.0174	19.8422	0.139182	0.227681	0.8167	0.998953	no
FBgn0010638	FBgn0010638	Sec61beta	2R:10506234-10507186	q1	q2	OK	410.555	347.774	-0.239427	-0.77795	0.6238	0.998953	no
FBgn0010651	FBgn0010651	l(2)08717	2R:14684768-14691232	q1	q2	OK	4.09052	3.09703	-0.401396	-0.548772	0.57405	0.998953	no
FBgn0010660	FBgn0010660	Nup214	2R:18806458-18812255	q1	q2	OK	23.7642	28.7786	0.276211	0.597458	0.58225	0.998953	no
FBgn0010704	FBgn0010704	l(2)s5379	2L:2220766-2231096	q1	q2	OK	85.1221	57.7485	-0.55975	-0.942263	0.3371	0.998953	no
FBgn0010709	FBgn0010709	Atg6	3R:19874892-19879314	q1	q2	OK	21.0462	20.7963	-0.017235	-0.0149189	0.98815	0.998989	no
FBgn0010741	FBgn0010741	l(3)01239	3L:11066565-11067490	q1	q2	OK	320.137	220.331	-0.539021	-1.12534	0.2731	0.998953	no
FBgn0010747	FBgn0010747	Srp54k	3L:5145668-5147877	q1	q2	OK	36.9654	58.9045	0.672203	1.44184	0.1913	0.998953	no
FBgn0010750	FBgn0010750	atms	3R:601322-603213	q1	q2	OK	122.298	84.4652	-0.533977	-0.917284	0.2743	0.998953	no
FBgn0010762	FBgn0010762	simj	3L:10657842-10682480	q1	q2	OK	43.6323	37.1465	-0.23217	-0.463374	0.63585	0.998953	no
FBgn0010768	FBgn0010768	sqz	3R:14989942-14996296	q1	q2	OK	3.25718	5.82282	0.838097	1.31144	0.1912	0.998953	no
FBgn0010770	FBgn0010770	ppan	3R:16941957-16944571	q1	q2	OK	54.6015	48.1019	-0.182846	-0.244111	0.76395	0.998953	no
FBgn0010772	FBgn0010772	Xe7	3R:1486358-1495051	q1	q2	OK	12.5876	17.0513	0.437874	0.443094	0.64485	0.998953	no
FBgn0010774	FBgn0010774	Aly	3R:2903617-2906126	q1	q2	OK	585.207	324.181	-0.852149	-1.96479	0.0899	0.998953	no
FBgn0010786	FBgn0010786	l(3)02640	3L:1333236-1339407	q1	q2	OK	78.2786	71.6356	-0.127941	-0.23485	0.804	0.998953	no
FBgn0010803	FBgn0010803	Aats-trp	3R:5089538-5092670	q1	q2	OK	89.8251	70.2019	-0.35561	-0.714149	0.4666	0.998953	no
FBgn0010808	FBgn0010808	l(3)03670	3R:26878332-26879634	q1	q2	OK	116.118	118.168	0.025251	0.0553227	0.95945	0.998953	no
FBgn0010812	FBgn0010812	unc-45	3R:3859026-3862374	q1	q2	OK	17.3012	21.6158	0.321211	0.669249	0.5405	0.998953	no
FBgn0010825	FBgn0010825	Gug	3L:8443021-8465769	q1	q2	OK	17.7217	22.8295	0.365382	0.72943	0.4585	0.998953	no
FBgn0010830	FBgn0010830	l(3)04053	3L:22731701-22734484	q1	q2	OK	17.7979	21.7427	0.288823	0.592198	0.59015	0.998953	no
FBgn0010877	FBgn0010877	l(3)05822	3R:14114578-14124606	q1	q2	OK	78.4968	73.108	-0.102604	-0.208089	0.8374	0.998953	no
FBgn0010894	FBgn0010894	sinu	3L:5552569-5554697	q1	q2	OK	8.01465	12.1937	0.605426	0.979389	0.3187	0.998953	no
FBgn0010905	FBgn0010905	Spn	3L:2505244-2554292	q1	q2	OK	14.5975	20.1551	0.465418	0.848627	0.348	0.998953	no
FBgn0010909	FBgn0010909	msn	3L:2555774-2586540	q1	q2	FAIL	0	49.0141	0	0	1	1	no
FBgn0010926	FBgn0010926	l(3)07882	3R:13361408-13365698	q1	q2	OK	25.4232	35.4459	0.479473	0.949951	0.33255	0.998953	no
FBgn0011016	FBgn0011016	SsRbeta	3L:16122739-16124086	q1	q2	OK	236.08	223.76	-0.0773254	-0.179174	0.8747	0.998953	no
FBgn0011020	FBgn0011020	Sas-4	3R:2977075-2979886	q1	q2	OK	33.7977	21.5902	-0.64655	-0.969528	0.20165	0.998953	no
FBgn0011202	FBgn0011202	dia	2L:20758146-20767536	q1	q2	OK	11.0738	16.8839	0.608503	1.16983	0.2338	0.998953	no
FBgn0011204	FBgn0011204	cue	3L:1502842-1523380	q1	q2	OK	87.5277	99.9451	0.191396	0.337028	0.756	0.998953	no
FBgn0011205	FBgn0011205	fbl	3L:20377530-20386648	q1	q2	OK	29.6826	22.642	-0.390613	-0.539699	0.6015	0.998953	no
FBgn0011206	FBgn0011206	bol	3L:9094740-9123452	q1	q2	OK	1.35868	2.99774	1.14167	1.50087	0.13295	0.998953	no
FBgn0011207	FBgn0011207	pelo	2L:9700795-9708883	q1	q2	OK	128.734	91.4192	-0.493824	-1.0582	0.3138	0.998953	no
FBgn0011211	FBgn0011211	blw	2R:18686560-18689685	q1	q2	OK	381.434	472.126	0.307736	0.724749	0.54005	0.998953	no
FBgn0011217	FBgn0011217	eff	3R:10558411-10566933	q1	q2	OK	1103.44	638.991	-0.788141	-1.32495	0.14025	0.998953	no
FBgn0011224	FBgn0011224	heph	3R:27676703-27819000	q1	q2	OK	56.07	62.9224	0.166345	0.309886	0.75875	0.998953	no
FBgn0011225	FBgn0011225	jar	3R:20078547-20096953	q1	q2	OK	31.8878	32.9019	0.0451681	0.0898809	0.92795	0.998953	no
FBgn0011227	FBgn0011227	ox	2R:8640530-8645028	q1	q2	OK	314.383	212.102	-0.567761	-0.716439	0.46405	0.998953	no
FBgn0011230	FBgn0011230	poe	2L:8043714-8071591	q1	q2	OK	15.0634	22.4192	0.57368	1.1187	0.25435	0.998953	no
FBgn0011232	FBgn0011232	scat	2L:9431402-9435341	q1	q2	OK	48.3785	39.8237	-0.280738	-0.590861	0.5636	0.998953	no
FBgn0011236	FBgn0011236	ken	2R:19757797-19764965	q1	q2	OK	16.0075	20.7119	0.37171	0.602142	0.47115	0.998953	no
FBgn0011239	FBgn0011239	ms(2)35Ci	2L:15292544-15293774	q1	q2	NOTEST	0	0	0	0	1	1	no
FBgn0011241	FBgn0011241	cbx	2R:5735567-5762577	q1	q2	OK	49.0859	51.3938	0.0662862	0.0476972	0.9711	0.998953	no
FBgn0011244	FBgn0011244	Hsp60B	2L:728411-730564	q1	q2	NOTEST	0	0	0	0	1	1	no
FBgn0011259	FBgn0011259	Sema-1a	2L:8542008-8671276	q1	q2	OK	1.74046	3.11325	0.838955	1.31614	0.18425	0.998953	no
FBgn0011260	FBgn0011260	Sema-2a	2R:12387700-12420934	q1	q2	OK	64.133	82.1348	0.356927	0.720115	0.46005	0.998953	no
FBgn0011270	FBgn0011270	Pglym87	3R:8057366-8058451	q1	q2	NOTEST	0	0	0	0	1	1	no
FBgn0011272	FBgn0011272	RpL13	2L:9964146-9968495	q1	q2	OK	1089.99	1399.57	0.360667	0.677588	0.49665	0.998953	no
FBgn0011273	FBgn0011273	And	3R:21637632-21638924	q1	q2	NOTEST	0	0.0414533	inf	0	1	1	no
FBgn0011274	FBgn0011274	Dif	2L:17410656-17450360	q1	q2	OK	0.692771	1.10323	0.671282	0.135152	0.8313	0.998953	no
FBgn0011276	FBgn0011276	HLH3B	X:2574231-2575756	q1	q2	NOTEST	0	0	0	0	1	1	no
FBgn0011277	FBgn0011277	HLH4C	X:4539159-4541447	q1	q2	NOTEST	0	0	0	0	1	1	no
FBgn0011278	FBgn0011278	lbe	3R:17267313-17272042	q1	q2	NOTEST	0	0	0	0	1	1	no
FBgn0011279	FBgn0011279	Pbprp1	3L:12386902-12392391	q1	q2	OK	0.0804461	0.248896	1.62945	0.0753555	0.1291	0.998953	no
FBgn0011280	FBgn0011280	Pbprp2	X:20290639-20292009	q1	q2	OK	0.210207	0.514383	1.29103	0.989559	0.3503	0.998953	no
FBgn0011281	FBgn0011281	Pbprp3	3R:1797869-1800967	q1	q2	NOTEST	0	0	0	0	1	1	no
FBgn0011282	FBgn0011282	Pbprp4	3R:3075520-3077679	q1	q2	OK	0.397756	0.499176	0.327667	0.0445082	0.6662	0.998953	no
FBgn0011283	FBgn0011283	Pbprp5	2L:7496784-7497360	q1	q2	NOTEST	0	0	0	0	1	1	no
FBgn0011284	FBgn0011284	RpS4	3L:13034855-13037012	q1	q2	OK	739.286	1088.88	0.558646	1.12206	0.2528	0.998953	no
FBgn0011286	FBgn0011286	Rya-r44F	2R:4747868-4775602	q1	q2	NOTEST	0.0214691	0.0759974	1.82369	0	1	1	no
FBgn0011288	FBgn0011288	Snap25	3L:24067328-24292305	q1	q2	OK	0.0322701	2.72325	6.39899	3.72065	0.08315	0.998953	no
FBgn0011289	FBgn0011289	TfIIA-L	3R:23076833-23082186	q1	q2	OK	193.362	107.998	-0.840297	-1.47579	0.1311	0.998953	no
FBgn0011290	FBgn0011290	Taf12	3R:7504098-7505408	q1	q2	OK	62.7072	57.5515	-0.123779	-0.235783	0.8148	0.998953	no
FBgn0011291	FBgn0011291	Taf11	2L:9758337-9763244	q1	q2	OK	57.4198	42.6547	-0.428844	-0.379592	0.71025	0.998953	no
FBgn0011293	FBgn0011293	a10	3L:17016221-17016841	q1	q2	NOTEST	0.109104	0.126109	0.208972	0	1	1	no
FBgn0011294	FBgn0011294	a5	2L:1329160-1329904	q1	q2	NOTEST	0	0	0	0	1	1	no
FBgn0011296	FBgn0011296	l(2)efl	2R:19570903-19573063	q1	q2	OK	2.00387	2.59928	0.37532	0.406977	0.68915	0.998953	no
FBgn0011297	FBgn0011297	l(2)not	2R:19592961-19597311	q1	q2	OK	51.7905	39.007	-0.408954	-0.650383	0.58525	0.998953	no
FBgn0011300	FBgn0011300	babo	2R:4839845-4850301	q1	q2	OK	11.6724	17.8939	0.616367	1.16961	0.23525	0.998953	no
FBgn0011305	FBgn0011305	Rsf1	2L:10262425-10263582	q1	q2	OK	56.4706	35.5601	-0.66724	-1.56233	0.2224	0.998953	no
FBgn0011327	FBgn0011327	Uch-L3	3L:9468818-9470073	q1	q2	OK	236.782	201.067	-0.235882	-0.460906	0.62855	0.998953	no
FBgn0011335	FBgn0011335	l(3)j2D3	3L:12109235-12111156	q1	q2	OK	26.8445	22.9786	-0.224334	-0.316089	0.66915	0.998953	no
FBgn0011336	FBgn0011336	OstStt3	3R:20891526-20895372	q1	q2	OK	32.5373	61.431	0.916873	1.6633	0.0926	0.998953	no
FBgn0011361	FBgn0011361	mtacp1	3L:1329805-1331633	q1	q2	OK	389.038	260.34	-0.579511	-1.17978	0.22165	0.998953	no
FBgn0011455	FBgn0011455	l(3)neo18	3L:12129873-12131684	q1	q2	OK	164.867	189.767	0.20293	0.358637	0.71025	0.998953	no
FBgn0011474	FBgn0011474	pr-set7	3R:10141709-10145597	q1	q2	OK	29.9785	38.8662	0.374591	0.747955	0.4437	0.998953	no
FBgn0011476	FBgn0011476	l(3)neo43	3R:11103869-11104351	q1	q2	OK	107.058	78.8361	-0.441465	-1.341	0.46165	0.998953	no
FBgn0011481	FBgn0011481	Ssdp	3R:14018215-14025317	q1	q2	OK	114.407	88.9844	-0.362554	-0.724202	0.44825	0.998953	no
FBgn0011509	FBgn0011509	SrpRbeta	3L:8712197-8713317	q1	q2	OK	81.4417	85.4549	0.0693961	0.170444	0.89315	0.998953	no
FBgn0011554	FBgn0011554	etaTry	2R:7228017-7228928	q1	q2	NOTEST	0	0	0	0	1	1	no
FBgn0011555	FBgn0011555	thetaTry	2R:7229218-7230261	q1	q2	NOTEST	0	0.0315673	inf	0	1	1	no
FBgn0011556	FBgn0011556	zetaTry	2R:7226690-7227633	q1	q2	NOTEST	0	0	0	0	1	1	no
FBgn0011559	FBgn0011559	Acp36DE	2L:18320100-18393441	q1	q2	NOTEST	0.0128334	0.00658258	-0.96318	0	1	1	no
FBgn0011566	FBgn0011566	Bzd	X:2498223-2502700	q1	q2	OK	59.056	43.1565	-0.452505	-0.431285	0.6683	0.998953	no
FBgn0011569	FBgn0011569	can	3L:10257006-10260211	q1	q2	NOTEST	0	0.0261038	inf	0	1	1	no
FBgn0011570	FBgn0011570	cpb	2L:1704903-1706962	q1	q2	OK	48.9699	65.5178	0.419993	0.842789	0.39805	0.998953	no
FBgn0011571	FBgn0011571	caz	X:16182878-16187553	q1	q2	OK	49.4347	57.2502	0.211757	0.444447	0.6774	0.998953	no
FBgn0011573	FBgn0011573	Cdc37	3L:1795425-1798610	q1	q2	OK	29.9186	39.6499	0.406275	0.789086	0.42	0.998953	no
FBgn0011576	FBgn0011576	Cyp4d2	X:2070923-2072761	q1	q2	OK	1.14456	1.38079	0.270705	0.358416	0.74835	0.998953	no
FBgn0011577	FBgn0011577	dally	3L:8820606-8884292	q1	q2	OK	1.81934	2.91397	0.679571	1.00907	0.3097	0.998953	no
FBgn0011581	FBgn0011581	Dms	3R:20167274-20169407	q1	q2	NOTEST	0	0	0	0	1	1	no
FBgn0011582	FBgn0011582	DopR	3R:9991100-10040532	q1	q2	NOTEST	0	0.00197269	inf	0	1	1	no
FBgn0011584	FBgn0011584	Trp1	2L:10009385-10013170	q1	q2	OK	72.0344	56.4144	-0.352623	-0.704491	0.4652	0.998953	no
FBgn0011586	FBgn0011586	e(r)	X:8798760-8800277	q1	q2	OK	158.848	142.671	-0.154957	-0.30672	0.7444	0.998953	no
FBgn0011589	FBgn0011589	elk	2R:13761451-13813097	q1	q2	NOTEST	0.0171811	0.0329145	0.937899	0	1	1	no
FBgn0011591	FBgn0011591	fng	3L:20918982-20942609	q1	q2	OK	3.59056	7.38509	1.04041	1.85926	0.1288	0.998953	no
FBgn0011592	FBgn0011592	fra	2R:8416560-8451691	q1	q2	OK	4.35775	6.92789	0.668832	1.17305	0.2221	0.998953	no
FBgn0011596	FBgn0011596	fzo	3R:18999594-19052430	q1	q2	NOTEST	0.0110865	0.0117398	0.0825975	0	1	1	no
FBgn0011603	FBgn0011603	ine	2L:4465199-4477024	q1	q2	OK	0.171373	0.288631	0.752088	0.201589	0.83635	0.998953	no
FBgn0011604	FBgn0011604	Iswi	2R:8524122-8528133	q1	q2	OK	24.8271	34.0566	0.456021	0.909117	0.354	0.998953	no
FBgn0011606	FBgn0011606	Klp3A	X:2493189-2498085	q1	q2	OK	26.5069	25.0251	-0.0829925	-0.143071	0.87075	0.998953	no
FBgn0011638	FBgn0011638	La	2L:20348392-20350328	q1	q2	OK	357.47	227.606	-0.651286	-1.31287	0.1817	0.998953	no
FBgn0011640	FBgn0011640	lark	3L:7332365-7338281	q1	q2	OK	100.632	92.7643	-0.117446	-0.318477	0.81735	0.998953	no
FBgn0011642	FBgn0011642	Zyx102EF	4:1077990-1081542	q1	q2	OK	94.1467	32.4899	-1.53492	-2.99864	0.00245	0.652648	no
FBgn0011648	FBgn0011648	Mad	2L:3146483-3159630	q1	q2	OK	89.5693	64.0428	-0.483968	-0.960432	0.32395	0.998953	no
FBgn0011653	FBgn0011653	mas	3L:4161653-4167461	q1	q2	NOTEST	0	0	0	0	1	1	no
FBgn0011655	FBgn0011655	Med	3R:27424171-27440927	q1	q2	OK	42.7628	36.1062	-0.244107	-0.198881	0.83855	0.998953	no
FBgn0011656	FBgn0011656	Mef2	2R:5801000-5846313	q1	q2	OK	6.98465	7.36958	0.077393	0.134817	0.89195	0.998953	no
FBgn0011659	FBgn0011659	Mlh1	2R:4055451-4059907	q1	q2	OK	50.2069	27.4475	-0.871209	-1.07801	0.2724	0.998953	no
FBgn0011660	FBgn0011660	Pms2	2R:11237658-11259021	q1	q2	OK	25.739	24.7645	-0.0556856	-0.108406	0.9136	0.998953	no
FBgn0011661	FBgn0011661	Moe	X:8767044-8792343	q1	q2	OK	120.193	178.468	0.570311	1.12398	0.26005	0.998953	no
FBgn0011666	FBgn0011666	msi	3R:21341841-21434849	q1	q2	OK	17.4228	19.1769	0.138393	0.233963	0.8093	0.998953	no
FBgn0011668	FBgn0011668	Mst57Da	3R:21657296-21657621	q1	q2	NOTEST	0	0	0	0	1	1	no
FBgn0011669	FBgn0011669	Mst57Db	3R:21656443-21656636	q1	q2	NOTEST	0	0	0	0	1	1	no
FBgn0011670	FBgn0011670	Mst57Dc	3R:21655112-21655487	q1	q2	NOTEST	0.257022	0	#NAME?	0	1	1	no
FBgn0011672	FBgn0011672	Mvl	3R:16877104-16886517	q1	q2	OK	83.6002	96.3517	0.204803	0.412309	0.67075	0.998953	no
FBgn0011674	FBgn0011674	insc	2R:16708770-16723569	q1	q2	OK	4.83809	5.13711	0.0865183	0.0502129	0.9666	0.998953	no
FBgn0011676	FBgn0011676	Nos	2L:10804268-10842603	q1	q2	OK	0.278117	0.529006	0.927595	0.293915	0.7978	0.998953	no
FBgn0011692	FBgn0011692	pav	3L:4242735-4246236	q1	q2	OK	34.6827	38.6361	0.155733	0.265943	0.75725	0.998953	no
FBgn0011693	FBgn0011693	Pdh	3L:16345064-16347397	q1	q2	OK	1.03126	1.42558	0.467139	0.11053	0.8714	0.998953	no
FBgn0011694	FBgn0011694	PebII	2R:21061319-21061729	q1	q2	NOTEST	0	0	0	0	1	1	no
FBgn0011695	FBgn0011695	PebIII	2R:19914055-19915040	q1	q2	OK	4.21801	19.8514	2.23461	3.0687	0.0047	0.902619	no
FBgn0011701	FBgn0011701	repo	3R:14061915-14067906	q1	q2	NOTEST	0.0349408	0.0211956	-0.721152	0	1	1	no
FBgn0011703	FBgn0011703	RnrL	2L:10325017-10327986	q1	q2	OK	91.5585	117.965	0.365594	0.678322	0.4608	0.998953	no
FBgn0011704	FBgn0011704	RnrS	2R:7870649-7872948	q1	q2	OK	384.569	222.083	-0.79214	-1.7184	0.1112	0.998953	no
FBgn0011705	FBgn0011705	rost	2L:8985931-8989287	q1	q2	OK	142.703	108.758	-0.391894	-1.00072	0.41975	0.998953	no
FBgn0011706	FBgn0011706	rpr	3L:18390652-18391503	q1	q2	OK	0.277373	0.897334	1.69382	1.51561	0.1563	0.998953	no
FBgn0011708	FBgn0011708	Syx5	2L:16307358-16309273	q1	q2	OK	136.934	94.3994	-0.536631	-1.07982	0.2588	0.998953	no
FBgn0011710	FBgn0011710	2013-09-01	X:21229302-21232715	q1	q2	OK	104.334	109.61	0.0711764	0.153968	0.88355	0.998953	no
FBgn0011715	FBgn0011715	Snr1	3R:1296638-1298476	q1	q2	OK	151.61	85.841	-0.820629	-1.7014	0.10135	0.998953	no
FBgn0011722	FBgn0011722	Tig	2L:6412314-6423308	q1	q2	NOTEST	0.0218984	0.131281	2.58376	0	1	1	no
FBgn0011723	FBgn0011723	byn	3L:11924480-11928831	q1	q2	NOTEST	0	0	0	0	1	1	no
FBgn0011725	FBgn0011725	twin	3R:20023309-20055752	q1	q2	OK	141.43	116.253	-0.282823	-0.441881	0.6606	0.998953	no
FBgn0011726	FBgn0011726	tsr	2R:19925506-19934359	q1	q2	OK	1265.48	1128.35	-0.165463	-0.316975	0.74285	0.998953	no
FBgn0011737	FBgn0011737	wee	2L:6908086-6914137	q1	q2	OK	19.8337	24.6202	0.311894	0.383624	0.6955	0.998953	no
FBgn0011739	FBgn0011739	wts	3R:26615378-26632341	q1	q2	OK	11.7407	16.823	0.51891	1.01334	0.29095	0.998953	no
FBgn0011740	FBgn0011740	alpha-Man-II	3R:5238270-5242986	q1	q2	OK	14.7252	16.0985	0.128641	0.267365	0.80325	0.998953	no
FBgn0011741	FBgn0011741	Actr13E	X:15628312-15631109	q1	q2	OK	73.3733	51.9985	-0.496786	-0.864061	0.3771	0.998953	no
FBgn0011742	FBgn0011742	Arp14D	X:16442246-16448001	q1	q2	OK	103.102	119.317	0.210728	0.425738	0.65755	0.998953	no
FBgn0011743	FBgn0011743	Arp53D	2R:12661810-12663179	q1	q2	NOTEST	0	0	0	0	1	1	no
FBgn0011745	FBgn0011745	Arp87C	3R:8517454-8520564	q1	q2	OK	136.435	99.693	-0.452653	-0.957226	0.3577	0.998953	no
FBgn0011746	FBgn0011746	ana	2R:4956605-4965059	q1	q2	OK	0.494313	1.85449	1.90752	2.30359	0.02735	0.998953	no
FBgn0011747	FBgn0011747	Ank	4:137014-150378	q1	q2	OK	35.8552	45.6816	0.34943	0.702466	0.4797	0.998953	no
FBgn0011754	FBgn0011754	PhKgamma	X:11589144-11599044	q1	q2	OK	23.1874	26.0548	0.168205	0.316971	0.74745	0.998953	no
FBgn0011758	FBgn0011758	B-H1	X:17291533-17297312	q1	q2	NOTEST	0	0	0	0	1	1	no
FBgn0011760	FBgn0011760	ctp	X:4581824-4596067	q1	q2	OK	322.765	259.176	-0.316552	-0.63054	0.51985	0.998953	no
FBgn0011761	FBgn0011761	dhd	X:5206405-5207155	q1	q2	OK	14168.2	5523.29	-1.35905	-4.43943	0.0079	0.998953	no
FBgn0011762	FBgn0011762	DNApol-alpha50	3L:8333419-8337504	q1	q2	OK	73.7576	47.6008	-0.631806	-1.2259	0.2908	0.998953	no
FBgn0011763	FBgn0011763	Dp	2R:9107828-9115714	q1	q2	OK	79.2834	93.7399	0.241644	0.403611	0.67975	0.998953	no
FBgn0011764	FBgn0011764	Dsp1	X:16227644-16234476	q1	q2	OK	20.1502	28.7341	0.511965	0.977587	0.32335	0.998953	no
FBgn0011766	FBgn0011766	E2f	3R:17446025-17486127	q1	q2	OK	64.8602	54.0981	-0.261756	-0.442878	0.5863	0.998953	no
FBgn0011768	FBgn0011768	Fdh	3R:6696627-6698102	q1	q2	OK	442.097	314.861	-0.489648	-1.26453	0.31365	0.998953	no
FBgn0011769	FBgn0011769	Fdxh	3L:9360483-9364338	q1	q2	OK	11.2734	14.9112	0.403472	0.217825	0.84205	0.998953	no
FBgn0011770	FBgn0011770	Gip	X:10220503-10223882	q1	q2	OK	144.918	109.963	-0.398217	-0.720166	0.4573	0.998953	no
FBgn0011771	FBgn0011771	Hem	3L:22277453-22281299	q1	q2	OK	8.72577	12.902	0.564242	0.980327	0.2991	0.998953	no
FBgn0011774	FBgn0011774	Irbp	3R:7235769-7238162	q1	q2	OK	25.5665	26.4803	0.0506608	0.0917113	0.9229	0.998953	no
FBgn0011785	FBgn0011785	BRWD3	3R:20144740-20159036	q1	q2	OK	10.3338	17.6056	0.768658	0.993979	0.31875	0.998953	no
FBgn0011787	FBgn0011787	mRpL12	3L:8949891-8950684	q1	q2	OK	123.725	133.074	0.105082	0.206192	0.8302	0.998953	no
FBgn0011802	FBgn0011802	Gem3	3L:10452720-10456199	q1	q2	OK	23.6827	22.3689	-0.0823351	-0.136756	0.86965	0.998953	no
FBgn0011812	FBgn0011812	Lcp1Psi	2R:4320390-4320889	q1	q2	NOTEST	0	0	0	0	1	1	no
FBgn0011817	FBgn0011817	nmo	3L:7972148-8043433	q1	q2	OK	22.2189	23.0326	0.0518866	0.0977351	0.9192	0.998953	no
FBgn0011818	FBgn0011818	oaf	2L:2492954-2498846	q1	q2	OK	65.0546	57.3198	-0.182619	-0.361686	0.7111	0.998953	no
FBgn0011822	FBgn0011822	pcl	X:173735-364670	q1	q2	NOTEST	0	0.0833106	inf	0	1	1	no
FBgn0011823	FBgn0011823	Pen	2L:10056905-10060095	q1	q2	OK	851.422	582.855	-0.546738	-0.89979	0.3012	0.998953	no
FBgn0011824	FBgn0011824	CG4038	2R:16979742-16988961	q1	q2	OK	150.686	151.041	0.00339573	0.0086089	0.994	0.998989	no
FBgn0011826	FBgn0011826	Pp2B-14D	X:16449498-16454056	q1	q2	OK	58.9608	66.2451	0.168057	0.337946	0.72655	0.998953	no
FBgn0011828	FBgn0011828	Pxn	3L:2600366-2630072	q1	q2	OK	0.163542	0.63824	1.96444	0.738353	0.43955	0.998953	no
FBgn0011829	FBgn0011829	Ret	2L:21179940-21198745	q1	q2	NOTEST	0.0125309	0.0353527	1.49632	0	1	1	no
FBgn0011832	FBgn0011832	Ser12	2L:2250430-2251275	q1	q2	NOTEST	0	0	0	0	1	1	no
FBgn0011834	FBgn0011834	Ser6	X:20833629-20834528	q1	q2	NOTEST	0	0	0	0	1	1	no
FBgn0011836	FBgn0011836	Taf2	3L:9872084-9881781	q1	q2	OK	11.528	13.3777	0.214681	0.403978	0.6825	0.998953	no
FBgn0011837	FBgn0011837	Tis11	X:12553394-12573736	q1	q2	OK	28.1098	50.8922	0.85637	1.68332	0.09195	0.998953	no
FBgn0011840	FBgn0011840	tRNA:A:90C	3R:13445865-13445938	q1	q2	NOTEST	0	0	0	0	1	1	no
FBgn0011844	FBgn0011844	tRNA:D2:69F	3L:13221788-13272742	q1	q2	NOTEST	0	0	0	0	1	1	no
FBgn0011845	FBgn0011845	tRNA:D:96A	3R:20370440-20382271	q1	q2	NOTEST	0	0	0	0	1	1	no
FBgn0011848	FBgn0011848	tRNA:E4:56Fa	2R:15615485-15615557	q1	q2	NOTEST	0	0	0	0	1	1	no
FBgn0011849	FBgn0011849	tRNA:E4:56Fb	2R:15614964-15615036	q1	q2	NOTEST	0	0	0	0	1	1	no
FBgn0011850	FBgn0011850	tRNA:E4:56Fc	2R:15613646-15613718	q1	q2	NOTEST	0	0	0	0	1	1	no
FBgn0011851	FBgn0011851	tRNA:E4:62Aa	3L:1342489-1424979	q1	q2	NOTEST	0	0	0	0	1	1	no
FBgn0011852	FBgn0011852	tRNA:E4:62Ab	3L:1342489-1424979	q1	q2	NOTEST	0	0	0	0	1	1	no
FBgn0011853	FBgn0011853	tRNA:E4:62Ac	3L:1342489-1424979	q1	q2	NOTEST	0	0	0	0	1	1	no
FBgn0011854	FBgn0011854	tRNA:E4:62Ad	3L:1342489-1424979	q1	q2	LOWDATA	0	0	0	0	1	1	no
FBgn0011855	FBgn0011855	tRNA:E4:62Ae	3L:1342489-1424979	q1	q2	NOTEST	0	0	0	0	1	1	no
FBgn0011858	FBgn0011858	tRNA:F2:89BC	3R:12136263-12164260	q1	q2	NOTEST	0	0	0	0	1	1	no
FBgn0011859	FBgn0011859	tRNA:G3:22BCa	2L:1884983-1943818	q1	q2	NOTEST	0	0	0	0	1	1	no
FBgn0011860	FBgn0011860	tRNA:G3:22BCb	2L:2031691-2031762	q1	q2	NOTEST	0	0	0	0	1	1	no
FBgn0011861	FBgn0011861	tRNA:G3:28D	2L:7872848-7872919	q1	q2	NOTEST	0	0	0	0	1	1	no
FBgn0011862	FBgn0011862	tRNA:G3:35Ba	2L:14518090-14518161	q1	q2	NOTEST	0	0	0	0	1	1	no
FBgn0011863	FBgn0011863	tRNA:G3:35Bb	2L:14518306-14518377	q1	q2	NOTEST	0	0	0	0	1	1	no
FBgn0011864	FBgn0011864	tRNA:G3:35Bc	2L:14518620-14518691	q1	q2	NOTEST	0	0	0	0	1	1	no
FBgn0011865	FBgn0011865	tRNA:G3:35Bd	2L:14530545-14530616	q1	q2	NOTEST	0	0	0	0	1	1	no
FBgn0011866	FBgn0011866	tRNA:G3:35Be	2L:14530853-14530924	q1	q2	NOTEST	0	0	0	0	1	1	no
FBgn0011867	FBgn0011867	tRNA:G3:53E	2R:12855512-12855583	q1	q2	NOTEST	0	0	0	0	1	1	no
FBgn0011868	FBgn0011868	tRNA:G3:55E	2R:14527230-14527301	q1	q2	NOTEST	0	0	0	0	1	1	no
FBgn0011869	FBgn0011869	tRNA:G3:56EFa	2R:16116985-16117056	q1	q2	NOTEST	0	0	0	0	1	1	no
FBgn0011870	FBgn0011870	tRNA:G3:56EFb	2R:16119335-16122438	q1	q2	NOTEST	0	0	0	0	1	1	no
FBgn0011871	FBgn0011871	tRNA:G3:57BCa	2R:17048860-17048931	q1	q2	NOTEST	0	0	0	0	1	1	no
FBgn0011872	FBgn0011872	tRNA:G3:57BCb	2R:17070360-17070431	q1	q2	NOTEST	0	0	0	0	1	1	no
FBgn0011877	FBgn0011877	tRNA:HPsi	2R:8224237-8224309	q1	q2	NOTEST	0	0	0	0	1	1	no
FBgn0011878	FBgn0011878	tRNA:H:48F	2R:8223922-8223994	q1	q2	NOTEST	0	0	0	0	1	1	no
FBgn0011879	FBgn0011879	tRNA:H:56E	2R:13279719-13279791	q1	q2	NOTEST	0	0	0	0	1	1	no
FBgn0011880	FBgn0011880	tRNA:I:42A	2R:1977923-2056681	q1	q2	NOTEST	0	0	0	0	1	1	no
FBgn0011881	FBgn0011881	tRNA:I:49Fa	2R:9302482-9326550	q1	q2	NOTEST	0	0	0	0	1	1	no
FBgn0011882	FBgn0011882	tRNA:I:49Fb	2R:9302482-9326550	q1	q2	NOTEST	0	0	0	0	1	1	no
FBgn0011883	FBgn0011883	tRNA:I:49Fc	2R:9302482-9326550	q1	q2	NOTEST	0	0	0	0	1	1	no
FBgn0011884	FBgn0011884	tRNA:I:49Fd	2R:9302482-9326550	q1	q2	NOTEST	0	0	0	0	1	1	no
FBgn0011885	FBgn0011885	tRNA:I:49Fe	2R:9302482-9326550	q1	q2	NOTEST	0	0	0	0	1	1	no
FBgn0011887	FBgn0011887	tRNA:K2:42Aa	2R:1977923-2056681	q1	q2	NOTEST	0	0	0	0	1	1	no
FBgn0011888	FBgn0011888	tRNA:K2:42Ab	2R:1977923-2056681	q1	q2	NOTEST	0	0	0	0	1	1	no
FBgn0011889	FBgn0011889	tRNA:K2:42Ac	2R:1977923-2056681	q1	q2	NOTEST	0	0	0	0	1	1	no
FBgn0011890	FBgn0011890	tRNA:K2:42Ad	2R:2059000-2059073	q1	q2	NOTEST	0	0	0	0	1	1	no
FBgn0011891	FBgn0011891	tRNA:K2:42Ae	2R:1977923-2056681	q1	q2	NOTEST	0	0	0	0	1	1	no
FBgn0011892	FBgn0011892	tRNA:K2:42Ea	2R:2813206-2859139	q1	q2	NOTEST	0	0	0	0	1	1	no
FBgn0011893	FBgn0011893	tRNA:K2:42Eb	2R:2813206-2859139	q1	q2	NOTEST	0	0	0	0	1	1	no
FBgn0011894	FBgn0011894	tRNA:K2:42Ec	2R:2813206-2859139	q1	q2	NOTEST	0	0	0	0	1	1	no
FBgn0011895	FBgn0011895	tRNA:K2:42Ed	2R:2813206-2859139	q1	q2	NOTEST	0	0	0	0	1	1	no
FBgn0011896	FBgn0011896	tRNA:K2:50C	2R:9423549-9423622	q1	q2	NOTEST	0	0	0	0	1	1	no
FBgn0011897	FBgn0011897	tRNA:K2:56EF	2R:15690095-15690168	q1	q2	NOTEST	0	0	0	0	1	1	no
FBgn0011902	FBgn0011902	tRNA:K5:29A	2L:8259503-8301072	q1	q2	NOTEST	0	0	0	0	1	1	no
FBgn0011904	FBgn0011904	tRNA:K5:84ABa	3R:2648684-2648757	q1	q2	NOTEST	0	0	0	0	1	1	no
FBgn0011905	FBgn0011905	tRNA:K5:87BC	3R:7957077-7957149	q1	q2	NOTEST	0	0	0	0	1	1	no
FBgn0011906	FBgn0011906	tRNA:L2:44EF	2R:4570719-4570802	q1	q2	NOTEST	0	0	0	0	1	1	no
FBgn0011909	FBgn0011909	tRNA:L3:49Fa	2R:9302482-9326550	q1	q2	NOTEST	0	0	0	0	1	1	no
FBgn0011910	FBgn0011910	tRNA:L3:49Fb	2R:9302482-9326550	q1	q2	NOTEST	0	0	0	0	1	1	no
FBgn0011915	FBgn0011915	tRNA:M2:48Ba	2R:7540153-7540226	q1	q2	NOTEST	0	0	0	0	1	1	no
FBgn0011916	FBgn0011916	tRNA:M2:48Bb	2R:7540260-7566857	q1	q2	NOTEST	0	0	0	0	1	1	no
FBgn0011919	FBgn0011919	tRNA:M2:83F	3R:2321760-2321833	q1	q2	NOTEST	0	0	0	0	1	1	no
FBgn0011921	FBgn0011921	tRNA:M3:46A	2R:5498643-5571356	q1	q2	NOTEST	0	0	0	0	1	1	no
FBgn0011927	FBgn0011927	tRNA:M3:70Fa	3L:14665967-14740971	q1	q2	NOTEST	0	0	0	0	1	1	no
FBgn0011928	FBgn0011928	tRNA:M3:70Fb	3L:14665967-14740971	q1	q2	NOTEST	0	0	0	0	1	1	no
FBgn0011931	FBgn0011931	tRNA:N5:42Aa	2R:1977923-2056681	q1	q2	NOTEST	0	0	0	0	1	1	no
FBgn0011932	FBgn0011932	tRNA:N5:42Ab	2R:1977923-2056681	q1	q2	NOTEST	0	0	0	0	1	1	no
FBgn0011933	FBgn0011933	tRNA:N5:42Ac	2R:1977923-2056681	q1	q2	NOTEST	0	0	0	0	1	1	no
FBgn0011934	FBgn0011934	tRNA:N5:42Ad	2R:2069252-2083867	q1	q2	NOTEST	0	0	0	0	1	1	no
FBgn0011935	FBgn0011935	tRNA:N5:42Ae	2R:2069252-2083867	q1	q2	NOTEST	0	0	0	0	1	1	no
FBgn0011936	FBgn0011936	tRNA:N5:42Af	2R:1977923-2056681	q1	q2	NOTEST	0	0	0	0	1	1	no
FBgn0011937	FBgn0011937	tRNA:N5:42Ag	2R:1977923-2056681	q1	q2	NOTEST	0	0	0	0	1	1	no
FBgn0011938	FBgn0011938	tRNA:N5:42Ah	2R:1977923-2056681	q1	q2	NOTEST	0	0	0	0	1	1	no
FBgn0011944	FBgn0011944	tRNA:P:90Ca	3R:13443831-13443903	q1	q2	NOTEST	0	0	0	0	1	1	no
FBgn0011945	FBgn0011945	tRNA:P:90Cb	3R:13445682-13445754	q1	q2	NOTEST	0	0	0	0	1	1	no
FBgn0011948	FBgn0011948	tRNA:R:12Ea	X:13910235-13910308	q1	q2	NOTEST	0	0	0	0	1	1	no
FBgn0011949	FBgn0011949	tRNA:R:12Eb	X:13910840-13910913	q1	q2	NOTEST	0	0	0	0	1	1	no
FBgn0011950	FBgn0011950	tRNA:R:12Ec	X:13911042-13911115	q1	q2	NOTEST	0	0	0	0	1	1	no
FBgn0011951	FBgn0011951	tRNA:R:12Ed	X:13911244-13911317	q1	q2	NOTEST	0	0	0	0	1	1	no
FBgn0011952	FBgn0011952	tRNA:R:12Ee	X:13908846-13908919	q1	q2	NOTEST	0	0	0	0	1	1	no
FBgn0011953	FBgn0011953	tRNA:R:12Ef	X:13997751-13997824	q1	q2	NOTEST	0	0	0	0	1	1	no
FBgn0011954	FBgn0011954	tRNA:R:19F	X:21076336-21152198	q1	q2	NOTEST	0	0	0	0	1	1	no
FBgn0011955	FBgn0011955	tRNA:R2:42Aa	2R:2066088-2066161	q1	q2	NOTEST	0	0	0	0	1	1	no
FBgn0011956	FBgn0011956	tRNA:R2:42Ab	2R:2057111-2057184	q1	q2	NOTEST	0	0	0	0	1	1	no
FBgn0011957	FBgn0011957	tRNA:R2:42Ac	2R:1977923-2056681	q1	q2	NOTEST	0	0	0	0	1	1	no
FBgn0011958	FBgn0011958	tRNA:R2:42Ad	2R:1977923-2056681	q1	q2	NOTEST	0	0	0	0	1	1	no
FBgn0011959	FBgn0011959	tRNA:R2:84Fa	3R:3966691-3966764	q1	q2	NOTEST	0	0	0	0	1	1	no
FBgn0011960	FBgn0011960	tRNA:R2:84Fb	3R:3966448-3966521	q1	q2	NOTEST	0	0	0	0	1	1	no
FBgn0011961	FBgn0011961	tRNA:R2:84Fc	3R:3966197-3966270	q1	q2	NOTEST	0	0	0	0	1	1	no
FBgn0011962	FBgn0011962	tRNA:R2:84Fd	3R:3965944-3966017	q1	q2	NOTEST	0	0	0	0	1	1	no
FBgn0011963	FBgn0011963	tRNA:R2:84Fe	3R:3965672-3965745	q1	q2	NOTEST	0	0	0	0	1	1	no
FBgn0011965	FBgn0011965	tRNA:R:83AB	3R:1203814-1218587	q1	q2	NOTEST	0	0	0	0	1	1	no
FBgn0011966	FBgn0011966	tRNA:R:85Ca	3R:4653199-4757599	q1	q2	NOTEST	0	0	0	0	1	1	no
FBgn0011970	FBgn0011970	tRNA:S2b:86A	3R:6090027-6133204	q1	q2	NOTEST	0	0	0	0	1	1	no
FBgn0011971	FBgn0011971	tRNA:S2b:88A	3R:9870246-9870328	q1	q2	NOTEST	0	0	0	0	1	1	no
FBgn0011974	FBgn0011974	tRNA:S474:12Eh	X:13964673-13964755	q1	q2	NOTEST	0	0	0	0	1	1	no
FBgn0011975	FBgn0011975	tRNA:S4:12Ea	X:13909077-13909159	q1	q2	NOTEST	0	0	0	0	1	1	no
FBgn0011976	FBgn0011976	tRNA:S4:12Eb	X:13909477-13909559	q1	q2	NOTEST	0	0	0	0	1	1	no
FBgn0011977	FBgn0011977	tRNA:S4:12Ee	X:13997395-13997477	q1	q2	NOTEST	0	0	0	0	1	1	no
FBgn0011980	FBgn0011980	tRNA:S774:12Ec	X:13919141-13919223	q1	q2	NOTEST	0	0	0	0	1	1	no
FBgn0011981	FBgn0011981	tRNA:S774:12Ef	X:13998681-13998763	q1	q2	NOTEST	0	0	0	0	1	1	no
FBgn0011982	FBgn0011982	tRNA:S7:12Ed	X:13919598-13919680	q1	q2	NOTEST	0	0	0	0	1	1	no
FBgn0011983	FBgn0011983	tRNA:S7:12Eg	X:14011761-14011843	q1	q2	NOTEST	0	0	0	0	1	1	no
FBgn0011984	FBgn0011984	tRNA:S7:23Ea	2L:3173002-3173084	q1	q2	NOTEST	0	0	0	0	1	1	no
FBgn0011985	FBgn0011985	tRNA:S7:23Eb	2L:3169581-3169663	q1	q2	NOTEST	0	0	0	0	1	1	no
FBgn0011986	FBgn0011986	tRNA:S7:64D	3L:5335183-5335265	q1	q2	NOTEST	0	0	0	0	1	1	no
FBgn0011987	FBgn0011987	tRNA:SeC	2R:7245068-7245155	q1	q2	NOTEST	0	0	0	0	1	1	no
FBgn0011993	FBgn0011993	tRNA:T:90Ca	3R:13450286-13450360	q1	q2	NOTEST	0	0	0	0	1	1	no
FBgn0011994	FBgn0011994	tRNA:T:90Cb	3R:13450527-13450601	q1	q2	NOTEST	0	0	0	0	1	1	no
FBgn0011998	FBgn0011998	tRNA:V3b:84Da	3R:3277781-3277854	q1	q2	NOTEST	0	0	0	0	1	1	no
FBgn0011999	FBgn0011999	tRNA:V3b:84Db	3R:3277018-3277091	q1	q2	NOTEST	0	0	0	0	1	1	no
FBgn0012000	FBgn0012000	tRNA:V3b:84Dc	3R:3297781-3297854	q1	q2	NOTEST	0	0	0	0	1	1	no
FBgn0012001	FBgn0012001	tRNA:V3b:84Dd	3R:3301624-3301697	q1	q2	NOTEST	0	0	0	0	1	1	no
FBgn0012002	FBgn0012002	tRNA:V3b:90BC	3R:13443482-13443555	q1	q2	NOTEST	0	0	0	0	1	1	no
FBgn0012003	FBgn0012003	tRNA:V3b:92Ba	3R:15497182-15524272	q1	q2	NOTEST	0	0	0	0	1	1	no
FBgn0012004	FBgn0012004	tRNA:V3b:92Bb	3R:15615843-15615916	q1	q2	NOTEST	0	0	0	0	1	1	no
FBgn0012009	FBgn0012009	tRNA:V4:70BCa	3L:13421938-13428329	q1	q2	NOTEST	0	0	0	0	1	1	no
FBgn0012010	FBgn0012010	tRNA:V4:70BCb	3L:13421938-13428329	q1	q2	NOTEST	0	0	0	0	1	1	no
FBgn0012011	FBgn0012011	tRNA:V4:89BC	3R:12136263-12164260	q1	q2	NOTEST	0	0	0	0	1	1	no
FBgn0012016	FBgn0012016	tRNA:Y1:22Fa	2L:2462592-2462686	q1	q2	NOTEST	0	0	0	0	1	1	no
FBgn0012017	FBgn0012017	tRNA:Y1:22Fb	2L:2459923-2460044	q1	q2	NOTEST	0	0	0	0	1	1	no
FBgn0012018	FBgn0012018	tRNA:Y1:28C	2L:7711019-7714032	q1	q2	NOTEST	0	0	0	0	1	1	no
FBgn0012024	FBgn0012024	tRNA:Y1:85Aa	3R:4493725-4499453	q1	q2	NOTEST	0	0	0	0	1	1	no
FBgn0012025	FBgn0012025	tRNA:Y1:85Ab	3R:4493725-4499453	q1	q2	NOTEST	0	0	0	0	1	1	no
FBgn0012026	FBgn0012026	tRNA:Y1:85Ac	3R:4493725-4499453	q1	q2	NOTEST	0	0	0	0	1	1	no
FBgn0012027	FBgn0012027	tRNA:Y1:85Ad	3R:4468422-4468515	q1	q2	NOTEST	0	0	0	0	1	1	no
FBgn0012028	FBgn0012028	tRNA:Y1:85Ae	3R:4468054-4468147	q1	q2	NOTEST	0	0	0	0	1	1	no
FBgn0012034	FBgn0012034	AcCoAS	3L:21264308-21273343	q1	q2	OK	22.0743	21.1052	-0.0647694	-0.119797	0.8987	0.998953	no
FBgn0012036	FBgn0012036	Aldh	2L:9372978-9415156	q1	q2	OK	279.774	234.007	-0.257714	-0.55719	0.5896	0.998953	no
FBgn0012037	FBgn0012037	Ance	2L:13905644-13909172	q1	q2	OK	1.91477	2.96984	0.633214	0.851112	0.38455	0.998953	no
FBgn0012042	FBgn0012042	AttA	2R:10634866-10635699	q1	q2	OK	1.12032	3.45055	1.62291	2.27935	0.0966	0.998953	no
FBgn0012051	FBgn0012051	CalpA	2R:15312577-15318068	q1	q2	OK	5.14341	10.5831	1.04097	1.70114	0.08855	0.998953	no
FBgn0012058	FBgn0012058	Cdc27	3L:7238855-7242439	q1	q2	OK	68.0538	52.4881	-0.374686	-0.684569	0.4407	0.998953	no
FBgn0012066	FBgn0012066	DNApol-delta	3L:15976220-15980911	q1	q2	OK	35.5076	32.374	-0.133291	-0.215457	0.8206	0.998953	no
FBgn0012344	FBgn0012344	Dh44	3R:5463903-5475982	q1	q2	NOTEST	0	0.0186877	inf	0	1	1	no
FBgn0013263	FBgn0013263	Trl	3L:14741028-14754944	q1	q2	OK	39.6496	37.4917	-0.080738	-0.129545	0.88245	0.998953	no
FBgn0013269	FBgn0013269	FK506-bp1	3R:11156461-11158864	q1	q2	OK	529.713	440.233	-0.266942	-0.509141	0.60675	0.998953	no
FBgn0013272	FBgn0013272	Gp150	2R:18205166-18217225	q1	q2	OK	14.7241	31.6876	1.10574	1.60068	0.02715	0.998953	no
FBgn0013275	FBgn0013275	Hsp70Aa	3R:7779884-7782514	q1	q2	NOTEST	0	0	0	0	1	1	no
FBgn0013276	FBgn0013276	Hsp70Ab	3R:7784274-7788523	q1	q2	NOTEST	0	0.00864919	inf	0	1	1	no
FBgn0013277	FBgn0013277	Hsp70Ba	3R:8291025-8293500	q1	q2	NOTEST	0	0	0	0	1	1	no
FBgn0013278	FBgn0013278	Hsp70Bb	3R:8331514-8334105	q1	q2	NOTEST	0.0142972	0.0325845	1.18845	0	1	1	no
FBgn0013279	FBgn0013279	Hsp70Bc	3R:8334797-8337183	q1	q2	NOTEST	0.0587358	0.01712	-1.77856	0	1	1	no
FBgn0013300	FBgn0013300	Mst35Ba	2L:14879044-14881652	q1	q2	NOTEST	0	0	0	0	1	1	no
FBgn0013301	FBgn0013301	Mst35Bb	2L:14882100-14883715	q1	q2	NOTEST	0	0	0	0	1	1	no
FBgn0013303	FBgn0013303	Nca	3L:19985015-19990798	q1	q2	OK	282.964	145.273	-0.961849	-2.13658	0.0595	0.998953	no
FBgn0013305	FBgn0013305	Nmda1	2R:8764595-8767328	q1	q2	OK	134.02	117.194	-0.193554	-0.387211	0.69325	0.998953	no
FBgn0013307	FBgn0013307	Odc1	2R:3892307-3894177	q1	q2	NOTEST	0.0796353	0.0236583	-1.75106	0	1	1	no
FBgn0013308	FBgn0013308	Odc2	2R:3894768-3896567	q1	q2	NOTEST	0	0.0243473	inf	0	1	1	no
FBgn0013323	FBgn0013323	Ptth	2L:574485-576896	q1	q2	OK	0.372883	0.314861	-0.244008	-0.0138385	0.2236	0.998953	no
FBgn0013325	FBgn0013325	RpL11	2R:15329853-15331014	q1	q2	OK	3586.64	2484.04	-0.529947	-1.0329	0.28835	0.998953	no
FBgn0013334	FBgn0013334	Sap47	3R:11760821-11787847	q1	q2	OK	24.87	16.6115	-0.582225	-1.0364	0.239	0.998953	no
FBgn0013342	FBgn0013342	n-syb	3L:1630347-1637767	q1	q2	NOTEST	0.109935	0.075413	-0.543762	0	1	1	no
FBgn0013343	FBgn0013343	Syx1A	3R:19889307-19934671	q1	q2	OK	7.35093	11.2429	0.613014	0.454939	0.47785	0.998953	no
FBgn0013347	FBgn0013347	TfIIA-S	3R:19716109-19716778	q1	q2	OK	256.947	162.474	-0.661263	-1.60883	0.19375	0.998953	no
FBgn0013348	FBgn0013348	TpnC41C	2R:953795-957715	q1	q2	OK	0.374384	0.0784495	-2.25468	-1.79473	0.24535	0.998953	no
FBgn0013432	FBgn0013432	bcn92	X:2039168-2043633	q1	q2	OK	52.9279	52.0529	-0.0240493	-0.0241568	0.98035	0.998953	no
FBgn0013433	FBgn0013433	beat-Ia	2L:16049994-16081688	q1	q2	NOTEST	0	0	0	0	1	1	no
FBgn0013435	FBgn0013435	cdc2rk	2R:5954153-5956206	q1	q2	OK	13.4917	19.4266	0.525963	0.564309	0.5689	0.998953	no
FBgn0013442	FBgn0013442	fos28F	2L:8163297-8190044	q1	q2	NOTEST	0	0	0	0	1	1	no
FBgn0013467	FBgn0013467	igl	2R:11042943-11077797	q1	q2	NOTEST	0	0.0110684	inf	0	1	1	no
FBgn0013469	FBgn0013469	klu	3L:10974825-11001924	q1	q2	OK	0.175297	0.250467	0.514823	0.533349	0.59595	0.998953	no
FBgn0013531	FBgn0013531	MED20	2L:8071808-8072844	q1	q2	OK	42.9678	37.2839	-0.2047	-0.420492	0.70795	0.998953	no
FBgn0013548	FBgn0013548	l(2)dtl	2R:19590001-19592926	q1	q2	OK	58.6848	38.7296	-0.599551	-1.26067	0.2327	0.998953	no
FBgn0013563	FBgn0013563	pex1	3L:14064991-14075985	q1	q2	OK	14.9936	14.9447	-0.00471117	-0.00857247	0.9918	0.998989	no
FBgn0013576	FBgn0013576	l(3)82Fd	3R:1096942-1176165	q1	q2	OK	77.4241	83.1236	0.102475	0.162708	0.8471	0.998953	no
FBgn0013672	FBgn0013672	mt:ATPase6	dmel_mitochondrion_genome:3906-5524	q1	q2	OK	829.337	411.401	-1.01141	-1.8897	0.32915	0.998953	no
FBgn0013673	FBgn0013673	mt:ATPase8	dmel_mitochondrion_genome:3906-5524	q1	q2	NOTEST	0	0	0	0	1	1	no
FBgn0013674	FBgn0013674	mt:CoI	dmel_mitochondrion_genome:1473-3009	q1	q2	OK	2433.92	1560.39	-0.641377	-2.59396	0.21815	0.998953	no
FBgn0013675	FBgn0013675	mt:CoII	dmel_mitochondrion_genome:3082-3767	q1	q2	OK	2458	1486.49	-0.725573	-2.85263	0.15185	0.998953	no
FBgn0013676	FBgn0013676	mt:CoIII	dmel_mitochondrion_genome:3906-5524	q1	q2	OK	1644.88	1267.22	-0.376325	-0.649289	0.5102	0.998953	no
FBgn0013678	FBgn0013678	mt:Cyt-b	dmel_mitochondrion_genome:10497-11634	q1	q2	OK	777.816	430.087	-0.854799	-3.70401	0.0863	0.998953	no
FBgn0013679	FBgn0013679	mt:ND1	dmel_mitochondrion_genome:11719-12658	q1	q2	OK	1001.07	677.824	-0.562561	-2.74227	0.25365	0.998953	no
FBgn0013680	FBgn0013680	mt:ND2	dmel_mitochondrion_genome:239-1383	q1	q2	OK	358.6	249.836	-0.521391	-1.04509	0.2853	0.998953	no
FBgn0013681	FBgn0013681	mt:ND3	dmel_mitochondrion_genome:5607-5961	q1	q2	NOTEST	0.146428	0	#NAME?	0	1	1	no
FBgn0013683	FBgn0013683	mt:ND4L	dmel_mitochondrion_genome:8205-9834	q1	q2	OK	0.392238	0	#NAME?	#NAME?	0.04645	0.998953	no
FBgn0013684	FBgn0013684	mt:ND5	dmel_mitochondrion_genome:6401-8124	q1	q2	OK	283.47	181.45	-0.643623	-2.972	0.1858	0.998953	no
FBgn0013685	FBgn0013685	mt:ND6	dmel_mitochondrion_genome:9969-10494	q1	q2	OK	17.6325	9.06428	-0.959972	-2.95134	0.24595	0.998953	no
FBgn0013686	FBgn0013686	mt:lrRNA	dmel_mitochondrion_genome:12733-14130	q1	q2	OK	10.9906	3.68222	-1.57762	-2.07487	0.0395	0.998953	no
FBgn0013688	FBgn0013688	mt:srRNA	dmel_mitochondrion_genome:14130-14916	q1	q2	NOTEST	0	0	0	0	1	1	no
FBgn0013689	FBgn0013689	mt:tRNA:A	dmel_mitochondrion_genome:5980-6045	q1	q2	NOTEST	0	0	0	0	1	1	no
FBgn0013690	FBgn0013690	mt:tRNA:C	dmel_mitochondrion_genome:239-1383	q1	q2	NOTEST	0	0	0	0	1	1	no
FBgn0013691	FBgn0013691	mt:tRNA:D	dmel_mitochondrion_genome:3839-3906	q1	q2	NOTEST	0	0	0	0	1	1	no
FBgn0013692	FBgn0013692	mt:tRNA:E	dmel_mitochondrion_genome:6251-6318	q1	q2	NOTEST	0	0	0	0	1	1	no
FBgn0013693	FBgn0013693	mt:tRNA:F	dmel_mitochondrion_genome:6336-6401	q1	q2	NOTEST	0	0	0	0	1	1	no
FBgn0013694	FBgn0013694	mt:tRNA:G	dmel_mitochondrion_genome:5542-5607	q1	q2	NOTEST	0	0	0	0	1	1	no
FBgn0013695	FBgn0013695	mt:tRNA:H	dmel_mitochondrion_genome:8139-8205	q1	q2	NOTEST	0	0	0	0	1	1	no
FBgn0013696	FBgn0013696	mt:tRNA:I	dmel_mitochondrion_genome:0-65	q1	q2	NOTEST	0	0	0	0	1	1	no
FBgn0013697	FBgn0013697	mt:tRNA:K	dmel_mitochondrion_genome:3767-3838	q1	q2	NOTEST	0	0	0	0	1	1	no
FBgn0013698	FBgn0013698	mt:tRNA:L:CUN	dmel_mitochondrion_genome:12668-12733	q1	q2	NOTEST	0	0	0	0	1	1	no
FBgn0013699	FBgn0013699	mt:tRNA:L:UUR	dmel_mitochondrion_genome:3011-3077	q1	q2	NOTEST	0	0	0	0	1	1	no
FBgn0013700	FBgn0013700	mt:tRNA:M	dmel_mitochondrion_genome:170-239	q1	q2	NOTEST	0	0	0	0	1	1	no
FBgn0013701	FBgn0013701	mt:tRNA:N	dmel_mitochondrion_genome:6118-6183	q1	q2	NOTEST	0	0	0	0	1	1	no
FBgn0013702	FBgn0013702	mt:tRNA:P	dmel_mitochondrion_genome:9902-9963	q1	q2	NOTEST	0	0	0	0	1	1	no
FBgn0013703	FBgn0013703	mt:tRNA:Q	dmel_mitochondrion_genome:96-165	q1	q2	NOTEST	0	0	0	0	1	1	no
FBgn0013704	FBgn0013704	mt:tRNA:R	dmel_mitochondrion_genome:6054-6118	q1	q2	NOTEST	0	0	0	0	1	1	no
FBgn0013705	FBgn0013705	mt:tRNA:S:AGY	dmel_mitochondrion_genome:6183-6251	q1	q2	NOTEST	0	0	0	0	1	1	no
FBgn0013706	FBgn0013706	mt:tRNA:S:UCN	dmel_mitochondrion_genome:11636-11702	q1	q2	NOTEST	0	0	0	0	1	1	no
FBgn0013707	FBgn0013707	mt:tRNA:T	dmel_mitochondrion_genome:9836-9902	q1	q2	NOTEST	0	0	0	0	1	1	no
FBgn0013708	FBgn0013708	mt:tRNA:V	dmel_mitochondrion_genome:12733-14130	q1	q2	NOTEST	0	0	0	0	1	1	no
FBgn0013709	FBgn0013709	mt:tRNA:W	dmel_mitochondrion_genome:239-1383	q1	q2	NOTEST	0	0	0	0	1	1	no
FBgn0013710	FBgn0013710	mt:tRNA:Y	dmel_mitochondrion_genome:1402-1468	q1	q2	NOTEST	0	0	0	0	1	1	no
FBgn0013717	FBgn0013717	not	3L:18611900-18615231	q1	q2	OK	49.9781	27.8367	-0.844307	-1.66349	0.10305	0.998953	no
FBgn0013718	FBgn0013718	nuf	3L:14183972-14226350	q1	q2	OK	65.0654	65.2562	0.00422416	0.00849235	0.99215	0.998989	no
FBgn0013720	FBgn0013720	pck	X:1364698-1366350	q1	q2	OK	48.11	53.353	0.149232	0.27583	0.77505	0.998953	no
FBgn0013725	FBgn0013725	phyl	2R:10314840-10319840	q1	q2	NOTEST	0	0	0	0	1	1	no
FBgn0013726	FBgn0013726	pnut	2R:4124773-4127835	q1	q2	OK	226.433	141.573	-0.677536	-1.37456	0.16125	0.998953	no
FBgn0013732	FBgn0013732	sced	2R:2544832-2548129	q1	q2	OK	25.809	33.0733	0.357792	0.686185	0.47675	0.998953	no
FBgn0013733	FBgn0013733	shot	2R:9751741-9829615	q1	q2	OK	1.81955	4.20312	1.20787	2.22112	0.02625	0.998953	no
FBgn0013745	FBgn0013745	Acp98AB	3R:23520622-23520778	q1	q2	NOTEST	0	0	0	0	1	1	no
FBgn0013746	FBgn0013746	alien	2L:8994462-8997375	q1	q2	OK	160.413	131.377	-0.288081	-0.582779	0.5465	0.998953	no
FBgn0013749	FBgn0013749	Arf102F	4:1144799-1145807	q1	q2	OK	885.078	432.597	-1.03278	-3.03352	0.0399	0.998953	no
FBgn0013750	FBgn0013750	Arf51F	2R:11209978-11212399	q1	q2	OK	193.28	153.731	-0.33028	-0.677599	0.48725	0.998953	no
FBgn0013751	FBgn0013751	Awh	3L:3846152-3861697	q1	q2	NOTEST	0	0.0154819	inf	0	1	1	no
FBgn0013753	FBgn0013753	Bgb	3L:1639686-1640952	q1	q2	OK	119.064	50.9757	-1.22385	-2.52819	0.0183	0.998953	no
FBgn0013755	FBgn0013755	Bro	3L:1647868-1648613	q1	q2	NOTEST	0	0	0	0	1	1	no
FBgn0013756	FBgn0013756	Mtor	2R:7740123-7748364	q1	q2	OK	22.8303	34.3913	0.59109	0.851361	0.228	0.998953	no
FBgn0013759	FBgn0013759	CASK	3R:17611483-17648364	q1	q2	OK	33.2111	37.775	0.185768	0.368477	0.70515	0.998953	no
FBgn0013762	FBgn0013762	Cdk5	2R:11457034-11458918	q1	q2	OK	64.7146	41.6996	-0.634056	-1.46495	0.22195	0.998953	no
FBgn0013763	FBgn0013763	CG5210	2R:12560965-12618889	q1	q2	OK	107.578	171.9	0.676187	1.1714	0.23125	0.998953	no
FBgn0013764	FBgn0013764	Chi	2R:19919061-19921459	q1	q2	OK	72.4183	46.4494	-0.640696	-1.25832	0.20315	0.998953	no
FBgn0013765	FBgn0013765	cnn	2R:9326818-9337990	q1	q2	OK	14.5652	22.6314	0.635803	0.972123	0.20515	0.998953	no
FBgn0013767	FBgn0013767	Crz	3R:10140657-10141439	q1	q2	NOTEST	0	0	0	0	1	1	no
FBgn0013770	FBgn0013770	Cp1	2R:9848163-9855486	q1	q2	OK	1033.63	629.311	-0.715869	-1.46768	0.1631	0.998953	no
FBgn0013771	FBgn0013771	Cyp6a9	2R:10765292-10768877	q1	q2	OK	7.44488	7.64121	0.0375531	0.00887465	0.9655	0.998953	no
FBgn0013772	FBgn0013772	Cyp6a8	2R:10774675-10776514	q1	q2	NOTEST	0	0.0796667	inf	0	1	1	no
FBgn0013773	FBgn0013773	Cyp6a22	2R:10759177-10760970	q1	q2	OK	84.3816	67.8621	-0.314324	-0.856319	0.5289	0.998953	no
FBgn0013799	FBgn0013799	Deaf1	3L:19811279-19822623	q1	q2	OK	25.1883	27.7281	0.138594	0.263112	0.78575	0.998953	no
FBgn0013809	FBgn0013809	Dhc16F	X:17958634-17972505	q1	q2	NOTEST	0.00178933	0.0062242	1.79847	0	1	1	no
FBgn0013810	FBgn0013810	Dhc36C	2L:17501466-17525515	q1	q2	OK	0.295715	0.897345	1.60146	2.2347	0.0325	0.998953	no
FBgn0013811	FBgn0013811	Dhc62B	3L:1756158-1771650	q1	q2	NOTEST	0.0183556	0.0458839	1.32177	0	1	1	no
FBgn0013812	FBgn0013812	Dhc93AB	3R:16850740-16868141	q1	q2	NOTEST	0	0	0	0	1	1	no
FBgn0013813	FBgn0013813	Dhc98D	3R:24312674-24345120	q1	q2	NOTEST	0.0607007	0.179869	1.56717	0	1	1	no
FBgn0013948	FBgn0013948	Eip93F	3R:17774835-17837910	q1	q2	OK	0.736678	0.992918	0.43064	0.605176	0.5349	0.998953	no
FBgn0013949	FBgn0013949	Ela	3R:20691072-20692425	q1	q2	OK	0.50642	0.17271	-1.55198	-1.13142	0.2629	0.998953	no
FBgn0013953	FBgn0013953	Esp	3R:20667764-20676134	q1	q2	OK	11.3692	14.8011	0.380583	0.663922	0.5003	0.998953	no
FBgn0013954	FBgn0013954	FK506-bp2	2R:15177609-15178467	q1	q2	OK	1601.84	1117.25	-0.519773	-1.7209	0.2948	0.998953	no
FBgn0013955	FBgn0013955	PR2	2R:9030336-9040161	q1	q2	OK	13.4572	19.2179	0.514071	0.988058	0.3176	0.998953	no
FBgn0013972	FBgn0013972	Gycalpha99B	3R:25508224-25512501	q1	q2	NOTEST	0	0.0128448	inf	0	1	1	no
FBgn0013973	FBgn0013973	Gycbeta100B	3R:26960113-26997242	q1	q2	NOTEST	0	0	0	0	1	1	no
FBgn0013981	FBgn0013981	His4r	3R:10451460-10452336	q1	q2	OK	1673.67	861.506	-0.958084	-1.9215	0.05105	0.998953	no
FBgn0013983	FBgn0013983	imd	2R:14296515-14299024	q1	q2	OK	6.54714	7.28877	0.15481	0.216615	0.83215	0.998953	no
FBgn0013984	FBgn0013984	InR	3R:17398220-17445043	q1	q2	OK	2.19209	3.48814	0.670151	1.14547	0.2401	0.998953	no
FBgn0013987	FBgn0013987	MAPk-Ak2	X:5653940-5658231	q1	q2	OK	95.9214	85.0551	-0.173455	-0.348009	0.7247	0.998953	no
FBgn0013988	FBgn0013988	Strn-Mlck	2R:11830385-11873458	q1	q2	OK	3.46501	2.92719	-0.243341	-0.270084	0.8132	0.998953	no
FBgn0013995	FBgn0013995	Calx	3R:16803997-16840182	q1	q2	OK	26.1066	27.3374	0.0664593	0.134495	0.89335	0.998953	no
FBgn0013997	FBgn0013997	Nrx-IV	3L:12139674-12150106	q1	q2	OK	5.10013	10.7775	1.07942	1.97915	0.0803	0.998953	no
FBgn0013998	FBgn0013998	Nsf2	3R:9660194-9663708	q1	q2	OK	50.0214	35.8859	-0.479129	-0.997359	0.3425	0.998953	no
FBgn0014000	FBgn0014000	Hf	2L:19965554-19967683	q1	q2	OK	0.458968	0.285516	-0.684818	-0.57268	0.5804	0.998953	no
FBgn0014001	FBgn0014001	Pak	3R:2176619-2185974	q1	q2	OK	49.2581	40.8765	-0.269089	-0.545136	0.58025	0.998953	no
FBgn0014002	FBgn0014002	Pdi	3L:15130429-15135745	q1	q2	OK	178.315	167.12	-0.0935438	-0.18884	0.8466	0.998953	no
FBgn0014006	FBgn0014006	Pk92B	3R:15705440-15711758	q1	q2	OK	39.7536	29.0156	-0.454255	-0.912408	0.3502	0.998953	no
FBgn0014007	FBgn0014007	Ptp69D	3L:12728048-12734668	q1	q2	OK	13.4051	18.9132	0.496615	0.959239	0.3218	0.998953	no
FBgn0014009	FBgn0014009	Rab2	2R:2584226-2603370	q1	q2	OK	62.9868	48.2624	-0.384149	-0.610992	0.5662	0.998953	no
FBgn0014010	FBgn0014010	Rab5	2L:2359545-2370114	q1	q2	OK	123.663	118.106	-0.0663269	-0.100729	0.90055	0.998953	no
FBgn0014011	FBgn0014011	Rac2	3L:7416926-7447719	q1	q2	OK	54.7894	45.6688	-0.262689	-0.517455	0.61795	0.998953	no
FBgn0014018	FBgn0014018	Rel	3R:4868225-4876271	q1	q2	OK	10.6783	14.3843	0.42981	0.66632	0.49915	0.998953	no
FBgn0014019	FBgn0014019	Rh5	2L:12008375-12009846	q1	q2	NOTEST	0.134799	0.223532	0.729672	0	1	1	no
FBgn0014020	FBgn0014020	Rho1	2R:11990190-11994734	q1	q2	OK	132.91	186.366	0.487687	0.908592	0.35455	0.998953	no
FBgn0014022	FBgn0014022	Rlb1	3R:5339060-5352964	q1	q2	OK	16.215	27.4855	0.76134	0.336741	0.6078	0.998953	no
FBgn0014023	FBgn0014023	Rlc1	3R:5339060-5352964	q1	q2	OK	131.361	69.0171	-0.928513	-1.02862	0.37075	0.998953	no
FBgn0014024	FBgn0014024	Rnp4F	X:5211461-5216759	q1	q2	OK	19.6944	22.6341	0.200712	0.267419	0.79405	0.998953	no
FBgn0014026	FBgn0014026	RpL7A	X:6425048-6427318	q1	q2	OK	2076.65	1835.91	-0.177758	-0.330289	0.74105	0.998953	no
FBgn0014028	FBgn0014028	SdhB	2R:2695116-2697252	q1	q2	OK	58.969	53.3441	-0.144628	-0.247327	0.79755	0.998953	no
FBgn0014029	FBgn0014029	2013-09-02	3R:16411850-16414085	q1	q2	OK	87.7565	65.1985	-0.428667	-0.657813	0.3843	0.998953	no
FBgn0014031	FBgn0014031	Spat	X:6422980-6424759	q1	q2	OK	0.867046	0.423171	-1.03487	-1.49171	0.3299	0.998953	no
FBgn0014032	FBgn0014032	Sptr	X:8355508-8359030	q1	q2	OK	42.3606	36.8712	-0.200229	-0.275541	0.77895	0.998953	no
FBgn0014033	FBgn0014033	Sr-CI	2L:4121720-4124002	q1	q2	NOTEST	0.0148087	0.0767505	2.37373	0	1	1	no
FBgn0014037	FBgn0014037	Su(Tpl)	3L:19875150-19903309	q1	q2	FAIL	77.2359	0	0	0	1	1	no
FBgn0014073	FBgn0014073	Tie	3L:4510697-4532145	q1	q2	OK	0.413057	1.15872	1.48812	1.78462	0.05935	0.998953	no
FBgn0014075	FBgn0014075	Ugt	3L:18865846-18883582	q1	q2	OK	20.0069	31.7142	0.664632	1.35848	0.18125	0.998953	no
FBgn0014076	FBgn0014076	Vm32E	2L:11171228-11171665	q1	q2	OK	297.123	583.322	0.973232	4.33389	0.0623	0.998953	no
FBgn0014092	FBgn0014092	CG4278	2L:16327070-16329128	q1	q2	OK	57.7833	56.1527	-0.041298	-0.0478764	0.96115	0.998953	no
FBgn0014127	FBgn0014127	barr	2L:20058162-20060975	q1	q2	OK	18.7443	25.543	0.446477	0.849711	0.3777	0.998953	no
FBgn0014133	FBgn0014133	bif	X:11573027-11588774	q1	q2	OK	140.488	113.332	-0.30989	-0.617657	0.5222	0.998953	no
FBgn0014135	FBgn0014135	bnl	3R:15619794-15662539	q1	q2	NOTEST	0.0829864	0.151311	0.866572	0	1	1	no
FBgn0014141	FBgn0014141	cher	3R:12913988-12948404	q1	q2	OK	20.7247	29.1363	0.491465	0.67483	0.4927	0.998953	no
FBgn0014143	FBgn0014143	croc	3L:21467134-21469656	q1	q2	NOTEST	0.0193906	0.0110706	-0.808629	0	1	1	no
FBgn0014163	FBgn0014163	fax	3L:16396386-16404939	q1	q2	OK	45.6093	55.0126	0.270434	0.540455	0.58245	0.998953	no
FBgn0014179	FBgn0014179	gcm	2L:9578535-9581742	q1	q2	NOTEST	0	0.0124205	inf	0	1	1	no
FBgn0014184	FBgn0014184	Oda	2R:8054076-8061767	q1	q2	OK	1560.92	784.891	-0.991827	-1.93873	0.06395	0.998953	no
FBgn0014189	FBgn0014189	Hel25E	2L:5539325-5542310	q1	q2	OK	178.391	171.334	-0.0582291	-0.117218	0.9014	0.998953	no
FBgn0014269	FBgn0014269	prod	2R:14856909-14858656	q1	q2	OK	87.4435	54.1076	-0.692519	-1.33411	0.17365	0.998953	no
FBgn0014340	FBgn0014340	mof	X:5767867-5770884	q1	q2	OK	10.0175	10.4694	0.0636558	0.117984	0.9068	0.998953	no
FBgn0014342	FBgn0014342	mia	3R:1374047-1376889	q1	q2	OK	2.57919	3.51181	0.445299	0.621073	0.5247	0.998953	no
FBgn0014343	FBgn0014343	mirr	3L:12686847-12703243	q1	q2	OK	0.54126	1.14561	1.08173	1.32791	0.1881	0.998953	no
FBgn0014366	FBgn0014366	noi	3R:1414594-1417180	q1	q2	OK	59.6735	40.9444	-0.543423	-1.02168	0.28915	0.998953	no
FBgn0014368	FBgn0014368	nol	3L:11116460-11127763	q1	q2	OK	0.278614	0.37843	0.441757	0.0259072	0.112	0.998953	no
FBgn0014380	FBgn0014380	RhoL	3R:5322822-5328299	q1	q2	OK	4.12113	5.89832	0.517265	0.707707	0.4706	0.998953	no
FBgn0014388	FBgn0014388	sty	3L:3401136-3424935	q1	q2	OK	2.07001	2.61904	0.339399	0.496764	0.614	0.998953	no
FBgn0014391	FBgn0014391	sun	X:15738529-15743273	q1	q2	OK	276.617	143.92	-0.942618	-1.62	0.09935	0.998953	no
FBgn0014395	FBgn0014395	tilB	X:21851572-21853299	q1	q2	OK	1.74272	2.30151	0.401237	0.529887	0.62115	0.998953	no
FBgn0014396	FBgn0014396	tim	2L:3493985-3507754	q1	q2	OK	4.87905	8.25374	0.758447	1.35607	0.17085	0.998953	no
FBgn0014411	FBgn0014411	Vps26	X:1767895-1770514	q1	q2	OK	45.5276	49.6117	0.123938	0.206049	0.80205	0.998953	no
FBgn0014417	FBgn0014417	CG13397	2L:8409050-8411868	q1	q2	OK	150.777	139.976	-0.107234	-0.280839	0.8276	0.998953	no
FBgn0014427	FBgn0014427	CG11899	3R:25026173-25028247	q1	q2	OK	195.589	127.552	-0.616735	-1.52475	0.2187	0.998953	no
FBgn0014454	FBgn0014454	Acp1	2L:7740551-7741542	q1	q2	NOTEST	0	0	0	0	1	1	no
FBgn0014455	FBgn0014455	Ahcy13	X:15344292-15346679	q1	q2	OK	317.149	234.427	-0.436023	-0.991928	0.37215	0.998953	no
FBgn0014464	FBgn0014464	Cp7Fa	X:8359722-8377918	q1	q2	OK	43.1157	118.914	1.46363	0.496088	0.6637	0.998953	no
FBgn0014465	FBgn0014465	Cp7Fb	X:8359722-8377918	q1	q2	OK	17.2489	56.3592	1.70815	0.522962	0.6302	0.998953	no
FBgn0014466	FBgn0014466	Cp7Fc	X:8359722-8377918	q1	q2	OK	85.1681	213.8	1.32788	0.677416	0.56195	0.998953	no
FBgn0014467	FBgn0014467	CrebB-17A	X:18260959-18270850	q1	q2	OK	80.399	63.6622	-0.336742	-0.661207	0.50205	0.998953	no
FBgn0014469	FBgn0014469	Cyp4e2	2R:4332216-4334676	q1	q2	OK	0.574651	0.770171	0.422491	0.461452	0.653	0.998953	no
FBgn0014848	FBgn0014848	Eig71Eh	3L:15652035-15652552	q1	q2	NOTEST	0	0	0	0	1	1	no
FBgn0014849	FBgn0014849	Eig71Ei	3L:15652806-15653314	q1	q2	NOTEST	0	0	0	0	1	1	no
FBgn0014850	FBgn0014850	Eig71Ej	3L:15653648-15654115	q1	q2	NOTEST	0	0	0	0	1	1	no
FBgn0014851	FBgn0014851	Eig71Ek	3L:15654347-15654903	q1	q2	NOTEST	0	0	0	0	1	1	no
FBgn0014857	FBgn0014857	His3.3A	2L:5055057-5058241	q1	q2	OK	194.834	166.927	-0.223027	-0.558292	0.6816	0.998953	no
FBgn0014859	FBgn0014859	Hr38	2L:20682369-20714589	q1	q2	NOTEST	0.0772112	0.0661239	-0.223638	0	1	1	no
FBgn0014861	FBgn0014861	Mcm2	3R:4090564-4093653	q1	q2	OK	63.8064	72.8692	0.191609	0.381356	0.69405	0.998953	no
FBgn0014863	FBgn0014863	Mlp84B	3R:2919759-2949907	q1	q2	OK	1.27033	1.61603	0.347258	0.130195	0.90925	0.998953	no
FBgn0014865	FBgn0014865	Mtk	2R:11296350-11296621	q1	q2	NOTEST	0	0.335589	inf	0	1	1	no
FBgn0014868	FBgn0014868	Ost48	X:9050954-9052544	q1	q2	OK	228.85	146.952	-0.63906	-1.58366	0.19485	0.998953	no
FBgn0014869	FBgn0014869	Pglym78	3R:24973969-24977512	q1	q2	OK	293.567	234.365	-0.324934	-0.587192	0.5628	0.998953	no
FBgn0014870	FBgn0014870	Psi	2R:12750469-12755218	q1	q2	OK	20.9003	26.7473	0.355872	0.696469	0.48845	0.998953	no
FBgn0014877	FBgn0014877	Roe1	2R:9441586-9443111	q1	q2	OK	102.605	83.2826	-0.301012	-0.571164	0.54965	0.998953	no
FBgn0014879	FBgn0014879	Set	3R:11089256-11090975	q1	q2	OK	208.765	174.139	-0.261641	-0.319984	0.58595	0.998953	no
FBgn0014903	FBgn0014903	CG14630	X:906811-940075	q1	q2	OK	2.00422	3.40798	0.765875	0.110653	0.75715	0.998953	no
FBgn0014906	FBgn0014906	Hydr2	2L:3163634-3169462	q1	q2	OK	87.4335	89.0134	0.0258357	0.0523587	0.95585	0.998953	no
FBgn0014930	FBgn0014930	CG2846	3R:3737738-3738999	q1	q2	OK	59.7461	43.1085	-0.470872	-1.02136	0.3719	0.998953	no
FBgn0014931	FBgn0014931	CG2678	3R:3739578-3742272	q1	q2	OK	34.5533	36.7924	0.0905852	0.17477	0.85855	0.998953	no
FBgn0014949	FBgn0014949	btn	3R:18409073-18412347	q1	q2	OK	1.03038	1.05864	0.0390397	0.0026463	0.25075	0.998953	no
FBgn0015000	FBgn0015000	betaggt-I	2L:4945597-4949751	q1	q2	OK	127.388	80.831	-0.656243	-1.2186	0.22325	0.998953	no
FBgn0015001	FBgn0015001	iotaTry	2R:7244226-7245041	q1	q2	NOTEST	0.0928064	0.055533	-0.74088	0	1	1	no
FBgn0015008	FBgn0015008	Actn3	3R:12801606-12803517	q1	q2	NOTEST	0	0	0	0	1	1	no
FBgn0015010	FBgn0015010	Ag5r	X:14678696-14680266	q1	q2	NOTEST	0.0440358	0	#NAME?	0	1	1	no
FBgn0015011	FBgn0015011	Ahcy89E	3R:12804160-12807905	q1	q2	OK	0.286031	0.243028	-0.235047	-0.219927	0.83015	0.998953	no
FBgn0015014	FBgn0015014	tgo	3R:4841167-4845739	q1	q2	OK	20.3118	30.7802	0.599684	0.902276	0.35265	0.998953	no
FBgn0015019	FBgn0015019	Cctgamma	3R:12473310-12475700	q1	q2	OK	489.078	366.378	-0.416731	-0.829462	0.3978	0.998953	no
FBgn0015024	FBgn0015024	CkIalpha	X:12547815-12551867	q1	q2	OK	120.967	128.028	0.0818525	0.162325	0.86715	0.998953	no
FBgn0015025	FBgn0015025	CkIIalpha-i1	3L:15810089-15811721	q1	q2	OK	4.07479	5.00254	0.295935	0.403583	0.67265	0.998953	no
FBgn0015031	FBgn0015031	cype	2L:5327240-5327969	q1	q2	OK	324.025	325.511	0.00660135	0.0127598	0.98945	0.998989	no
FBgn0015032	FBgn0015032	Cyp4c3	3R:26719682-26726410	q1	q2	NOTEST	0.0519892	0.0297021	-0.807649	0	1	1	no
FBgn0015033	FBgn0015033	Cyp4d8	3L:7486648-7489279	q1	q2	OK	2.68427	3.54617	0.40173	0.648832	0.5992	0.998953	no
FBgn0015034	FBgn0015034	Cyp4e1	2R:4334973-4339404	q1	q2	NOTEST	0.154214	0.125963	-0.291929	0	1	1	no
FBgn0015035	FBgn0015035	Cyp4e3	2L:9747838-9750071	q1	q2	NOTEST	0	0.0283149	inf	0	1	1	no
FBgn0015036	FBgn0015036	Cyp4ae1	X:2072916-2075031	q1	q2	OK	3.69376	3.68602	-0.00302457	-0.00526624	0.99555	0.998989	no
FBgn0015037	FBgn0015037	Cyp4p1	2R:5115285-5134752	q1	q2	NOTEST	0.0733767	0.184155	1.32753	0	1	1	no
FBgn0015038	FBgn0015038	Cyp9b1	2R:2973818-3017312	q1	q2	NOTEST	0	0	0	0	1	1	no
FBgn0015039	FBgn0015039	Cyp9b2	2R:3017781-3019640	q1	q2	OK	1.40245	2.75253	0.972804	1.20047	0.2169	0.998953	no
FBgn0015040	FBgn0015040	Cyp9c1	2R:20502943-20526110	q1	q2	NOTEST	0.068944	0.0316781	-1.12194	0	1	1	no
FBgn0015075	FBgn0015075	Ddx1	3L:22256468-22259777	q1	q2	OK	42.3242	31.614	-0.420917	-0.673258	0.4884	0.998953	no
FBgn0015129	FBgn0015129	DopR2	3R:25456025-25485706	q1	q2	NOTEST	0	0	0	0	1	1	no
FBgn0015218	FBgn0015218	eIF-4E	3L:9392715-9395565	q1	q2	OK	274.977	463.803	0.754201	1.48632	0.1302	0.998953	no
FBgn0015221	FBgn0015221	Fer2LCH	3R:26211294-26216306	q1	q2	OK	183.234	285.025	0.637399	0.70972	0.4712	0.998953	no
FBgn0015222	FBgn0015222	Fer1HCH	3R:26211294-26216306	q1	q2	OK	415.016	406.002	-0.0316825	-0.0577059	0.956	0.998953	no
FBgn0015229	FBgn0015229	glec	3R:17676626-17681984	q1	q2	OK	31.4958	46.077	0.54889	0.955121	0.28365	0.998953	no
FBgn0015230	FBgn0015230	Glut3	3R:12614032-12615745	q1	q2	NOTEST	0	0	0	0	1	1	no
FBgn0015239	FBgn0015239	Hr78	3L:21487118-21490585	q1	q2	OK	74.529	57.9401	-0.363239	-0.728108	0.4523	0.998953	no
FBgn0015240	FBgn0015240	Hr96	3R:20850960-20855075	q1	q2	OK	47.0924	40.8582	-0.204868	-0.429166	0.67665	0.998953	no
FBgn0015245	FBgn0015245	Hsp60	X:11002505-11006341	q1	q2	OK	492.662	414.755	-0.248341	-0.49172	0.617	0.998953	no
FBgn0015247	FBgn0015247	Iap2	2R:11819674-11822330	q1	q2	OK	94.8946	71.4713	-0.408962	-0.820547	0.406	0.998953	no
FBgn0015268	FBgn0015268	Nap1	2R:19791351-19794837	q1	q2	OK	764.58	862.646	0.174102	0.334225	0.7391	0.998953	no
FBgn0015269	FBgn0015269	Nf1	3R:21808734-21821459	q1	q2	OK	2.93195	5.24947	0.840311	1.50875	0.12795	0.998953	no
FBgn0015270	FBgn0015270	Orc2	3R:9790638-9792803	q1	q2	OK	23.033	19.8545	-0.214239	-0.403667	0.69485	0.998953	no
FBgn0015271	FBgn0015271	Orc5	2L:13827931-13833167	q1	q2	OK	19.1163	19.4129	0.0222114	0.0163207	0.98775	0.998989	no
FBgn0015277	FBgn0015277	Pi3K59F	2R:19447960-19452303	q1	q2	OK	17.8736	11.4518	-0.642255	-1.2463	0.22985	0.998953	no
FBgn0015278	FBgn0015278	Pi3K68D	3L:11767749-11783108	q1	q2	OK	29.8672	32.8616	0.137842	0.206939	0.8319	0.998953	no
FBgn0015279	FBgn0015279	Pi3K92E	3R:16454693-16460430	q1	q2	OK	14.6488	25.9339	0.824061	1.6075	0.09815	0.998953	no
FBgn0015282	FBgn0015282	Pros26.4	3R:19754950-19757247	q1	q2	OK	170.869	133.615	-0.354813	-0.698653	0.4865	0.998953	no
FBgn0015283	FBgn0015283	Pros54	3L:21530099-21531682	q1	q2	OK	180.901	174.907	-0.0486118	-0.0970263	0.91965	0.998953	no
FBgn0015286	FBgn0015286	Rala	X:3599016-3613665	q1	q2	OK	49.2343	50.6276	0.0402605	0.0795818	0.93485	0.998953	no
FBgn0015288	FBgn0015288	RpL22	X:656592-659172	q1	q2	OK	138.386	190.095	0.458024	0.939144	0.344	0.998953	no
FBgn0015295	FBgn0015295	shark	2R:12086930-12090388	q1	q2	OK	14.2739	17.5423	0.297461	0.597532	0.58165	0.998953	no
FBgn0015296	FBgn0015296	Shc	3L:9420099-9421779	q1	q2	OK	52.8168	44.1881	-0.25734	-0.537496	0.61205	0.998953	no
FBgn0015298	FBgn0015298	Srp19	3L:7340409-7341125	q1	q2	OK	159.524	108.52	-0.555814	-1.55938	0.2905	0.998953	no
FBgn0015299	FBgn0015299	Ssb-c31a	2L:8211346-8211938	q1	q2	OK	485.493	248.781	-0.964575	-2.54515	0.06035	0.998953	no
FBgn0015300	FBgn0015300	Ssl	2R:20386765-20387754	q1	q2	NOTEST	0	0	0	0	1	1	no
FBgn0015316	FBgn0015316	Try29F	2L:8997640-8999468	q1	q2	OK	1.57536	1.34853	-0.22429	-0.0847987	0.9372	0.998953	no
FBgn0015320	FBgn0015320	UbcD2	2L:10765561-10768005	q1	q2	OK	155.571	96.0416	-0.695842	-1.39977	0.1517	0.998953	no
FBgn0015321	FBgn0015321	UbcD4	3L:9691441-9693581	q1	q2	OK	303.04	171.556	-0.820832	-1.64085	0.0983	0.998953	no
FBgn0015323	FBgn0015323	VAChT	3R:14531173-14558068	q1	q2	NOTEST	0	0.00351397	inf	0	1	1	no
FBgn0015324	FBgn0015324	Vha26	3R:1417452-1420429	q1	q2	OK	327.813	401.267	0.291688	0.582072	0.55085	0.998953	no
FBgn0015331	FBgn0015331	abs	3R:58764-60763	q1	q2	OK	9.08833	13.1937	0.537759	0.883058	0.36155	0.998953	no
FBgn0015336	FBgn0015336	CG15865	X:16549411-16567059	q1	q2	NOTEST	0.00687052	0.0163299	1.24902	0	1	1	no
FBgn0015338	FBgn0015338	CG5861	2L:16303259-16307275	q1	q2	OK	263.234	138.671	-0.924679	-1.58901	0.10365	0.998953	no
FBgn0015359	FBgn0015359	CG2034	3L:2257668-2262661	q1	q2	OK	83.672	85.8344	0.0368112	0.0466022	0.96185	0.998953	no
FBgn0015360	FBgn0015360	oxt	3L:2257668-2262661	q1	q2	OK	42.448	42.8364	0.0131389	0.0209011	0.9821	0.998953	no
FBgn0015371	FBgn0015371	chn	2R:11002761-11032288	q1	q2	OK	64.3864	40.0229	-0.685929	-1.38865	0.1575	0.998953	no
FBgn0015372	FBgn0015372	chrw	2R:19407361-19411096	q1	q2	OK	45.9145	31.9595	-0.522703	-0.980154	0.32345	0.998953	no
FBgn0015374	FBgn0015374	crl	X:16487711-16489453	q1	q2	OK	112.391	80.481	-0.481803	-1.10625	0.336	0.998953	no
FBgn0015376	FBgn0015376	cutlet	2L:3707229-3711722	q1	q2	OK	17.9425	21.0778	0.232341	0.410556	0.6501	0.998953	no
FBgn0015379	FBgn0015379	dod	X:21216374-21220866	q1	q2	OK	79.094	64.6472	-0.29098	-0.224452	0.82815	0.998953	no
FBgn0015380	FBgn0015380	drl	2L:19190345-19208615	q1	q2	OK	0.0875645	0.289584	1.72556	1.80832	0.156	0.998953	no
FBgn0015381	FBgn0015381	dsf	2L:5925936-5938767	q1	q2	NOTEST	0	0	0	0	1	1	no
FBgn0015391	FBgn0015391	glu	2L:16732563-16738372	q1	q2	OK	22.8737	24.3625	0.0909739	0.164654	0.86215	0.998953	no
FBgn0015393	FBgn0015393	hoip	2L:9699790-9700459	q1	q2	OK	1155.33	778.988	-0.568628	-1.4845	0.24855	0.998953	no
FBgn0015396	FBgn0015396	jumu	3R:6175905-6187343	q1	q2	OK	47.4118	39.3744	-0.267989	-0.540142	0.58465	0.998953	no
FBgn0015399	FBgn0015399	kek1	2L:12818929-12822787	q1	q2	OK	1.66489	2.4488	0.556647	0.781322	0.4247	0.998953	no
FBgn0015400	FBgn0015400	kek2	2L:11606513-11626124	q1	q2	NOTEST	0.0135773	0.0302802	1.15718	0	1	1	no
FBgn0015402	FBgn0015402	ksr	3R:1300623-1311115	q1	q2	OK	12.1137	13.6521	0.172493	0.235591	0.80365	0.998953	no
FBgn0015477	FBgn0015477	Rme-8	2R:5055260-5064685	q1	q2	OK	12.9603	24.1121	0.895659	1.79251	0.07755	0.998953	no
FBgn0015509	FBgn0015509	lin19	2R:3804360-3810109	q1	q2	OK	235.166	175.008	-0.426259	-0.846794	0.3896	0.998953	no
FBgn0015513	FBgn0015513	mbc	3R:19607487-19627356	q1	q2	OK	6.1701	15.3192	1.31197	2.51462	0.01035	0.998953	no
FBgn0015519	FBgn0015519	nAcRalpha-7E	X:8176829-8223711	q1	q2	NOTEST	0.051255	0.141223	1.46221	0	1	1	no
FBgn0015520	FBgn0015520	nonA-l	3R:12465928-12468541	q1	q2	OK	26.569	23.7129	-0.164071	-0.274858	0.74545	0.998953	no
FBgn0015521	FBgn0015521	RpS21	2L:2856069-2857041	q1	q2	OK	2881.28	2128.95	-0.436562	-0.856689	0.3808	0.998953	no
FBgn0015522	FBgn0015522	olf186-M	2R:13730949-13748075	q1	q2	OK	195.105	110.149	-0.824794	-1.31745	0.1635	0.998953	no
FBgn0015524	FBgn0015524	otp	2R:16771115-16790900	q1	q2	NOTEST	0	0.037768	inf	0	1	1	no
FBgn0015527	FBgn0015527	pen	X:21216374-21220866	q1	q2	OK	117.213	74.0975	-0.661635	-1.23824	0.2054	0.998953	no
FBgn0015541	FBgn0015541	sda	3R:22741487-22771031	q1	q2	OK	0.727491	1.79772	1.30517	1.78041	0.0704	0.998953	no
FBgn0015542	FBgn0015542	sima	3R:25884036-25947101	q1	q2	OK	11.3013	15.727	0.476757	0.835273	0.3433	0.998953	no
FBgn0015543	FBgn0015543	snoRNA:Me28S-A1322	2R:7779596-7783025	q1	q2	NOTEST	0	0	0	0	1	1	no
FBgn0015544	FBgn0015544	spag	2R:20046887-20049021	q1	q2	OK	28.5097	35.9001	0.332532	0.507118	0.51445	0.998953	no
FBgn0015546	FBgn0015546	spel1	2L:14362067-14365568	q1	q2	OK	33.337	33.0281	-0.0134317	-0.0266884	0.97945	0.998953	no
FBgn0015550	FBgn0015550	tap	3L:17352749-17354921	q1	q2	NOTEST	0	0	0	0	1	1	no
FBgn0015553	FBgn0015553	tos	2L:18677202-18683717	q1	q2	OK	52.0789	58.9759	0.179425	0.34676	0.7254	0.998953	no
FBgn0015558	FBgn0015558	tty	X:21202368-21209988	q1	q2	OK	0.396764	0.621433	0.647317	0.842054	0.4601	0.998953	no
FBgn0015561	FBgn0015561	unpg	2R:5082718-5087377	q1	q2	NOTEST	0	0	0	0	1	1	no
FBgn0015562	FBgn0015562	veg	2R:12842968-12844826	q1	q2	OK	63.0104	67.0928	0.0905683	0.176984	0.85715	0.998953	no
FBgn0015565	FBgn0015565	yin	X:3756995-3762359	q1	q2	OK	67.9776	135.262	0.992624	2.01318	0.03825	0.998953	no
FBgn0015567	FBgn0015567	alpha-Adaptin	2L:408029-414775	q1	q2	OK	47.1311	59.5364	0.337094	0.668113	0.49435	0.998953	no
FBgn0015568	FBgn0015568	alpha-Est1	3R:3371448-3374844	q1	q2	OK	60.308	41.6577	-0.533767	-1.37174	0.29305	0.998953	no
FBgn0015569	FBgn0015569	alpha-Est10	3R:3312304-3319636	q1	q2	OK	4.39718	7.39629	0.750225	1.13914	0.2398	0.998953	no
FBgn0015570	FBgn0015570	alpha-Est2	3R:3368465-3370952	q1	q2	OK	0.316658	0.198118	-0.676561	-0.679012	0.5501	0.998953	no
FBgn0015571	FBgn0015571	alpha-Est3	3R:3364693-3367349	q1	q2	OK	41.5951	32.0701	-0.375184	-0.700503	0.4693	0.998953	no
FBgn0015572	FBgn0015572	alpha-Est4	3R:3362408-3364333	q1	q2	OK	0.824079	0.796195	-0.0496613	-0.0687613	0.9599	0.998953	no
FBgn0015574	FBgn0015574	alpha-Est6	3R:3350288-3354499	q1	q2	NOTEST	0	0.01994	inf	0	1	1	no
FBgn0015575	FBgn0015575	alpha-Est7	3R:3345284-3349476	q1	q2	OK	1.45313	2.27287	0.64535	0.928022	0.40845	0.998953	no
FBgn0015576	FBgn0015576	alpha-Est8	3R:3335064-3341391	q1	q2	OK	0.280135	1.37533	2.29558	3.18733	0.0246	0.998953	no
FBgn0015577	FBgn0015577	alpha-Est9	3R:3319818-3330808	q1	q2	OK	4.35355	4.9843	0.195197	0.315973	0.7558	0.998953	no
FBgn0015582	FBgn0015582	dare	2R:7172652-7181096	q1	q2	OK	81.5298	44.9448	-0.859174	-1.32627	0.1756	0.998953	no
FBgn0015583	FBgn0015583	Acp29AB	2L:8392465-8393239	q1	q2	NOTEST	0	0	0	0	1	1	no
FBgn0015584	FBgn0015584	Acp53Ea	2R:12637307-12637827	q1	q2	NOTEST	0	0	0	0	1	1	no
FBgn0015585	FBgn0015585	Acp63F	3L:3814189-3818383	q1	q2	NOTEST	0	0.202233	inf	0	1	1	no
FBgn0015586	FBgn0015586	Acp76A	3L:19043856-19045126	q1	q2	NOTEST	0	0	0	0	1	1	no
FBgn0015589	FBgn0015589	Apc	3R:24658021-24670372	q1	q2	OK	4.87604	7.93995	0.703421	1.18427	0.1844	0.998953	no
FBgn0015591	FBgn0015591	Ast	3R:20586251-20590780	q1	q2	NOTEST	0	0.0220978	inf	0	1	1	no
FBgn0015600	FBgn0015600	toc	2L:3068338-3144613	q1	q2	OK	11.0025	19.5996	0.832989	1.53547	0.09595	0.998953	no
FBgn0015602	FBgn0015602	BEAF-32	2R:10657103-10660135	q1	q2	OK	181.89	108.723	-0.742408	-1.43378	0.14545	0.998953	no
FBgn0015609	FBgn0015609	CadN	2L:17647304-17752346	q1	q2	OK	0.183994	0.54829	1.57528	2.03595	0.0406	0.998953	no
FBgn0015610	FBgn0015610	Caf1	3R:11051288-11053286	q1	q2	OK	63.6853	95.2676	0.581025	1.16281	0.22855	0.998953	no
FBgn0015614	FBgn0015614	CanB2	2R:3673516-3675640	q1	q2	OK	255.485	196.831	-0.376279	-0.891037	0.441	0.998953	no
FBgn0015615	FBgn0015615	Cap	X:16483034-16487462	q1	q2	OK	21.5576	22.2505	0.0456422	0.0910707	0.9244	0.998953	no
FBgn0015618	FBgn0015618	Cdk8	3L:9830184-9831750	q1	q2	OK	23.7867	16.8443	-0.497895	-0.914276	0.37445	0.998953	no
FBgn0015621	FBgn0015621	Clp	2L:819963-821209	q1	q2	OK	49.0527	36.4082	-0.430067	-0.965578	0.4228	0.998953	no
FBgn0015622	FBgn0015622	Cnx99A	3R:25140964-25145366	q1	q2	OK	48.5205	63.5779	0.389932	0.78892	0.41665	0.998953	no
FBgn0015623	FBgn0015623	Cpr	2L:6338771-6346282	q1	q2	OK	107.247	117.183	0.127834	0.256644	0.7903	0.998953	no
FBgn0015625	FBgn0015625	CycB3	3R:20694074-20696617	q1	q2	OK	160.387	116.817	-0.457307	-0.913663	0.3498	0.998953	no
FBgn0015663	FBgn0015663	Dot	2L:3619190-3621681	q1	q2	OK	3.07683	3.43975	0.160858	0.203621	0.8397	0.998953	no
FBgn0015664	FBgn0015664	Dref	2L:9964146-9968495	q1	q2	OK	32.7067	33.7102	0.0436022	0.0300315	0.9765	0.998953	no
FBgn0015714	FBgn0015714	Cyp6a17	2R:10761458-10763063	q1	q2	OK	6.38516	8.37728	0.391759	0.592654	0.54725	0.998953	no
FBgn0015721	FBgn0015721	king-tubby	2R:16989434-17011220	q1	q2	NOTEST	0.0420562	0.112952	1.42532	0	1	1	no
FBgn0015737	FBgn0015737	Hmu	3R:23114492-23117911	q1	q2	OK	45.044	63.6765	0.499426	0.982311	0.3119	0.998953	no
FBgn0015754	FBgn0015754	Lis-1	2R:12066308-12072608	q1	q2	OK	258.307	180.676	-0.515681	-1.01459	0.305	0.998953	no
FBgn0015756	FBgn0015756	RpL9	2L:11002832-11004189	q1	q2	OK	2654.75	2337.25	-0.183765	-0.350825	0.71715	0.998953	no
FBgn0015765	FBgn0015765	Mpk2	3R:19976137-19978023	q1	q2	OK	20.8751	27.1947	0.381543	0.671756	0.4934	0.998953	no
FBgn0015766	FBgn0015766	Msr-110	3L:5560000-5570448	q1	q2	OK	2.49534	8.09296	1.69743	2.63265	0.01145	0.998953	no
FBgn0015770	FBgn0015770	MstProx	3R:3191571-3195027	q1	q2	NOTEST	0	0	0	0	1	1	no
FBgn0015772	FBgn0015772	Nak	2L:18957899-18968721	q1	q2	OK	18.5442	24.3558	0.393301	0.760818	0.43655	0.998953	no
FBgn0015773	FBgn0015773	NetA	X:14498044-14547864	q1	q2	OK	0.37357	0.168127	-1.15183	-1.15603	0.2709	0.998953	no
FBgn0015774	FBgn0015774	NetB	X:14581644-14643407	q1	q2	NOTEST	0.118725	0.189555	0.674996	0	1	1	no
FBgn0015776	FBgn0015776	nrv1	2L:6778553-6786856	q1	q2	OK	119.932	118.977	-0.0115343	-0.023571	0.98085	0.998953	no
FBgn0015777	FBgn0015777	nrv2	2L:6789760-6798864	q1	q2	OK	4.03123	6.03165	0.581333	0.874314	0.37445	0.998953	no
FBgn0015778	FBgn0015778	rin	3R:9472686-9478761	q1	q2	OK	143.879	167.709	0.221106	0.439701	0.65825	0.998953	no
FBgn0015781	FBgn0015781	P5cr	3R:14854658-14856973	q1	q2	OK	83.2493	51.7753	-0.685173	-0.931362	0.33465	0.998953	no
FBgn0015789	FBgn0015789	Rab10	X:20119376-20125717	q1	q2	OK	213.679	155.819	-0.455579	-0.886873	0.3632	0.998953	no
FBgn0015790	FBgn0015790	Rab11	3R:16937128-16941877	q1	q2	OK	136.34	146.43	0.102993	0.208048	0.83625	0.998953	no
FBgn0015791	FBgn0015791	Rab14	2L:14355146-14358400	q1	q2	OK	53.593	61.6412	0.201851	0.37919	0.69675	0.998953	no
FBgn0015793	FBgn0015793	Rab-RP3	3L:8290271-8295446	q1	q2	OK	74.9133	44.5743	-0.749009	-0.976318	0.36575	0.998953	no
FBgn0015794	FBgn0015794	Rab-RP4	X:5564859-5565842	q1	q2	OK	130.06	71.1517	-0.870208	-2.07972	0.09905	0.998953	no
FBgn0015795	FBgn0015795	Rab7	3R:19818733-19821174	q1	q2	OK	87.2285	129.771	0.573098	1.14582	0.24575	0.998953	no
FBgn0015797	FBgn0015797	Rab6	2L:12107286-12109124	q1	q2	OK	87.0343	65.0726	-0.419534	-0.863689	0.3966	0.998953	no
FBgn0015799	FBgn0015799	Rbf	X:691120-695490	q1	q2	OK	47.0228	47.6699	0.0197164	0.0360917	0.9667	0.998953	no
FBgn0015801	FBgn0015801	Reg-5	2R:20675530-20680929	q1	q2	OK	8.99358	13.0364	0.535575	0.86864	0.37505	0.998953	no
FBgn0015803	FBgn0015803	rtGEF	2L:20350435-20365254	q1	q2	OK	41.4418	31.0678	-0.415666	-0.822148	0.4016	0.998953	no
FBgn0015805	FBgn0015805	Rpd3	3L:4626716-4629467	q1	q2	OK	76.9248	87.1113	0.179411	0.342035	0.7104	0.998953	no
FBgn0015806	FBgn0015806	S6k	3L:5792048-5804057	q1	q2	OK	61.3608	51.2065	-0.260991	-0.519403	0.5931	0.998953	no
FBgn0015808	FBgn0015808	ScpX	2L:18831184-18833630	q1	q2	OK	60.6524	39.5151	-0.618162	-1.35212	0.22135	0.998953	no
FBgn0015816	FBgn0015816	Slh	2L:2490204-2492666	q1	q2	OK	55.4231	34.1745	-0.697567	-1.35807	0.17045	0.998953	no
FBgn0015818	FBgn0015818	Spx	X:6149840-6151629	q1	q2	OK	31.8331	31.8649	0.00143999	0.00346392	0.9977	0.998989	no
FBgn0015828	FBgn0015828	TfIIEalpha	3L:11675125-11676905	q1	q2	OK	140.381	94.7701	-0.566843	-1.1386	0.2541	0.998953	no
FBgn0015829	FBgn0015829	TfIIEbeta	3L:4287037-4288349	q1	q2	OK	39.7859	36.5608	-0.12196	-0.222881	0.82115	0.998953	no
FBgn0015831	FBgn0015831	Rtnl2	3R:3354585-3355963	q1	q2	OK	0.423326	0.323228	-0.389219	-0.332764	0.7492	0.998953	no
FBgn0015834	FBgn0015834	Trip1	2L:4965693-4967778	q1	q2	OK	596.931	504.593	-0.242445	-0.479264	0.62405	0.998953	no
FBgn0015838	FBgn0015838	Vang	2R:4990748-4994301	q1	q2	OK	36.452	31.6413	-0.204189	-0.43317	0.68365	0.998953	no
FBgn0015872	FBgn0015872	Drip	2R:7299446-7317146	q1	q2	OK	5.48617	9.63696	0.812781	1.26763	0.20275	0.998953	no
FBgn0015903	FBgn0015903	apt	2R:19452376-19488310	q1	q2	OK	34.7713	51.8362	0.576062	1.14598	0.2434	0.998953	no
FBgn0015904	FBgn0015904	ara	3L:12573773-12589118	q1	q2	NOTEST	0.00878011	0	#NAME?	0	1	1	no
FBgn0015905	FBgn0015905	ast	2L:1077979-1080809	q1	q2	OK	11.1098	11.8038	0.0874105	0.141801	0.8739	0.998953	no
FBgn0015907	FBgn0015907	bl	2R:16475009-16494359	q1	q2	OK	89.3856	94.6288	0.0822373	0.166046	0.862	0.998953	no
FBgn0015919	FBgn0015919	caup	3L:12603225-12614908	q1	q2	NOTEST	0	0.00740249	inf	0	1	1	no
FBgn0015924	FBgn0015924	crq	2L:431252-453023	q1	q2	OK	129.346	148.665	0.200833	0.395875	0.6918	0.998953	no
FBgn0015925	FBgn0015925	csul	2R:12152179-12154464	q1	q2	OK	34.712	41.2048	0.247377	0.471376	0.62595	0.998953	no
FBgn0015926	FBgn0015926	dah	X:15222378-15227034	q1	q2	OK	123.038	66.9896	-0.877094	-1.47946	0.1281	0.998953	no
FBgn0015929	FBgn0015929	dpa	2R:3384206-3387394	q1	q2	OK	106.162	108.878	0.0364375	0.0712828	0.93785	0.998953	no
FBgn0015946	FBgn0015946	grim	3L:18295818-18297514	q1	q2	NOTEST	0	0.0102112	inf	0	1	1	no
FBgn0015949	FBgn0015949	hrg	2R:15551421-15557326	q1	q2	OK	16.9829	24.751	0.543405	1.06643	0.27745	0.998953	no
FBgn0016013	FBgn0016013	Faa	3L:4072031-4073949	q1	q2	NOTEST	0.140275	0.135199	-0.0531691	0	1	1	no
FBgn0016031	FBgn0016031	lama	3L:5336714-5349023	q1	q2	OK	40.7309	46.4869	0.190704	0.378562	0.70285	0.998953	no
FBgn0016032	FBgn0016032	lbm	2R:2937300-2939470	q1	q2	OK	1.11306	1.241	0.156968	0.217793	0.8678	0.998953	no
FBgn0016034	FBgn0016034	mael	3L:22717333-22720874	q1	q2	OK	50.3191	67.2618	0.418681	0.775771	0.4474	0.998953	no
FBgn0016036	FBgn0016036	mei-P22	3L:7237487-7238483	q1	q2	OK	3.20363	4.30692	0.426949	0.565766	0.5763	0.998953	no
FBgn0016038	FBgn0016038	mod(r)	X:515568-517081	q1	q2	OK	88.5385	56.0653	-0.659199	-1.2689	0.1964	0.998953	no
FBgn0016041	FBgn0016041	Tom40	X:7630921-7633622	q1	q2	OK	164.469	195.038	0.245939	0.498115	0.6116	0.998953	no
FBgn0016047	FBgn0016047	nompA	2R:7197952-7206180	q1	q2	NOTEST	0	0	0	0	1	1	no
FBgn0016053	FBgn0016053	pgc	2R:18217230-18220320	q1	q2	OK	1145.5	665.655	-0.783133	-1.57617	0.1074	0.998953	no
FBgn0016054	FBgn0016054	phr6-4	2L:20643350-20645789	q1	q2	OK	45.6068	45.2234	-0.0121775	-0.0235624	0.9791	0.998953	no
FBgn0016059	FBgn0016059	Sema-1b	2R:13560343-13571000	q1	q2	OK	33.3039	54.5521	0.711943	1.42462	0.1429	0.998953	no
FBgn0016061	FBgn0016061	side	3R:23202303-23244247	q1	q2	NOTEST	0.0166698	0.0948315	2.50813	0	1	1	no
FBgn0016070	FBgn0016070	smg	3L:8983636-8991089	q1	q2	OK	248.858	283.52	0.188131	0.369278	0.7003	0.998953	no
FBgn0016075	FBgn0016075	vkg	2L:5012143-5027412	q1	q2	OK	8.58505	13.6504	0.669048	1.57993	0.21175	0.998953	no
FBgn0016076	FBgn0016076	vri	2L:5299646-5310996	q1	q2	OK	3.02543	2.74034	-0.142787	-0.215111	0.83	0.998953	no
FBgn0016078	FBgn0016078	wun	2R:5288035-5300965	q1	q2	OK	35.9852	33.8971	-0.086242	-0.158722	0.8697	0.998953	no
FBgn0016080	FBgn0016080	xmas-1	X:17045263-17053339	q1	q2	OK	0.351445	0.955111	1.44237	0.467737	0.68845	0.998953	no
FBgn0016081	FBgn0016081	fry	3L:9624933-9672203	q1	q2	OK	2.81106	5.17395	0.880154	1.8173	0.11055	0.998953	no
FBgn0016119	FBgn0016119	ATPsyn-Cf6	3R:19180976-19181784	q1	q2	OK	339.173	359.924	0.0856741	0.170471	0.8564	0.998953	no
FBgn0016120	FBgn0016120	ATPsyn-d	3R:14920708-14921790	q1	q2	OK	225.077	243.329	0.112494	0.224697	0.81005	0.998953	no
FBgn0016122	FBgn0016122	Acer	2L:8521898-8524991	q1	q2	OK	19.3982	39.3295	1.01969	2.36599	0.05895	0.998953	no
FBgn0016123	FBgn0016123	Aph-4	3R:26874653-26878268	q1	q2	OK	77.2459	36.327	-1.08841	-2.14819	0.03155	0.998953	no
FBgn0016126	FBgn0016126	CaMKI	4:466119-474566	q1	q2	OK	193.66	95.6322	-1.01796	-2.05556	0.0357	0.998953	no
FBgn0016131	FBgn0016131	Cdk4	2R:12466980-12472953	q1	q2	OK	33.1235	52.8096	0.672944	1.24531	0.20735	0.998953	no
FBgn0016641	FBgn0016641	PTP-ER	2R:17506888-17511947	q1	q2	OK	11.1881	16.7111	0.578842	1.04532	0.25635	0.998953	no
FBgn0016650	FBgn0016650	Fsh	3R:13551247-13558952	q1	q2	OK	0.147698	0.485725	1.71749	1.70227	0.1104	0.998953	no
FBgn0016660	FBgn0016660	H15	2L:5404341-5415928	q1	q2	OK	0.148515	0.299035	1.0097	0.948202	0.3435	0.998953	no
FBgn0016672	FBgn0016672	Ipp	3R:9784472-9786196	q1	q2	OK	110.587	63.0442	-0.810742	-2.07693	0.1114	0.998953	no
FBgn0016675	FBgn0016675	Lectin-galC1	2L:19400780-19430270	q1	q2	NOTEST	0.0443006	0.0503995	0.186082	0	1	1	no
FBgn0016684	FBgn0016684	NaPi-T	2R:10730215-10733379	q1	q2	NOTEST	0.0594536	0.221944	1.90036	0	1	1	no
FBgn0016685	FBgn0016685	Nlp	3R:25829402-25836074	q1	q2	OK	344.15	372.55	0.114394	0.129253	0.8782	0.998953	no
FBgn0016687	FBgn0016687	Nurf-38	2R:20446489-20448610	q1	q2	OK	654.509	403.859	-0.696562	-1.39937	0.15355	0.998953	no
FBgn0016691	FBgn0016691	Oscp	3R:11091297-11094260	q1	q2	OK	372.554	277.117	-0.426955	-1.09506	0.368	0.998953	no
FBgn0016693	FBgn0016693	Past1	3R:8520867-8529871	q1	q2	OK	84.0614	72.519	-0.213083	-0.421135	0.6653	0.998953	no
FBgn0016694	FBgn0016694	Pdp1	3L:7805386-7860472	q1	q2	OK	7.55006	7.69664	0.0277414	0.0474556	0.96125	0.998953	no
FBgn0016696	FBgn0016696	Pitslre	3L:20764636-20771365	q1	q2	OK	24.15	30.9554	0.358164	0.571115	0.5615	0.998953	no
FBgn0016697	FBgn0016697	Prosalpha5	2R:13300268-13301274	q1	q2	OK	526.73	338.12	-0.639529	-1.29343	0.1899	0.998953	no
FBgn0016698	FBgn0016698	Ptpa	2L:3377007-3378586	q1	q2	OK	27.6772	31.2243	0.173971	0.347521	0.74785	0.998953	no
FBgn0016700	FBgn0016700	Rab1	3R:17091750-17094831	q1	q2	OK	251.891	169.01	-0.575694	-1.26722	0.2414	0.998953	no
FBgn0016701	FBgn0016701	Rab4	2R:13460334-13469011	q1	q2	OK	150.419	110.784	-0.441229	-0.668615	0.52975	0.998953	no
FBgn0016715	FBgn0016715	Reg-2	3L:605164-606569	q1	q2	OK	2.22168	2.89985	0.384326	0.412005	0.64055	0.998953	no
FBgn0016726	FBgn0016726	RpL29	2R:17181273-17183092	q1	q2	OK	3709.18	2694.75	-0.460952	-1.75599	0.3747	0.998953	no
FBgn0016754	FBgn0016754	sba	3R:19719888-19748695	q1	q2	OK	3.23941	5.58074	0.784725	1.34007	0.1734	0.998953	no
FBgn0016756	FBgn0016756	Ubp64E	3L:5746085-5754668	q1	q2	OK	24.9296	37.6134	0.593383	1.19032	0.22055	0.998953	no
FBgn0016762	FBgn0016762	angel	2R:19578313-19585198	q1	q2	OK	13.4168	16.6621	0.312527	0.292315	0.76825	0.998953	no
FBgn0016792	FBgn0016792	dmt	3R:5536861-5551333	q1	q2	OK	28.7804	47.336	0.717851	0.931565	0.352	0.998953	no
FBgn0016794	FBgn0016794	dos	3L:2589401-2595590	q1	q2	OK	110.553	62.7286	-0.817542	-1.65132	0.0937	0.998953	no
FBgn0016797	FBgn0016797	fz2	3L:19135997-19228191	q1	q2	OK	4.75112	4.80868	0.0173724	0.0282412	0.9763	0.998953	no
FBgn0016917	FBgn0016917	Stat92E	3R:16361404-16378034	q1	q2	OK	33.8125	48.1886	0.511136	1.02354	0.308	0.998953	no
FBgn0016919	FBgn0016919	nompB	2L:21578318-21589355	q1	q2	NOTEST	0.072366	0.184922	1.35353	0	1	1	no
FBgn0016920	FBgn0016920	nompC	2L:5339131-5365039	q1	q2	NOTEST	0	0.0108668	inf	0	1	1	no
FBgn0016926	FBgn0016926	Pino	2L:1114651-1128953	q1	q2	OK	82.3835	103.807	0.333478	0.673301	0.4856	0.998953	no
FBgn0016930	FBgn0016930	smi35A	2L:14184477-14234108	q1	q2	OK	9.91338	12.6445	0.351064	0.661973	0.4982	0.998953	no
FBgn0016970	FBgn0016970	l(2)k10201	2R:5286593-5287809	q1	q2	OK	112.595	58.9535	-0.933497	-1.54116	0.11455	0.998953	no
FBgn0016974	FBgn0016974	swaPsi	X:6255527-6256993	q1	q2	OK	4.24638	4.85066	0.191949	0.274182	0.7883	0.998953	no
FBgn0016975	FBgn0016975	stnB	X:22382557-22406483	q1	q2	NOTEST	0.127724	0.10607	-0.268014	0	1	1	no
FBgn0016977	FBgn0016977	spen	2L:159033-203250	q1	q2	OK	7.2059	8.29225	0.202584	0.412721	0.6743	0.998953	no
FBgn0016978	FBgn0016978	snRNP-U1-70K	2L:6969824-6971736	q1	q2	OK	149.915	85.6769	-0.807171	-1.58258	0.1004	0.998953	no
FBgn0016983	FBgn0016983	smid	3L:7374951-7378742	q1	q2	OK	42.9236	53.4246	0.315735	0.63284	0.5282	0.998953	no
FBgn0016984	FBgn0016984	sktl	2R:16708770-16723569	q1	q2	OK	59.2716	54.8319	-0.112325	-0.219606	0.8272	0.998953	no
FBgn0017397	FBgn0017397	how	3R:17867913-17905043	q1	q2	OK	12.0888	18.76	0.633998	1.0999	0.26525	0.998953	no
FBgn0017414	FBgn0017414	cag	2R:6774319-6781865	q1	q2	OK	57.9849	24.7876	-1.22606	-1.2991	0.1985	0.998953	no
FBgn0017418	FBgn0017418	ari-1	X:18024443-18031682	q1	q2	OK	27.818	29.4715	0.0833044	0.161512	0.87095	0.998953	no
FBgn0017429	FBgn0017429	CG5989	3L:8595510-8597245	q1	q2	OK	58.9719	51.7615	-0.188147	-0.397429	0.70625	0.998953	no
FBgn0017430	FBgn0017430	Nelf-E	3L:8571841-8593974	q1	q2	OK	26.549	23.3479	-0.185361	-0.324943	0.7394	0.998953	no
FBgn0017448	FBgn0017448	CG2187	3R:27581077-27584359	q1	q2	OK	6.24245	1.73369	-1.84827	-2.56039	0.0133	0.998953	no
FBgn0017453	FBgn0017453	Zn72D	3L:16099695-16105488	q1	q2	OK	51.6222	40.0653	-0.365636	-0.731366	0.44575	0.998953	no
FBgn0017456	FBgn0017456	Ubc84D	3R:3344541-3345178	q1	q2	NOTEST	0	0.0907925	inf	0	1	1	no
FBgn0017457	FBgn0017457	U2af38	2L:293336-294679	q1	q2	OK	196.044	120.406	-0.703272	-1.51281	0.1584	0.998953	no
FBgn0017482	FBgn0017482	T3dh	2R:18217230-18220320	q1	q2	OK	5.54941	3.43038	-0.693963	-0.210192	0.87925	0.998953	no
FBgn0017545	FBgn0017545	RpS3A	4:85682-87864	q1	q2	OK	6187.74	5994.54	-0.0457642	-0.078819	0.93645	0.998953	no
FBgn0017549	FBgn0017549	Ric	2R:11994944-11997520	q1	q2	OK	47.8701	38.7055	-0.306585	-0.604435	0.5402	0.998953	no
FBgn0017550	FBgn0017550	Rga	3R:1433064-1438830	q1	q2	OK	43.7326	57.2515	0.388603	0.768459	0.43335	0.998953	no
FBgn0017551	FBgn0017551	Rca1	2L:6852323-6853876	q1	q2	OK	112.479	94.6739	-0.248618	-0.584155	0.61845	0.998953	no
FBgn0017556	FBgn0017556	Pros28.1B	2R:20388386-20389757	q1	q2	NOTEST	0	0	0	0	1	1	no
FBgn0017557	FBgn0017557	Pros28.1A	3R:16565835-16582361	q1	q2	NOTEST	0	0	0	0	1	1	no
FBgn0017558	FBgn0017558	Pdk	2R:5313946-5321930	q1	q2	OK	22.3783	27.922	0.319298	0.601765	0.53645	0.998953	no
FBgn0017561	FBgn0017561	Ork1	X:10772086-10784957	q1	q2	OK	25.142	25.0863	-0.00320104	-0.00621756	0.9947	0.998989	no
FBgn0017566	FBgn0017566	ND75	X:8142683-8145742	q1	q2	OK	180.596	115.864	-0.640335	-1.28999	0.18905	0.998953	no
FBgn0017567	FBgn0017567	ND23	3R:11661769-11662819	q1	q2	OK	96.4261	85.2437	-0.177831	-0.437506	0.73765	0.998953	no
FBgn0017572	FBgn0017572	Mo25	3L:16606317-16608572	q1	q2	OK	33.9707	37.4078	0.139045	0.248235	0.7795	0.998953	no
FBgn0017577	FBgn0017577	Mcm5	3R:6614249-6616872	q1	q2	OK	219.024	157.356	-0.477056	-1.02058	0.3282	0.998953	no
FBgn0017578	FBgn0017578	Max	3L:19255625-19262009	q1	q2	OK	41.2584	35.5004	-0.216854	-0.18976	0.80165	0.998953	no
FBgn0017579	FBgn0017579	RpL14	3L:8594101-8595492	q1	q2	OK	3531.55	2670.9	-0.402971	-0.778497	0.435	0.998953	no
FBgn0017581	FBgn0017581	Lk6	3R:7578505-7590179	q1	q2	OK	108.914	165.696	0.605342	1.2045	0.2212	0.998953	no
FBgn0017590	FBgn0017590	klg	3R:18725023-18787456	q1	q2	NOTEST	0.00583763	0	#NAME?	0	1	1	no
FBgn0019624	FBgn0019624	CoVa	3R:7640927-7646021	q1	q2	OK	717.57	443.771	-0.693305	-1.09974	0.263	0.998953	no
FBgn0019637	FBgn0019637	Atu	3R:1439085-1441664	q1	q2	OK	70.6344	50.671	-0.479211	-0.861114	0.3271	0.998953	no
FBgn0019643	FBgn0019643	Dat	2R:20027107-20046819	q1	q2	OK	1.57378	2.12262	0.431619	0.292259	0.7719	0.998953	no
FBgn0019644	FBgn0019644	ATPsyn-b	3L:9723076-9724324	q1	q2	OK	411.472	246.516	-0.739115	-1.49154	0.13445	0.998953	no
FBgn0019650	FBgn0019650	toy	4:1010353-1026929	q1	q2	NOTEST	0.0712327	0.162423	1.18914	0	1	1	no
FBgn0019660	FBgn0019660	roX2	X:11473088-11474468	q1	q2	NOTEST	0	0	0	0	1	1	no
FBgn0019661	FBgn0019661	roX1	X:3752928-3756720	q1	q2	NOTEST	0	0	0	0	1	1	no
FBgn0019662	FBgn0019662	qm	3L:7341414-7349796	q1	q2	OK	16.1972	22.9148	0.500537	0.615669	0.51295	0.998953	no
FBgn0019686	FBgn0019686	lok	2L:20061476-20065675	q1	q2	OK	493.728	380.779	-0.374765	-0.721304	0.46655	0.998953	no
FBgn0019809	FBgn0019809	gcm2	2L:9608478-9612706	q1	q2	NOTEST	0	0	0	0	1	1	no
FBgn0019828	FBgn0019828	dj	3R:2885036-2886246	q1	q2	NOTEST	0	0.0137423	inf	0	1	1	no
FBgn0019830	FBgn0019830	colt	2L:2767280-2770066	q1	q2	OK	86.3934	65.9534	-0.389473	-0.572539	0.56155	0.998953	no
FBgn0019886	FBgn0019886	Letm1	2R:20397284-20402813	q1	q2	OK	14.5131	22.2086	0.613768	1.19951	0.2226	0.998953	no
FBgn0019890	FBgn0019890	Smg5	2L:13899352-13904659	q1	q2	OK	18.3572	17.4921	-0.0696446	-0.137366	0.88765	0.998953	no
FBgn0019925	FBgn0019925	Surf4	3R:11169374-11171905	q1	q2	OK	145.757	131.338	-0.150274	-0.303747	0.7543	0.998953	no
FBgn0019928	FBgn0019928	Ser8	2R:9302482-9326550	q1	q2	NOTEST	0.073194	0.0424329	-0.786544	0	1	1	no
FBgn0019929	FBgn0019929	Ser7	X:9759250-9761103	q1	q2	NOTEST	0	0	0	0	1	1	no
FBgn0019932	FBgn0019932	SamDC	2L:10339470-10341505	q1	q2	OK	160.619	87.8012	-0.871334	-1.63637	0.09335	0.998953	no
FBgn0019936	FBgn0019936	RpS20	3R:16647900-16649951	q1	q2	OK	1332.28	1559	0.226718	0.448269	0.65	0.998953	no
FBgn0019938	FBgn0019938	RpI1	2R:10478707-10488702	q1	q2	OK	31.0894	34.2133	0.138133	0.278785	0.7775	0.998953	no
FBgn0019940	FBgn0019940	Rh6	3R:11308879-11310421	q1	q2	NOTEST	0	0	0	0	1	1	no
FBgn0019947	FBgn0019947	Psn	3L:20425567-20429271	q1	q2	OK	81.2019	52.8829	-0.618711	-0.939139	0.3604	0.998953	no
FBgn0019948	FBgn0019948	Phm	2R:19872749-19875990	q1	q2	OK	19.6447	27.8874	0.505471	0.972785	0.3701	0.998953	no
FBgn0019949	FBgn0019949	Cdk9	2R:18523567-18525228	q1	q2	OK	12.1664	15.1662	0.317951	0.49057	0.5931	0.998953	no
FBgn0019952	FBgn0019952	Orct	3R:20101981-20104515	q1	q2	OK	0.78896	1.78001	1.17386	1.88535	0.1678	0.998953	no
FBgn0019957	FBgn0019957	ND42	3R:17853426-17855115	q1	q2	OK	70.4183	87.4157	0.311941	0.615457	0.52035	0.998953	no
FBgn0019960	FBgn0019960	CG6455	3R:17845226-17849203	q1	q2	OK	62.2977	56.6256	-0.137725	-0.252017	0.78	0.998953	no
FBgn0019968	FBgn0019968	Khc-73	2R:11403282-11419743	q1	q2	OK	3.73545	8.27136	1.14684	2.10006	0.03545	0.998953	no
FBgn0019972	FBgn0019972	Ice	3R:25625374-25627307	q1	q2	OK	86.8747	49.5752	-0.809318	-1.95708	0.1159	0.998953	no
FBgn0019982	FBgn0019982	Gs1l	2L:4454663-4456822	q1	q2	OK	88.4975	57.5376	-0.621132	-1.1429	0.24135	0.998953	no
FBgn0019985	FBgn0019985	mGluRA	4:957444-967451	q1	q2	OK	5.31702	1.54664	-1.78148	-2.74025	0.01295	0.998953	no
FBgn0019990	FBgn0019990	Gcn2	3R:27221379-27283499	q1	q2	OK	14.4828	23.3665	0.690107	0.897319	0.3819	0.998953	no
FBgn0020018	FBgn0020018	Ppox	3R:20485342-20487573	q1	q2	OK	41.5566	28.7762	-0.530204	-0.782444	0.42185	0.998953	no
FBgn0020224	FBgn0020224	Cbl	3L:8418044-8424324	q1	q2	OK	92.5191	104.535	0.176164	0.35649	0.7181	0.998953	no
FBgn0020235	FBgn0020235	ATPsyn-gamma	3R:25573425-25574858	q1	q2	OK	340.271	300.242	-0.180558	-0.363281	0.7052	0.998953	no
FBgn0020236	FBgn0020236	ATPCL	2R:11879914-11895160	q1	q2	OK	30.3338	49.1989	0.697699	0.973961	0.389	0.998953	no
FBgn0020238	FBgn0020238	14-3-3epsilon	3R:14068252-14075030	q1	q2	OK	790.086	700.056	-0.174538	-0.322773	0.7386	0.998953	no
FBgn0020240	FBgn0020240	Mcr	2L:8074108-8082969	q1	q2	OK	18.1683	28.678	0.65852	1.45283	0.18745	0.998953	no
FBgn0020245	FBgn0020245	ttv	2R:10414075-10472826	q1	q2	OK	7.64434	12.2203	0.676812	1.0721	0.3888	0.998953	no
FBgn0020248	FBgn0020248	stet	3L:1475428-1489547	q1	q2	OK	140.091	127.641	-0.134262	-0.43004	0.78185	0.998953	no
FBgn0020249	FBgn0020249	stck	3R:4182688-4188269	q1	q2	OK	103.825	75.864	-0.452667	-0.783064	0.48385	0.998953	no
FBgn0020251	FBgn0020251	sfl	3L:6488779-6542333	q1	q2	OK	6.48989	7.39681	0.18871	0.32812	0.74185	0.998953	no
FBgn0020255	FBgn0020255	ran	X:11038908-11042622	q1	q2	OK	1106.92	898.95	-0.300234	-0.570067	0.5504	0.998953	no
FBgn0020257	FBgn0020257	ppa	2R:18573029-18576478	q1	q2	OK	0.613564	0.835797	0.44594	0.504199	0.57555	0.998953	no
FBgn0020258	FBgn0020258	ppk	2L:14378217-14381170	q1	q2	NOTEST	0	0	0	0	1	1	no
FBgn0020261	FBgn0020261	pcm	X:19379912-19385984	q1	q2	OK	21.1915	19.8394	-0.0951167	-0.188124	0.8449	0.998953	no
FBgn0020269	FBgn0020269	mspo	2R:10559439-10601126	q1	q2	NOTEST	0.161822	0.0891068	-0.8608	0	1	1	no
FBgn0020270	FBgn0020270	mre11	2L:11282092-11284337	q1	q2	OK	42.6095	36.3391	-0.22965	-0.532713	0.65055	0.998953	no
FBgn0020272	FBgn0020272	mst	X:21259985-21262010	q1	q2	OK	42.7555	32.8899	-0.378468	-0.968206	0.47555	0.998953	no
FBgn0020277	FBgn0020277	lush	3L:19597497-19599190	q1	q2	NOTEST	0	0.0363529	inf	0	1	1	no
FBgn0020278	FBgn0020278	loco	3R:18445689-18465082	q1	q2	OK	6.98607	9.15572	0.390194	0.671113	0.4942	0.998953	no
FBgn0020279	FBgn0020279	lig	2R:3955459-3966320	q1	q2	OK	144.451	139.944	-0.045731	-0.0912439	0.92405	0.998953	no
FBgn0020280	FBgn0020280	laf	3R:701726-704255	q1	q2	NOTEST	0	0	0	0	1	1	no
FBgn0020294	FBgn0020294	ko	3L:21068666-21124259	q1	q2	OK	0.263377	0.622191	1.24023	1.44303	0.16115	0.998953	no
FBgn0020299	FBgn0020299	stumps	3R:10402940-10433804	q1	q2	OK	0.171094	0.465261	1.44325	1.62171	0.11955	0.998953	no
FBgn0020300	FBgn0020300	gk	3L:18132503-18138520	q1	q2	OK	5.13002	7.2318	0.49539	0.78588	0.47755	0.998953	no
FBgn0020303	FBgn0020303	fok	2L:20075756-20091220	q1	q2	OK	49.8978	85.3393	0.774234	0.959976	0.21285	0.998953	no
FBgn0020304	FBgn0020304	drongo	2L:833583-851096	q1	q2	OK	35.1736	38.5598	0.132602	0.253587	0.79525	0.998953	no
FBgn0020305	FBgn0020305	dbe	2L:868674-869911	q1	q2	OK	109.258	59.1974	-0.884136	-1.36454	0.0775	0.998953	no
FBgn0020306	FBgn0020306	dom	2R:17207542-17229352	q1	q2	OK	37.0628	67.0001	0.854193	1.51832	0.08315	0.998953	no
FBgn0020307	FBgn0020307	dve	2R:18131467-18173974	q1	q2	NOTEST	0.0137754	0.0267099	0.955284	0	1	1	no
FBgn0020309	FBgn0020309	crol	2L:11794326-11809433	q1	q2	OK	21.2691	22.067	0.0531307	0.104908	0.91235	0.998953	no
FBgn0020312	FBgn0020312	CG4050	2R:17011232-17015995	q1	q2	OK	21.6858	24.5534	0.179175	0.343686	0.72845	0.998953	no
FBgn0020367	FBgn0020367	Vha68-2	2L:12974321-12978615	q1	q2	FAIL	111.033	0	0	0	1	1	no
FBgn0020368	FBgn0020368	Vha68-1	2L:13000764-13004142	q1	q2	OK	1.63862	1.78916	0.126802	0.1754	0.8641	0.998953	no
FBgn0020369	FBgn0020369	Pros45	X:21178612-21188690	q1	q2	OK	331.608	212.871	-0.639503	-1.28211	0.18955	0.998953	no
FBgn0020370	FBgn0020370	TppII	2R:9040392-9051348	q1	q2	OK	68.4264	79.8949	0.223551	0.4103	0.66015	0.998953	no
FBgn0020371	FBgn0020371	Tim17b2	2L:15484767-15485490	q1	q2	NOTEST	0	0	0	0	1	1	no
FBgn0020372	FBgn0020372	TM4SF	2R:19765981-19769954	q1	q2	OK	1.80765	2.9043	0.684072	0.366325	0.7859	0.998953	no
FBgn0020376	FBgn0020376	Sr-CIII	2L:4120362-4121442	q1	q2	NOTEST	0	0.0721645	inf	0	1	1	no
FBgn0020377	FBgn0020377	Sr-CII	2R:8096358-8098730	q1	q2	NOTEST	0	0	0	0	1	1	no
FBgn0020378	FBgn0020378	Sp1	X:9623707-9649831	q1	q2	NOTEST	0	0.0230942	inf	0	1	1	no
FBgn0020379	FBgn0020379	Rfx	3R:6188232-6203790	q1	q2	OK	5.18661	8.61814	0.732584	1.2521	0.1971	0.998953	no
FBgn0020381	FBgn0020381	Dredd	X:523815-529760	q1	q2	OK	18.7513	16.2284	-0.208466	-0.234613	0.81255	0.998953	no
FBgn0020385	FBgn0020385	pug	3R:6522239-6529038	q1	q2	OK	19.0373	10.6601	-0.8366	-0.621186	0.5466	0.998953	no
FBgn0020386	FBgn0020386	Pdk1	3L:129451-145293	q1	q2	OK	57.0014	61.7688	0.11588	0.231829	0.81955	0.998953	no
FBgn0020388	FBgn0020388	Pcaf	3L:12514228-12519837	q1	q2	OK	57.0489	31.367	-0.862949	-1.06965	0.3043	0.998953	no
FBgn0020389	FBgn0020389	Papss	3L:19838396-19854025	q1	q2	OK	22.7742	23.3967	0.0389084	0.0714581	0.9428	0.998953	no
FBgn0020391	FBgn0020391	Nrk	2R:9040392-9051348	q1	q2	OK	0.855162	1.22149	0.514369	0.0876711	0.80105	0.998953	no
FBgn0020392	FBgn0020392	Nmt	3L:8169233-8171510	q1	q2	OK	133.652	140.429	0.0713593	0.166106	0.8811	0.998953	no
FBgn0020399	FBgn0020399	Mst89B	3R:12092733-12098145	q1	q2	NOTEST	0	0	0	0	1	1	no
FBgn0020407	FBgn0020407	asun	3R:12089980-12092613	q1	q2	OK	37.3246	27.7845	-0.425847	-0.969092	0.41195	0.998953	no
FBgn0020412	FBgn0020412	JIL-1	3L:11071848-11086239	q1	q2	OK	7.6727	13.4155	0.806096	1.53725	0.12155	0.998953	no
FBgn0020414	FBgn0020414	Idgf3	2L:16450906-16453176	q1	q2	OK	3.91357	5.97741	0.611036	0.865794	0.38475	0.998953	no
FBgn0020415	FBgn0020415	Idgf2	2L:16400168-16450512	q1	q2	OK	48.8029	41.5673	-0.231515	-0.424731	0.66845	0.998953	no
FBgn0020416	FBgn0020416	Idgf1	2L:16400168-16450512	q1	q2	OK	0.184388	0.389679	1.07954	0.177868	0.5469	0.998953	no
FBgn0020429	FBgn0020429	GluRIIB	2L:5559341-5563502	q1	q2	NOTEST	0	0	0	0	1	1	no
FBgn0020439	FBgn0020439	fau	3R:6593887-6603090	q1	q2	OK	9.20688	14.6449	0.669612	0.954392	0.33615	0.998953	no
FBgn0020440	FBgn0020440	Fak56D	2R:15318163-15324774	q1	q2	OK	19.9356	20.566	0.0449114	0.0884662	0.9305	0.998953	no
[truncated: 13,147 more rows]
