# Supplementary material for: The Hmr and Lhr Hybrid Incompatibility Genes Suppress a Broad Range of Heterochromatic Repeats
Source: PLoS Genet. 2014 Mar 20;10(3):e1004240. doi: 10.1371/journal.pgen.1004240 (PMC3961192; doi:10.1371/journal.pgen.1004240)
Supplement: Table S6 — Cuffdiff output measuring the statistical significance of the differences in protein-coding gene expression between Hmr− and Hmr−/Hmr+ ovaries, based on reads uniquely mapped with up to 2 mismatches. (XLSX) [file pgen.1004240.s011.xlsx]

## Sheet: gene_exp.txt
test_id	gene_id	gene	locus	sample_1	sample_2	status	value_1 (Hmr+/-)	value_2 (Hmr–)	log2(fold_change)	Fold Change	test_stat	p_value	q_value	significant
FBgn0000003	FBgn0000003	7SLRNA:CR32864	3R:2648219-2648518	q1	q2	NOTEST	0	0	0	1	0	1	1	no
FBgn0000008	FBgn0000008	a	2R:18024493-18062243	q1	q2	OK	7.70928	7.93027	0.0407754	1.02867	0.100486	0.87905	0.99995	no
FBgn0000014	FBgn0000014	abd-A	3R:12632935-12655767	q1	q2	OK	0.452513	0.351152	-0.365863	0.776005	-0.518311	0.47315	0.99995	no
FBgn0000015	FBgn0000015	Abd-B	3R:12752931-12797958	q1	q2	NOTEST	0.0125156	0.0491198	1.97257	3.92467	0	1	1	no
FBgn0000017	FBgn0000017	Abl	3L:16615460-16641674	q1	q2	OK	48.0932	46.3968	-0.0518088	0.964726	-0.207624	0.7462	0.99995	no
FBgn0000018	FBgn0000018	abo	2L:10973442-10975273	q1	q2	OK	6.84046	8.68803	0.344935	1.27009	1.01558	0.24035	0.99995	no
FBgn0000022	FBgn0000022	ac	X:173735-364670	q1	q2	NOTEST	0	0.057658	inf	#VALUE!	0	1	1	no
FBgn0000024	FBgn0000024	Ace	3R:9053963-9085240	q1	q2	NOTEST	0.0661267	0.089571	0.437799	1.35454	0	1	1	no
FBgn0000028	FBgn0000028	acj6	X:15245314-15272487	q1	q2	NOTEST	0	0.0212589	inf	#VALUE!	0	1	1	no
FBgn0000032	FBgn0000032	Acph-1	3R:25816860-25819130	q1	q2	OK	80.449	81.5867	0.0202605	1.01414	0.0916274	0.89895	0.99995	no
FBgn0000036	FBgn0000036	nAcRalpha-96Aa	3R:20226947-20282651	q1	q2	NOTEST	0	0	0	1	0	1	1	no
FBgn0000037	FBgn0000037	mAcR-60C	2R:20265353-20277235	q1	q2	NOTEST	0.0124923	0.0124942	0.000226593	1.00016	0	1	1	no
FBgn0000038	FBgn0000038	nAcRbeta-64B	3L:4429369-4435999	q1	q2	NOTEST	0.247305	0.311147	0.331307	1.25815	0	1	1	no
FBgn0000039	FBgn0000039	nAcRalpha-96Ab	3R:20311163-20316875	q1	q2	NOTEST	0	0	0	1	0	1	1	no
FBgn0000042	FBgn0000042	Act5C	X:5794896-5798823	q1	q2	OK	1641.72	1846.93	0.169923	1.125	0.469515	0.49645	0.99995	no
FBgn0000043	FBgn0000043	Act42A	2R:1901326-1907660	q1	q2	OK	207.15	190.596	-0.120156	0.920088	-0.489567	0.5437	0.99995	no
FBgn0000044	FBgn0000044	Act57B	2R:16831532-16833945	q1	q2	OK	23.2813	22.5376	-0.0468355	0.968057	-0.160991	0.8224	0.99995	no
FBgn0000045	FBgn0000045	Act79B	3L:21978330-21980290	q1	q2	NOTEST	0.0289269	0.0165582	-0.804868	0.572414	0	1	1	no
FBgn0000046	FBgn0000046	Act87E	3R:9251706-9253811	q1	q2	OK	1.64375	2.2475	0.451326	1.3673	0.686184	0.3092	0.99995	no
FBgn0000047	FBgn0000047	Act88F	3R:11265709-11267895	q1	q2	NOTEST	0.0555987	0.0601204	0.112803	1.08133	0	1	1	no
FBgn0000052	FBgn0000052	ade2	2L:6038160-6045970	q1	q2	OK	52.3521	57.3993	0.132783	1.09641	0.525593	0.44335	0.99995	no
FBgn0000053	FBgn0000053	ade3	2L:7014860-7023940	q1	q2	OK	42.485	52.7455	0.312095	1.24151	1.19223	0.11095	0.99995	no
FBgn0000054	FBgn0000054	Adf1	2R:2549773-2555592	q1	q2	OK	64.1399	68.9431	0.104184	1.07489	0.427122	0.5386	0.99995	no
FBgn0000055	FBgn0000055	Adh	2L:14599775-14689325	q1	q2	OK	418.244	458.588	0.132855	1.09646	0.436863	0.50195	0.99995	no
FBgn0000057	FBgn0000057	adp	2R:14039208-14041565	q1	q2	OK	31.586	31.4623	-0.00566407	0.996082	-0.0231621	0.97625	0.99995	no
FBgn0000061	FBgn0000061	al	2L:378115-387439	q1	q2	NOTEST	0	0.0339269	inf	#VALUE!	0	1	1	no
FBgn0000063	FBgn0000063	ald	3R:13496998-13499543	q1	q2	OK	37.1996	31.5073	-0.239601	0.84698	-1.0065	0.1827	0.99995	no
FBgn0000064	FBgn0000064	Ald	3R:22079790-22087313	q1	q2	OK	239.461	248.778	0.0550681	1.03891	0.210276	0.76295	0.99995	no
FBgn0000071	FBgn0000071	Ama	3R:2588314-2590983	q1	q2	NOTEST	0	0	0	1	0	1	1	no
FBgn0000075	FBgn0000075	amd	2L:19110158-19114110	q1	q2	OK	7.8817	7.7921	-0.0164949	0.988632	-0.038256	0.95685	0.99995	no
FBgn0000077	FBgn0000077	amx	X:9137810-9141369	q1	q2	OK	33.0456	30.7471	-0.104005	0.930446	-0.205357	0.76145	0.99995	no
FBgn0000078	FBgn0000078	Amy-d	2R:13012266-13013887	q1	q2	NOTEST	0.0134534	0.0316102	1.23242	2.34961	0	1	1	no
FBgn0000079	FBgn0000079	Amy-p	2R:13006210-13007808	q1	q2	NOTEST	0.0122034	0.115426	3.24161	9.45849	0	1	1	no
FBgn0000083	FBgn0000083	AnnIX	3R:16890950-16899039	q1	q2	OK	81.8768	79.9846	-0.0337325	0.97689	-0.0924686	0.89765	0.99995	no
FBgn0000084	FBgn0000084	AnnX	X:20064247-20067552	q1	q2	OK	30.5225	26.8081	-0.187202	0.878307	-0.439331	0.47495	0.99995	no
FBgn0000092	FBgn0000092	CG2650	X:2579612-2587919	q1	q2	NOTEST	0.0235272	0.22697	3.2701	9.64713	0	1	1	no
FBgn0000094	FBgn0000094	Anp	3R:26035669-26036011	q1	q2	NOTEST	0	0	0	1	0	1	1	no
FBgn0000097	FBgn0000097	aop	2L:2155759-2178749	q1	q2	OK	27.2829	30.3801	0.155131	1.11352	0.667442	0.35565	0.99995	no
FBgn0000099	FBgn0000099	ap	2R:1593706-1614335	q1	q2	NOTEST	0.112217	0.17856	0.670122	1.59121	0	1	1	no
FBgn0000100	FBgn0000100	RpLP0	3L:22069141-22070587	q1	q2	OK	816.83	1101.59	0.431477	1.34861	1.77223	0.0219	0.99995	no
FBgn0000108	FBgn0000108	Appl	X:424502-473077	q1	q2	NOTEST	0.187941	0.252271	0.424689	1.34228	0	1	1	no
FBgn0000109	FBgn0000109	Aprt	3L:1883891-1884885	q1	q2	OK	48.1145	49.9299	0.0534326	1.03773	0.230841	0.80785	0.99995	no
FBgn0000114	FBgn0000114	aret	2L:12205842-12312795	q1	q2	OK	430.05	499.799	0.216844	1.16219	0.804615	0.23585	0.99995	no
FBgn0000115	FBgn0000115	Arf72A	3L:15976220-15980911	q1	q2	OK	73.752	76.5219	0.0531894	1.03756	0.1463	0.8646	0.99995	no
FBgn0000116	FBgn0000116	Argk	3L:9041961-9059127	q1	q2	OK	124.77	130.37	0.0633456	1.04489	0.255826	0.6997	0.99995	no
FBgn0000117	FBgn0000117	arm	X:1785433-1794673	q1	q2	OK	234.916	230.813	-0.0254219	0.982533	-0.101809	0.8787	0.99995	no
FBgn0000119	FBgn0000119	arr	2R:9341158-9370723	q1	q2	OK	5.75917	6.21058	0.108869	1.07838	0.374911	0.60325	0.99995	no
FBgn0000120	FBgn0000120	Arr1	2L:18078268-18081187	q1	q2	NOTEST	0	0.0354554	inf	#VALUE!	0	1	1	no
FBgn0000121	FBgn0000121	Arr2	3L:8640244-8644111	q1	q2	NOTEST	0	0	0	1	0	1	1	no
FBgn0000137	FBgn0000137	ase	X:173735-364670	q1	q2	NOTEST	0	0	0	1	0	1	1	no
FBgn0000139	FBgn0000139	ash2	3R:20475809-20480543	q1	q2	OK	36.3276	37.8482	0.0591582	1.04186	0.239361	0.7468	0.99995	no
FBgn0000140	FBgn0000140	asp	3R:20579624-20586235	q1	q2	OK	100.681	88.4595	-0.186701	0.878613	-0.826732	0.25985	0.99995	no
FBgn0000146	FBgn0000146	aub	2L:10997818-11001489	q1	q2	OK	70.7066	71.4822	0.0157395	1.01097	0.0722415	0.9231	0.99995	no
FBgn0000147	FBgn0000147	aur	3R:7788851-7790550	q1	q2	OK	82.7884	77.6544	-0.0923612	0.937986	-0.432847	0.5845	0.99995	no
FBgn0000150	FBgn0000150	awd	3R:27570008-27571706	q1	q2	OK	2490.17	2302.84	-0.112829	0.924773	-0.402226	0.54375	0.99995	no
FBgn0000152	FBgn0000152	Axs	X:16573329-16577928	q1	q2	OK	13.5723	12.6637	-0.0999693	0.933053	-0.329172	0.64345	0.99995	no
FBgn0000153	FBgn0000153	b	2L:13821202-13823894	q1	q2	NOTEST	0.194049	0.17477	-0.150967	0.900647	0	1	1	no
FBgn0000157	FBgn0000157	Dll	2R:20702352-20722686	q1	q2	NOTEST	0	0	0	1	0	1	1	no
FBgn0000158	FBgn0000158	bam	3R:21067770-21070884	q1	q2	OK	27.6664	33.705	0.28483	1.21827	1.24205	0.1285	0.99995	no
FBgn0000163	FBgn0000163	baz	X:17054061-17089350	q1	q2	OK	12.5725	13.2027	0.0705704	1.05013	0.273787	0.684	0.99995	no
FBgn0000166	FBgn0000166	bcd	3R:2581563-2585199	q1	q2	OK	54.9043	49.5529	-0.14795	0.902532	-0.57576	0.42765	0.99995	no
FBgn0000173	FBgn0000173	ben	X:13890386-13893838	q1	q2	OK	326.461	328.019	0.00687196	1.00477	0.0283149	0.9657	0.99995	no
FBgn0000179	FBgn0000179	bi	X:4306888-4378485	q1	q2	NOTEST	0.0198422	0.00450546	-2.13883	0.227064	0	1	1	no
FBgn0000180	FBgn0000180	bib	2L:9983660-9995545	q1	q2	OK	0.415228	0.534018	0.362987	1.28609	0.470106	0.48205	0.99995	no
FBgn0000181	FBgn0000181	bic	2R:8757741-8759299	q1	q2	OK	1023.62	1109.78	0.116601	1.08418	0.392009	0.5295	0.99995	no
FBgn0000182	FBgn0000182	BicC	2L:16042031-16048626	q1	q2	OK	651.745	594.103	-0.133594	0.911558	-0.407584	0.55475	0.99995	no
FBgn0000183	FBgn0000183	BicD	2L:17460816-17474773	q1	q2	OK	94.4509	94.4884	0.000572787	1.0004	0.00221576	0.9974	0.99995	no
FBgn0000206	FBgn0000206	boss	3R:21787715-21792670	q1	q2	NOTEST	0	0	0	1	0	1	1	no
FBgn0000210	FBgn0000210	br	X:1417586-1558700	q1	q2	OK	3.48286	3.45226	-0.0127326	0.991213	-0.0156612	0.9831	0.99995	no
FBgn0000212	FBgn0000212	brm	3L:15963181-15975969	q1	q2	OK	58.8109	51.0697	-0.203618	0.86837	-0.832102	0.21105	0.99995	no
FBgn0000216	FBgn0000216	Brd	3L:14965768-14966301	q1	q2	NOTEST	0	0.587015	inf	#VALUE!	0	1	1	no
FBgn0000221	FBgn0000221	brn	X:3998376-3999824	q1	q2	OK	17.0502	14.8895	-0.195498	0.873271	-0.640364	0.4218	0.99995	no
FBgn0000227	FBgn0000227	Bsg25A	2L:4682676-4687235	q1	q2	NOTEST	0	0	0	1	0	1	1	no
FBgn0000228	FBgn0000228	Bsg25D	2L:5271727-5278558	q1	q2	OK	30.0958	34.2592	0.186931	1.13834	0.668535	0.30275	0.99995	no
FBgn0000229	FBgn0000229	bsk	2L:10247501-10250479	q1	q2	OK	13.2427	17.1096	0.369612	1.29201	1.16561	0.14175	0.99995	no
FBgn0000233	FBgn0000233	btd	X:9588220-9591606	q1	q2	NOTEST	0.0569199	0.0196033	-1.53784	0.344401	0	1	1	no
FBgn0000239	FBgn0000239	bur	2L:21174382-21179697	q1	q2	OK	122.934	113.842	-0.110844	0.926046	-0.520399	0.491	0.99995	no
FBgn0000241	FBgn0000241	bw	2R:19411380-19426016	q1	q2	NOTEST	0.0362366	0.102324	1.49763	2.82378	0	1	1	no
FBgn0000242	FBgn0000242	Bx	X:18428697-18465749	q1	q2	OK	16.4505	16.0164	-0.0385787	0.973614	-0.120865	0.8556	0.99995	no
FBgn0000244	FBgn0000244	by	3R:5353959-5358734	q1	q2	OK	6.68711	5.37571	-0.314927	0.803892	-0.855349	0.2217	0.99995	no
FBgn0000246	FBgn0000246	c(3)G	3R:11614242-11618294	q1	q2	OK	41.0976	41.8204	0.025152	1.01759	0.110825	0.8827	0.99995	no
FBgn0000247	FBgn0000247	ca	3R:25632969-25642172	q1	q2	OK	22.2219	22.5951	0.0240286	1.01679	0.0940719	0.89335	0.99995	no
FBgn0000250	FBgn0000250	cact	2L:16310928-16326101	q1	q2	OK	236.453	217.978	-0.11737	0.921867	-0.366742	0.56405	0.99995	no
FBgn0000251	FBgn0000251	cad	2L:20770735-20783135	q1	q2	OK	96.0656	101.975	0.0861236	1.06151	0.35387	0.5931	0.99995	no
FBgn0000253	FBgn0000253	Cam	2R:8146912-8164709	q1	q2	OK	792.656	807.958	0.027585	1.0193	0.102712	0.88225	0.99995	no
FBgn0000256	FBgn0000256	capu	2L:3872657-3902860	q1	q2	OK	17.8787	15.8697	-0.171963	0.887634	-0.63775	0.3446	0.99995	no
FBgn0000257	FBgn0000257	car	X:19460051-19463434	q1	q2	OK	22.9823	23.9951	0.0622145	1.04407	0.240841	0.72585	0.99995	no
FBgn0000258	FBgn0000258	CkIIalpha	3L:23092679-23096562	q1	q2	OK	423.434	416.839	-0.0226498	0.984423	-0.119218	0.89225	0.99995	no
FBgn0000259	FBgn0000259	CkIIbeta	X:11686568-11694697	q1	q2	OK	243.268	263.561	0.115588	1.08342	0.475768	0.5071	0.99995	no
FBgn0000261	FBgn0000261	Cat	3L:18815705-18821294	q1	q2	OK	31.3003	30.5495	-0.0350301	0.976011	-0.141167	0.8481	0.99995	no
FBgn0000273	FBgn0000273	Pka-C1	2L:9682314-9699293	q1	q2	OK	57.0995	54.7851	-0.0596946	0.959467	-0.276661	0.7088	0.99995	no
FBgn0000274	FBgn0000274	Pka-C2	3R:26521257-26522860	q1	q2	OK	1.85684	3.51936	0.922465	1.89535	1.73211	0.03895	0.99995	no
FBgn0000276	FBgn0000276	CecA1	3R:26036595-26037009	q1	q2	OK	0.63429	1.60112	1.33586	2.52426	1.77416	0.28605	0.99995	no
FBgn0000277	FBgn0000277	CecA2	3R:26037877-26038291	q1	q2	OK	1.11994	0.984958	-0.185286	0.879475	-0.26541	0.88815	0.99995	no
FBgn0000278	FBgn0000278	CecB	3R:26039055-26039519	q1	q2	NOTEST	0	0.107723	inf	#VALUE!	0	1	1	no
FBgn0000279	FBgn0000279	CecC	3R:26042205-26042659	q1	q2	NOTEST	0	0.606108	inf	#VALUE!	0	1	1	no
FBgn0000280	FBgn0000280	Cec-Psi1	3R:26037248-26037475	q1	q2	NOTEST	0	0	0	1	0	1	1	no
FBgn0000281	FBgn0000281	Cec2	3R:26038624-26038864	q1	q2	NOTEST	0	0	0	1	0	1	1	no
FBgn0000283	FBgn0000283	Cp190	3R:11094404-11100927	q1	q2	OK	88.9082	92.4467	0.0563048	1.0398	0.219112	0.7323	0.99995	no
FBgn0000286	FBgn0000286	Cf2	2L:4876889-4885669	q1	q2	OK	29.8125	27.9079	-0.0952465	0.936112	-0.355119	0.65015	0.99995	no
FBgn0000287	FBgn0000287	salr	2L:11358872-11373637	q1	q2	NOTEST	0	0.00959458	inf	#VALUE!	0	1	1	no
FBgn0000289	FBgn0000289	cg	2R:10061174-10070345	q1	q2	OK	91.4206	95.4133	0.061671	1.04367	0.259061	0.70075	0.99995	no
FBgn0000299	FBgn0000299	Cg25C	2L:5029614-5037114	q1	q2	OK	13.1769	15.5696	0.240728	1.18159	0.85026	0.15955	0.99995	no
FBgn0000303	FBgn0000303	Cha	3R:14531173-14558068	q1	q2	NOTEST	0.00754389	0.0615823	3.02913	8.16317	0	1	1	no
FBgn0000307	FBgn0000307	chif	2L:16342422-16352600	q1	q2	OK	75.1002	71.9208	-0.0624082	0.957664	-0.261435	0.7086	0.99995	no
FBgn0000308	FBgn0000308	chic	2L:5972899-5981025	q1	q2	OK	478.251	473.497	-0.0144134	0.990059	-0.0639914	0.92635	0.99995	no
FBgn0000313	FBgn0000313	chp	3R:27029903-27036452	q1	q2	NOTEST	0.0392047	0.0604648	0.625071	1.54229	0	1	1	no
FBgn0000316	FBgn0000316	cin	X:148930-158028	q1	q2	OK	81.8867	83.0682	0.0206676	1.01443	0.088906	0.9134	0.99995	no
FBgn0000317	FBgn0000317	ck	2L:15044962-15057848	q1	q2	OK	9.62166	11.711	0.283501	1.21714	1.16433	0.1127	0.99995	no
FBgn0000318	FBgn0000318	cl	2L:5520234-5523877	q1	q2	OK	186.114	159.832	-0.219625	0.858789	-0.698692	0.287	0.99995	no
FBgn0000319	FBgn0000319	Chc	X:15722018-15729507	q1	q2	OK	136.519	150.719	0.142756	1.10401	0.598382	0.40485	0.99995	no
FBgn0000320	FBgn0000320	eya	2L:6527446-6546972	q1	q2	OK	3.11072	3.41035	0.132672	1.09632	0.293241	0.6586	0.99995	no
FBgn0000326	FBgn0000326	clt	2R:17504565-17506564	q1	q2	OK	23.1044	22.8647	-0.0150421	0.989628	-0.0580755	0.93935	0.99995	no
FBgn0000330	FBgn0000330	cm	X:6885644-6905168	q1	q2	OK	31.0118	29.9858	-0.0485378	0.966916	-0.0966759	0.89015	0.99995	no
FBgn0000337	FBgn0000337	cn	2R:3670301-3672711	q1	q2	NOTEST	0.322757	0.4	0.309551	1.23932	0	1	1	no
FBgn0000339	FBgn0000339	cni	2L:16309593-16310736	q1	q2	OK	112.678	108.347	-0.0565406	0.961567	-0.254255	0.76205	0.99995	no
FBgn0000346	FBgn0000346	comt	X:13153029-13156521	q1	q2	OK	0.778882	0.677081	-0.202076	0.869299	-0.318272	0.6726	0.99995	no
FBgn0000351	FBgn0000351	cort	2L:6663964-6676635	q1	q2	OK	60.1565	50.6343	-0.248604	0.84171	-0.240454	0.72895	0.99995	no
FBgn0000352	FBgn0000352	cos	2R:3269668-3274617	q1	q2	OK	36.9076	36.1959	-0.02809	0.980718	-0.120824	0.86685	0.99995	no
FBgn0000355	FBgn0000355	Cp15	3L:8721580-8722166	q1	q2	OK	4746.08	3581.86	-0.406026	0.754699	-2.15648	0.05815	0.99995	no
FBgn0000356	FBgn0000356	Cp16	3L:8725043-8725699	q1	q2	OK	579.16	526.887	-0.136467	0.909744	-0.919856	0.42305	0.99995	no
FBgn0000357	FBgn0000357	Cp18	3L:8719890-8720713	q1	q2	OK	1213.61	1024.17	-0.24485	0.843904	-1.48018	0.1467	0.99995	no
FBgn0000358	FBgn0000358	Cp19	3L:8722964-8723704	q1	q2	OK	932.638	1194.35	0.356839	1.28062	1.86885	0.05125	0.99995	no
FBgn0000359	FBgn0000359	Cp36	X:8359722-8377918	q1	q2	OK	1089.51	1462.75	0.425005	1.34258	0.60238	0.46185	0.99995	no
FBgn0000360	FBgn0000360	Cp38	X:8359722-8377918	q1	q2	OK	1220.46	1448.64	0.247276	1.18696	0.335252	0.59185	0.99995	no
FBgn0000363	FBgn0000363	cpo	3R:13745554-13844503	q1	q2	OK	1.44237	1.35717	-0.0878387	0.940931	-0.102897	0.8871	0.99995	no
FBgn0000370	FBgn0000370	crc	2L:21310853-21319536	q1	q2	OK	290.213	304.313	0.0684414	1.04858	0.307892	0.6776	0.99995	no
FBgn0000376	FBgn0000376	crm	X:2626410-2632810	q1	q2	OK	54.5673	55.3778	0.0212722	1.01485	0.0818305	0.90515	0.99995	no
FBgn0000377	FBgn0000377	crn	X:2141626-2144015	q1	q2	OK	33.7309	37.2394	0.142761	1.10402	0.574422	0.41005	0.99995	no
FBgn0000382	FBgn0000382	csw	X:1988268-2007698	q1	q2	OK	56.7966	58.9708	0.0541975	1.03828	0.239237	0.7351	0.99995	no
FBgn0000384	FBgn0000384	cta	2L:22874533-22885080	q1	q2	OK	38.4143	38.0627	-0.0132679	0.990846	-0.0669837	0.93905	0.99995	no
FBgn0000392	FBgn0000392	cup	2L:6663964-6676635	q1	q2	OK	248.024	266.499	0.10365	1.07449	0.340382	0.60125	0.99995	no
FBgn0000394	FBgn0000394	cv	X:5584028-5589239	q1	q2	OK	6.89916	9.27081	0.426276	1.34376	0.882753	0.2362	0.99995	no
FBgn0000395	FBgn0000395	cv-2	2R:17242519-17266967	q1	q2	OK	0.504892	0.92493	0.873369	1.83194	1.44449	0.04945	0.99995	no
FBgn0000404	FBgn0000404	CycA	3L:11819817-11826695	q1	q2	OK	660.314	652.81	-0.0164903	0.988635	-0.0657372	0.9328	0.99995	no
FBgn0000405	FBgn0000405	CycB	2R:18691025-18694490	q1	q2	OK	1479.05	1533.34	0.0520015	1.0367	0.123468	0.86025	0.99995	no
FBgn0000406	FBgn0000406	Cyt-b5-r	2L:16788865-16790718	q1	q2	OK	0.839048	2.39611	1.51387	2.85575	2.31566	0.01025	0.99995	no
FBgn0000409	FBgn0000409	Cyt-c-p	2L:16680045-16729636	q1	q2	OK	293.528	289.94	-0.0177425	0.987777	-0.0277098	0.96655	0.99995	no
FBgn0000411	FBgn0000411	D	3L:14168700-14171720	q1	q2	NOTEST	0.013918	0.0129194	-0.10741	0.928253	0	1	1	no
FBgn0000412	FBgn0000412	D1	3R:5063804-5066376	q1	q2	OK	230.752	206.75	-0.158459	0.895982	-0.614175	0.32265	0.99995	no
FBgn0000413	FBgn0000413	da	2L:10388077-10392786	q1	q2	OK	73.1739	75.7935	0.0507454	1.0358	0.222414	0.75115	0.99995	no
FBgn0000414	FBgn0000414	Dab	3L:16705225-16717515	q1	q2	OK	18.1578	18.3534	0.0154561	1.01077	0.0632817	0.92535	0.99995	no
FBgn0000416	FBgn0000416	Sap-r	3R:26707513-26714795	q1	q2	OK	267.737	269.997	0.0121253	1.00844	0.0490091	0.94505	0.99995	no
FBgn0000422	FBgn0000422	Ddc	2L:19114400-19120300	q1	q2	NOTEST	0.0532124	0.286006	2.42621	5.3748	0	1	1	no
FBgn0000426	FBgn0000426	SmF	2R:8070143-8073011	q1	q2	OK	219.744	207.166	-0.0850376	0.94276	-0.246399	0.72535	0.99995	no
FBgn0000427	FBgn0000427	2013-12-01	X:7761228-7767255	q1	q2	OK	232.148	232.527	0.00235273	1.00163	0.00748241	0.98975	0.99995	no
FBgn0000439	FBgn0000439	Dfd	3R:2617557-2628153	q1	q2	NOTEST	0	0	0	1	0	1	1	no
FBgn0000442	FBgn0000442	Pkg21D	2L:784335-790795	q1	q2	NOTEST	0.0312996	0.0229647	-0.446731	0.733703	0	1	1	no
FBgn0000447	FBgn0000447	Dhod	3R:4476805-4479569	q1	q2	OK	66.8233	67.8547	0.0220975	1.01543	0.0917717	0.90785	0.99995	no
FBgn0000448	FBgn0000448	Hr46	2R:6091772-6124853	q1	q2	OK	1.86228	1.2916	-0.527911	0.693558	-1.06941	0.15975	0.99995	no
FBgn0000449	FBgn0000449	dib	3L:4062303-4071713	q1	q2	OK	0.512078	0.745641	0.542116	1.45611	0.398407	0.64645	0.99995	no
FBgn0000451	FBgn0000451	ect	3L:10183375-10194934	q1	q2	NOTEST	0.0381994	0.128617	1.75146	3.36699	0	1	1	no
FBgn0000454	FBgn0000454	Dip-B	3R:9608011-9611401	q1	q2	OK	301.354	295.774	-0.0269639	0.981484	-0.113708	0.86685	0.99995	no
FBgn0000455	FBgn0000455	Dip-C	3R:8237530-8239460	q1	q2	OK	24.3207	23.4636	-0.0517597	0.964759	-0.182878	0.7927	0.99995	no
FBgn0000459	FBgn0000459	disco	X:16104630-16110767	q1	q2	NOTEST	0.0209379	0.0261475	0.320557	1.24881	0	1	1	no
FBgn0000463	FBgn0000463	Dl	3R:15128452-15151935	q1	q2	OK	48.9135	46.4132	-0.075698	0.948883	-0.32122	0.6499	0.99995	no
FBgn0000464	FBgn0000464	Lar	2L:19606568-19731561	q1	q2	OK	10.6324	9.83342	-0.112706	0.924852	-0.455901	0.5215	0.99995	no
FBgn0000473	FBgn0000473	Cyp6a2	2R:2649416-2684421	q1	q2	NOTEST	0.0258756	0.0906118	1.80811	3.50183	0	1	1	no
FBgn0000477	FBgn0000477	DNaseII	3R:13845098-13846883	q1	q2	NOTEST	0.0384493	0.0427018	0.15134	1.1106	0	1	1	no
FBgn0000479	FBgn0000479	dnc	X:3070474-3233360	q1	q2	OK	36.3337	36.6409	0.0121497	1.00846	0.0474388	0.9445	0.99995	no
FBgn0000482	FBgn0000482	dor	X:1559087-1563312	q1	q2	OK	11.9888	14.5198	0.276333	1.21111	0.86511	0.22445	0.99995	no
FBgn0000489	FBgn0000489	Pka-C3	3L:15918903-15947897	q1	q2	OK	8.35781	7.85543	-0.0894347	0.939891	-0.257707	0.7108	0.99995	no
FBgn0000490	FBgn0000490	dpp	2L:2428453-2459609	q1	q2	OK	0.452107	0.427468	-0.0808507	0.9455	-0.0991514	0.87655	0.99995	no
FBgn0000492	FBgn0000492	Dr	3R:25382108-25391007	q1	q2	NOTEST	0	0.0365636	inf	#VALUE!	0	1	1	no
FBgn0000497	FBgn0000497	ds	2L:640020-714968	q1	q2	NOTEST	0.0311473	0.0593745	0.930735	1.90625	0	1	1	no
FBgn0000499	FBgn0000499	dsh	X:11249913-11252757	q1	q2	OK	48.0861	47.7666	-0.00961867	0.993355	-0.0417281	0.95385	0.99995	no
FBgn0000500	FBgn0000500	Dsk	3R:15387-16170	q1	q2	NOTEST	0.0658067	0	#NAME?	#NAME?	0	1	1	no
FBgn0000504	FBgn0000504	dsx	3R:3746155-3793130	q1	q2	OK	0.590577	0.658156	0.156306	1.11443	0.0564825	0.9427	0.99995	no
FBgn0000520	FBgn0000520	dwg	X:2621732-2624092	q1	q2	OK	27.9944	23.0901	-0.277863	0.824812	-1.02468	0.14475	0.99995	no
FBgn0000524	FBgn0000524	dx	X:6428042-6432615	q1	q2	OK	37.8384	41.6659	0.139016	1.10115	0.611196	0.4016	0.99995	no
FBgn0000527	FBgn0000527	e	3R:17055560-17062900	q1	q2	NOTEST	0	0.00742754	inf	#VALUE!	0	1	1	no
FBgn0000529	FBgn0000529	bsh	2L:19765775-19769067	q1	q2	NOTEST	0	0	0	1	0	1	1	no
FBgn0000533	FBgn0000533	ea	3R:11154451-11156135	q1	q2	OK	31.8871	26.8371	-0.248745	0.841628	-0.934198	0.21385	0.99995	no
FBgn0000535	FBgn0000535	eag	X:14849509-14899359	q1	q2	NOTEST	0.00964955	0.0231935	1.26519	2.40359	0	1	1	no
FBgn0000536	FBgn0000536	eas	X:16172359-16179651	q1	q2	OK	39.8805	36.8374	-0.114512	0.923695	-0.484464	0.5181	0.99995	no
FBgn0000541	FBgn0000541	E(bx)	3L:234100-246901	q1	q2	OK	118.87	102.804	-0.209491	0.864842	-0.916839	0.2229	0.99995	no
FBgn0000542	FBgn0000542	ec	X:3705975-3751658	q1	q2	OK	1.01385	1.27429	0.329854	1.25689	0.642878	0.30645	0.99995	no
FBgn0000543	FBgn0000543	ecd	3L:2262918-2265811	q1	q2	OK	33.21	31.7833	-0.0633478	0.957041	-0.207829	0.7349	0.99995	no
FBgn0000546	FBgn0000546	EcR	2R:1977923-2056681	q1	q2	OK	30.489	31.2096	0.0337019	1.02364	0.142726	0.84285	0.99995	no
FBgn0000547	FBgn0000547	ed	2L:4031378-4115059	q1	q2	OK	46.8128	51.5226	0.138303	1.10061	0.598052	0.3872	0.99995	no
FBgn0000551	FBgn0000551	Edg78E	3L:21289862-21290903	q1	q2	NOTEST	0	0.0584028	inf	#VALUE!	0	1	1	no
FBgn0000552	FBgn0000552	Edg84A	3R:2510171-2510855	q1	q2	NOTEST	0	0	0	1	0	1	1	no
FBgn0000556	FBgn0000556	Ef1alpha48D	2R:7779596-7783025	q1	q2	OK	5520.01	6158.96	0.158016	1.11575	0.0893906	0.8902	0.99995	no
FBgn0000557	FBgn0000557	Ef1alpha100E	3R:27564189-27569028	q1	q2	NOTEST	0.203291	0.334606	0.718917	1.64595	0	1	1	no
FBgn0000559	FBgn0000559	Ef2b	2L:21678096-21682150	q1	q2	OK	1875.85	2147.03	0.194796	1.14456	0.334088	0.62405	0.99995	no
FBgn0000560	FBgn0000560	eg	3L:21801802-21811081	q1	q2	NOTEST	0	0	0	1	0	1	1	no
FBgn0000562	FBgn0000562	egl	2R:19622426-19634348	q1	q2	OK	62.3506	62.7937	0.0102162	1.00711	0.0435423	0.95125	0.99995	no
FBgn0000564	FBgn0000564	Eh	3R:13272363-13275250	q1	q2	NOTEST	0	0	0	1	0	1	1	no
FBgn0000565	FBgn0000565	Eip71CD	3L:15504152-15506302	q1	q2	OK	19.9328	26.8827	0.431536	1.34867	1.1311	0.0902	0.99995	no
FBgn0000566	FBgn0000566	Eip55E	2R:14515398-14516784	q1	q2	OK	118.621	126.576	0.0936418	1.06706	0.460932	0.57255	0.99995	no
FBgn0000567	FBgn0000567	Eip74EF	3L:17553257-17612407	q1	q2	OK	1.92149	1.86482	-0.0431907	0.970506	-0.095764	0.8864	0.99995	no
FBgn0000568	FBgn0000568	Eip75B	3L:17944507-18057721	q1	q2	OK	8.85333	9.494	0.100795	1.07236	0.328051	0.6114	0.99995	no
FBgn0000575	FBgn0000575	emc	3L:749405-753505	q1	q2	OK	42.3709	46.4166	0.131568	1.09548	0.597389	0.44795	0.99995	no
FBgn0000576	FBgn0000576	ems	3R:9727580-9730346	q1	q2	NOTEST	0	0	0	1	0	1	1	no
FBgn0000577	FBgn0000577	en	2R:7411508-7415715	q1	q2	NOTEST	0	0.0266845	inf	#VALUE!	0	1	1	no
FBgn0000578	FBgn0000578	ena	2R:15017098-15050124	q1	q2	OK	28.3378	28.7695	0.0218136	1.01523	0.0523955	0.93835	0.99995	no
FBgn0000579	FBgn0000579	Eno	2L:1724973-1729629	q1	q2	OK	715.254	754.824	0.0776856	1.05532	0.290647	0.6806	0.99995	no
FBgn0000581	FBgn0000581	E(Pc)	2R:7339721-7351535	q1	q2	OK	67.7969	66.4516	-0.0289145	0.980158	-0.114265	0.8601	0.99995	no
FBgn0000588	FBgn0000588	esc	2L:11814929-11928570	q1	q2	OK	55.7074	48.7596	-0.192184	0.87528	-0.695221	0.3545	0.99995	no
FBgn0000591	FBgn0000591	E(spl)	3R:21865976-21866640	q1	q2	NOTEST	0.168623	0	#NAME?	#NAME?	0	1	1	no
FBgn0000592	FBgn0000592	Est-6	3L:12181934-12183805	q1	q2	NOTEST	0.0851588	0.276454	1.69881	3.24633	0	1	1	no
FBgn0000594	FBgn0000594	Est-P	3L:12183832-12186787	q1	q2	OK	0.641259	0.305893	-1.06788	0.477019	-0.41233	0.6073	0.99995	no
FBgn0000606	FBgn0000606	eve	2R:5866745-5868284	q1	q2	NOTEST	0	0	0	1	0	1	1	no
FBgn0000611	FBgn0000611	exd	X:15886519-15890040	q1	q2	OK	78.2006	83.0482	0.0867694	1.06199	0.404996	0.5908	0.99995	no
FBgn0000615	FBgn0000615	exu	2R:16554923-16558379	q1	q2	OK	210.237	249.605	0.247634	1.18726	1.09305	0.1337	0.99995	no
FBgn0000617	FBgn0000617	e(y)1	X:17736207-17738700	q1	q2	OK	39.0142	42.1796	0.112546	1.08113	0.317689	0.67675	0.99995	no
FBgn0000618	FBgn0000618	e(y)2	X:11467833-11470628	q1	q2	OK	56.5028	50.2474	-0.169272	0.889291	-0.272265	0.6884	0.99995	no
FBgn0000625	FBgn0000625	eyg	3L:12456131-12461121	q1	q2	NOTEST	0	0	0	1	0	1	1	no
FBgn0000629	FBgn0000629	E(z)	3L:10624198-10631230	q1	q2	OK	50.925	48.2783	-0.0769994	0.948027	-0.246324	0.71395	0.99995	no
FBgn0000633	FBgn0000633	fas	2R:9510592-9636872	q1	q2	NOTEST	0.00998428	0.014583	0.546557	1.4606	0	1	1	no
FBgn0000635	FBgn0000635	Fas2	X:4028404-4100123	q1	q2	OK	4.29984	4.3889	0.0295763	1.02071	0.0709802	0.91745	0.99995	no
FBgn0000636	FBgn0000636	Fas3	2L:18320100-18393441	q1	q2	OK	8.45929	9.87093	0.222649	1.16687	0.689443	0.32695	0.99995	no
FBgn0000639	FBgn0000639	Fbp1	3L:14087685-14091156	q1	q2	NOTEST	0	0.00544423	inf	#VALUE!	0	1	1	no
FBgn0000640	FBgn0000640	Fbp2	2L:9426859-9427835	q1	q2	NOTEST	0.0535252	0	#NAME?	#NAME?	0	1	1	no
FBgn0000644	FBgn0000644	Fcp3C	X:3067408-3068427	q1	q2	OK	62.2552	54.256	-0.198413	0.871509	-0.856521	0.3509	0.99995	no
FBgn0000658	FBgn0000658	fj	2R:14120267-14123816	q1	q2	NOTEST	0.0345613	0.0548936	0.667481	1.5883	0	1	1	no
FBgn0000659	FBgn0000659	fkh	3R:24406804-24410834	q1	q2	NOTEST	0	0.00523482	inf	#VALUE!	0	1	1	no
FBgn0000662	FBgn0000662	fl(2)d	2R:9707128-9712054	q1	q2	OK	63.7296	78.438	0.29959	1.23079	1.22197	0.06885	0.99995	no
FBgn0000667	FBgn0000667	Actn	X:1919148-1936344	q1	q2	OK	62.3818	52.0293	-0.2618	0.834047	-0.795929	0.24505	0.99995	no
FBgn0000709	FBgn0000709	fliI	X:21210822-21216117	q1	q2	OK	19.8836	21.3815	0.104783	1.07533	0.431401	0.54225	0.99995	no
FBgn0000711	FBgn0000711	flw	X:10279965-10302119	q1	q2	OK	49.4889	51.2188	0.0495687	1.03496	0.212961	0.76415	0.99995	no
FBgn0000715	FBgn0000715	Fmrf	2R:5793795-5797962	q1	q2	NOTEST	0	0.0130318	inf	#VALUE!	0	1	1	no
FBgn0000719	FBgn0000719	fog	X:22227997-22257020	q1	q2	OK	33.3661	34.3562	0.0421868	1.02967	0.184082	0.7986	0.99995	no
FBgn0000721	FBgn0000721	for	2L:3622070-3656951	q1	q2	OK	153.493	140.08	-0.131925	0.912613	-0.529938	0.43785	0.99995	no
FBgn0000723	FBgn0000723	Fps85D	3R:5191141-5220265	q1	q2	OK	1.0855	1.22394	0.173171	1.12753	0.272504	0.6941	0.99995	no
FBgn0000808	FBgn0000808	gd	X:11879566-11881780	q1	q2	OK	7.97285	5.73863	-0.474389	0.719772	-1.25508	0.0961	0.99995	no
FBgn0000810	FBgn0000810	fs(1)K10	X:2136136-2140079	q1	q2	OK	37.2824	38.2915	0.0385323	1.02707	0.174085	0.81755	0.99995	no
FBgn0000826	FBgn0000826	png	X:1250520-1251646	q1	q2	OK	88.3334	67.0096	-0.398592	0.758598	-1.77635	0.02385	0.99995	no
FBgn0000927	FBgn0000927	fs(1)Ya	X:2618318-2620614	q1	q2	OK	184.402	176.13	-0.0662149	0.955141	-0.281267	0.6865	0.99995	no
FBgn0000928	FBgn0000928	fs(1)Yb	X:2614500-2618192	q1	q2	OK	0.617834	0.612653	-0.0121499	0.991614	-0.0187742	0.9854	0.99995	no
FBgn0000964	FBgn0000964	tj	2L:19464579-19467758	q1	q2	OK	17.4492	14.9332	-0.224639	0.855809	-0.847302	0.2551	0.99995	no
FBgn0000996	FBgn0000996	dup	2R:11264123-11275362	q1	q2	OK	141.119	123.099	-0.197087	0.87231	-0.539757	0.45535	0.99995	no
FBgn0001075	FBgn0001075	ft	2L:4198401-4217852	q1	q2	NOTEST	0.00262349	0.0137902	2.39408	5.25642	0	1	1	no
FBgn0001077	FBgn0001077	ftz	3R:2690045-2691950	q1	q2	NOTEST	0	0	0	1	0	1	1	no
FBgn0001078	FBgn0001078	ftz-f1	3L:18743706-18794409	q1	q2	OK	56.947	62.0658	0.124178	1.08989	0.531957	0.4371	0.99995	no
FBgn0001079	FBgn0001079	fu	X:18551786-18556186	q1	q2	OK	13.7106	13.4972	-0.0226376	0.984431	-0.0800076	0.9074	0.99995	no
FBgn0001083	FBgn0001083	fw	X:11886947-11897943	q1	q2	NOTEST	0.0311225	0.0373877	0.264608	1.20131	0	1	1	no
FBgn0001084	FBgn0001084	fy	2L:8400456-8403442	q1	q2	OK	11.369	11.8513	0.0599388	1.04242	0.154117	0.8445	0.99995	no
FBgn0001085	FBgn0001085	fz	3L:14267446-14361748	q1	q2	OK	45.404	43.432	-0.0640609	0.956568	-0.321333	0.6956	0.99995	no
FBgn0001086	FBgn0001086	fzy	2L:16310928-16326101	q1	q2	OK	120.346	106.751	-0.172939	0.887034	-0.437227	0.56975	0.99995	no
FBgn0001087	FBgn0001087	g	X:13621236-13630311	q1	q2	OK	55.3577	54.2587	-0.0289281	0.980148	-0.122962	0.8584	0.99995	no
FBgn0001089	FBgn0001089	Gal	2L:6000204-6006791	q1	q2	NOTEST	0.271916	0.359041	0.400991	1.32041	0	1	1	no
FBgn0001090	FBgn0001090	bnb	X:18682498-18700090	q1	q2	OK	1.73123	2.62082	0.598219	1.51385	0.305024	0.6196	0.99995	no
FBgn0001091	FBgn0001091	Gapdh1	2R:3679402-3693904	q1	q2	OK	502.819	499.649	-0.00912511	0.993695	-0.0318707	0.9661	0.99995	no
FBgn0001092	FBgn0001092	Gapdh2	X:15762177-15763694	q1	q2	OK	1068.37	1106.78	0.050963	1.03596	0.186483	0.7848	0.99995	no
FBgn0001098	FBgn0001098	Gdh	3R:19759636-19768824	q1	q2	OK	156.276	151.319	-0.0465071	0.968278	-0.175636	0.79095	0.99995	no
FBgn0001104	FBgn0001104	G-ialpha65A	3L:6965843-6973153	q1	q2	OK	86.6735	93.2806	0.105986	1.07623	0.509205	0.51425	0.99995	no
FBgn0001105	FBgn0001105	Gbeta13F	X:15754158-15756919	q1	q2	OK	244.093	258.531	0.082907	1.05915	0.358151	0.6072	0.99995	no
FBgn0001108	FBgn0001108	Gl	3L:13922488-13927756	q1	q2	OK	65.0967	65.5318	0.00961202	1.00668	0.0408174	0.9512	0.99995	no
FBgn0001112	FBgn0001112	Gld	3R:3077784-3091423	q1	q2	NOTEST	0.0658798	0.0695349	0.077901	1.05548	0	1	1	no
FBgn0001114	FBgn0001114	Glt	2L:8672042-8676811	q1	q2	NOTEST	0.290723	0.307081	0.0789732	1.05627	0	1	1	no
FBgn0001120	FBgn0001120	gnu	3L:14795479-14796457	q1	q2	OK	406.281	405.089	-0.00423908	0.997066	-0.0232508	0.97985	0.99995	no
FBgn0001122	FBgn0001122	G-oalpha47A	2R:6325465-6351297	q1	q2	OK	41.0982	40.5982	-0.01766	0.987834	-0.075408	0.91965	0.99995	no
FBgn0001123	FBgn0001123	G-salpha60A	2R:19830063-19834459	q1	q2	OK	5.82816	8.15088	0.483914	1.39853	1.14864	0.1095	0.99995	no
FBgn0001124	FBgn0001124	Got1	2R:12025856-12029439	q1	q2	OK	125.075	130.549	0.0617957	1.04376	0.268683	0.70425	0.99995	no
FBgn0001125	FBgn0001125	Got2	2L:1982219-1987788	q1	q2	OK	266.31	300.207	0.17285	1.12728	0.653967	0.3142	0.99995	no
FBgn0001128	FBgn0001128	Gpdh	2L:5943681-5949092	q1	q2	OK	120.669	113.589	-0.0872269	0.94133	-0.387223	0.59455	0.99995	no
FBgn0001133	FBgn0001133	grau	2R:16897273-16899424	q1	q2	OK	28.4492	27.307	-0.0591124	0.959854	-0.222742	0.75355	0.99995	no
FBgn0001134	FBgn0001134	Grd	3L:17822057-17831993	q1	q2	NOTEST	0.0961172	0.0163508	-2.55543	0.170114	0	1	1	no
FBgn0001137	FBgn0001137	grk	2L:8431085-8433598	q1	q2	OK	11.4883	11.843	0.0438717	1.03088	0.143962	0.86185	0.99995	no
FBgn0001138	FBgn0001138	grn	3R:3973071-4007164	q1	q2	NOTEST	0.0058435	0.00940266	0.686235	1.60908	0	1	1	no
FBgn0001139	FBgn0001139	gro	3R:21867431-21877979	q1	q2	OK	146.807	137.238	-0.0972354	0.934823	-0.401052	0.568	0.99995	no
FBgn0001142	FBgn0001142	Gs1	2L:114725-157666	q1	q2	OK	169.335	187.368	0.14599	1.10649	0.396286	0.56575	0.99995	no
FBgn0001145	FBgn0001145	Gs2	X:11316887-11324228	q1	q2	OK	1.44508	1.69348	0.228841	1.17189	0.353293	0.60835	0.99995	no
FBgn0001147	FBgn0001147	gsb-n	2R:20927904-20939850	q1	q2	NOTEST	0	0.00898214	inf	#VALUE!	0	1	1	no
FBgn0001148	FBgn0001148	gsb	2R:20949501-20952166	q1	q2	NOTEST	0	0.0251287	inf	#VALUE!	0	1	1	no
FBgn0001149	FBgn0001149	GstD1	3R:8191901-8194987	q1	q2	OK	1148.99	1099.4	-0.0636582	0.956835	-0.237932	0.7142	0.99995	no
FBgn0001150	FBgn0001150	gt	X:2321139-2322996	q1	q2	OK	0.225642	0.526642	1.22279	2.33398	1.29453	0.0896	0.99995	no
FBgn0001168	FBgn0001168	h	3L:8668858-8672339	q1	q2	OK	8.99009	12.6972	0.498106	1.41236	1.40575	0.0391	0.99995	no
FBgn0001169	FBgn0001169	H	3R:16447664-16454637	q1	q2	OK	66.5288	64.0202	-0.0554536	0.962292	-0.227447	0.7374	0.99995	no
FBgn0001170	FBgn0001170	H2.0	2L:6013056-6019398	q1	q2	NOTEST	0	0.0449685	inf	#VALUE!	0	1	1	no
FBgn0001174	FBgn0001174	halo	2L:1517531-1518184	q1	q2	NOTEST	0	0	0	1	0	1	1	no
FBgn0001179	FBgn0001179	hay	3L:10624198-10631230	q1	q2	OK	28.2224	29.8456	0.0806788	1.05752	0.221073	0.77405	0.99995	no
FBgn0001180	FBgn0001180	hb	3R:4517037-4523540	q1	q2	OK	36.8137	41.5559	0.174813	1.12882	0.674898	0.29255	0.99995	no
FBgn0001185	FBgn0001185	her	2L:16677209-16679383	q1	q2	OK	18.8287	16.2407	-0.213317	0.862552	-0.707252	0.3153	0.99995	no
FBgn0001186	FBgn0001186	Hex-A	X:9479917-9482434	q1	q2	OK	83.7128	85.1913	0.0252577	1.01766	0.111711	0.88	0.99995	no
FBgn0001187	FBgn0001187	Hex-C	2R:11105885-11129084	q1	q2	OK	0.327806	0.488552	0.575668	1.49037	0.254052	0.76885	0.99995	no
FBgn0001189	FBgn0001189	hfw	X:1563625-1567143	q1	q2	OK	21.6873	19.3231	-0.166523	0.890987	-0.643418	0.3817	0.99995	no
FBgn0001197	FBgn0001197	His2Av	3R:22692652-22694630	q1	q2	OK	925.348	847.058	-0.127535	0.915394	-0.651359	0.44435	0.99995	no
FBgn0001202	FBgn0001202	hk	2L:19030837-19033495	q1	q2	OK	19.0207	23.5642	0.309026	1.23887	1.17856	0.10985	0.99995	no
FBgn0001205	FBgn0001205	Hmgcr	3R:19549085-19578552	q1	q2	OK	19.977	19.532	-0.0324991	0.977725	-0.0503849	0.94565	0.99995	no
FBgn0001206	FBgn0001206	Hmr	X:10484951-10489849	q1	q2	OK	18.3254	5.97649	-1.61648	0.32613	-5.84747	5e-05	0.0221028	yes
FBgn0001208	FBgn0001208	Hn	3L:7753576-7756268	q1	q2	OK	0.658752	0.551078	-0.25748	0.836548	-0.308347	0.6777	0.99995	no
FBgn0001215	FBgn0001215	Hrb98DE	3R:24425528-24431499	q1	q2	OK	297.987	264.208	-0.173575	0.886643	-0.748981	0.30115	0.99995	no
FBgn0001216	FBgn0001216	Hsc70-1	3L:13967276-13970879	q1	q2	NOTEST	0.0854497	0.114871	0.426872	1.34432	0	1	1	no
FBgn0001217	FBgn0001217	Hsc70-2	3R:8870480-8873112	q1	q2	NOTEST	0.21665	0.287143	0.406403	1.32538	0	1	1	no
FBgn0001218	FBgn0001218	Hsc70-3	X:11695728-11701212	q1	q2	OK	498.751	496.786	-0.00569567	0.99606	-0.0200699	0.9741	0.99995	no
FBgn0001219	FBgn0001219	Hsc70-4	3R:11068369-11072336	q1	q2	OK	1911.69	2198.98	0.201982	1.15028	0.349142	0.5817	0.99995	no
FBgn0001220	FBgn0001220	Hsc70-5	2R:10140102-10143697	q1	q2	OK	133.937	164.949	0.300469	1.23154	1.38297	0.0667	0.99995	no
FBgn0001222	FBgn0001222	Hsf	2R:14017807-14022136	q1	q2	OK	107.347	107.272	-0.00101466	0.999297	-0.00443616	0.9948	0.99995	no
FBgn0001223	FBgn0001223	Hsp22	3L:9365821-9368064	q1	q2	LOWDATA	44.7372	44.5312	-0.00665999	0.995394	0	1	1	no
FBgn0001224	FBgn0001224	Hsp23	3L:9374983-9375867	q1	q2	OK	22.2782	38.6837	0.796096	1.7364	2.79244	0.0018	0.409217	no
FBgn0001225	FBgn0001225	Hsp26	3L:9369517-9370527	q1	q2	OK	1970.94	1971.16	0.000161444	1.00011	0.000672723	0.9995	0.99995	no
FBgn0001226	FBgn0001226	Hsp27	3L:9377164-9378384	q1	q2	OK	818.773	770.765	-0.0871725	0.941366	-0.388923	0.61275	0.99995	no
FBgn0001227	FBgn0001227	Hsp67Ba	3L:9370901-9372634	q1	q2	OK	4.18011	3.42581	-0.287095	0.819551	-0.602232	0.40705	0.99995	no
FBgn0001228	FBgn0001228	Hsp67Bb	3L:9365821-9368064	q1	q2	OK	1.76459	1.02415	-0.784897	0.580393	-0.619892	0.37425	0.99995	no
FBgn0001229	FBgn0001229	Hsp67Bc	3L:9364610-9365583	q1	q2	NOTEST	0.187023	0.367042	0.972729	1.96255	0	1	1	no
FBgn0001230	FBgn0001230	Hsp68	3R:19880139-19883029	q1	q2	OK	6.19913	6.01104	-0.044451	0.969659	-0.0419094	0.9438	0.99995	no
FBgn0001233	FBgn0001233	Hsp83	3L:3193026-3197614	q1	q2	OK	1145.64	1448.17	0.338071	1.26407	0.831322	0.2428	0.99995	no
FBgn0001234	FBgn0001234	Hsromega	3R:17122344-17136428	q1	q2	OK	17.0251	19.5665	0.200718	1.14927	0.616347	0.4467	0.99995	no
FBgn0001235	FBgn0001235	hth	3R:6335568-6464386	q1	q2	NOTEST	0.0673831	0.0984896	0.547585	1.46164	0	1	1	no
FBgn0001247	FBgn0001247	Ide	3L:20363412-20368995	q1	q2	OK	32.3487	32.2502	-0.00439879	0.996956	-0.0184943	0.9779	0.99995	no
FBgn0001248	FBgn0001248	Idh	3L:8349502-8354628	q1	q2	OK	290.575	269.892	-0.106528	0.928821	-0.43067	0.5222	0.99995	no
FBgn0001250	FBgn0001250	if	X:16646221-16677467	q1	q2	OK	1.01955	1.32199	0.374776	1.29664	0.747416	0.2678	0.99995	no
FBgn0001253	FBgn0001253	ImpE1	3L:8365508-8384281	q1	q2	NOTEST	0.00294052	0	#NAME?	#NAME?	0	1	1	no
FBgn0001254	FBgn0001254	ImpE2	3L:3510973-3512677	q1	q2	NOTEST	0	0	0	1	0	1	1	no
FBgn0001255	FBgn0001255	ImpE3	3R:3839545-3856505	q1	q2	OK	1.12027	0.904965	-0.307911	0.807811	-0.125742	0.87965	0.99995	no
FBgn0001256	FBgn0001256	ImpL1	3L:13375856-13377099	q1	q2	NOTEST	0	0.017885	inf	#VALUE!	0	1	1	no
FBgn0001257	FBgn0001257	ImpL2	3L:4224698-4236147	q1	q2	OK	42.5724	51.4458	0.273134	1.20843	1.00298	0.1259	0.99995	no
FBgn0001258	FBgn0001258	ImpL3	3L:6252591-6255793	q1	q2	OK	0.129896	0.565453	2.12205	4.35312	1.85345	0.04155	0.99995	no
FBgn0001259	FBgn0001259	in	3L:20360299-20363359	q1	q2	NOTEST	0	0.0307592	inf	#VALUE!	0	1	1	no
FBgn0001263	FBgn0001263	inaD	2R:18741897-18746317	q1	q2	NOTEST	0.175693	0.178152	0.0200494	1.01399	0	1	1	no
FBgn0001269	FBgn0001269	inv	2R:7361969-7394688	q1	q2	NOTEST	0.0120157	0.007533	-0.673624	0.62693	0	1	1	no
FBgn0001276	FBgn0001276	ix	2R:7246941-7247668	q1	q2	OK	42.5747	41.3553	-0.0419217	0.97136	-0.168622	0.86065	0.99995	no
FBgn0001280	FBgn0001280	janA	3R:25863701-25865259	q1	q2	OK	152.883	142.126	-0.105261	0.929637	-0.398274	0.54945	0.99995	no
FBgn0001281	FBgn0001281	janB	3R:25863701-25865259	q1	q2	NOTEST	0	0.174393	inf	#VALUE!	0	1	1	no
FBgn0001285	FBgn0001285	Jon44E	2R:4578954-4579856	q1	q2	NOTEST	0.0272989	0	#NAME?	#NAME?	0	1	1	no
FBgn0001291	FBgn0001291	Jra	2R:5983984-5987091	q1	q2	OK	41.5348	40.911	-0.0218325	0.984981	-0.0644907	0.93465	0.99995	no
FBgn0001296	FBgn0001296	kar	3R:8507907-8515089	q1	q2	OK	26.5968	25.4078	-0.0659808	0.955296	-0.242197	0.72755	0.99995	no
FBgn0001297	FBgn0001297	kay	3R:25592496-25619838	q1	q2	OK	11.0987	13.5081	0.283424	1.21708	0.959165	0.15105	0.99995	no
FBgn0001301	FBgn0001301	kel	2L:18120026-18138210	q1	q2	OK	23.6846	21.6144	-0.131954	0.912595	-0.565274	0.43605	0.99995	no
FBgn0001308	FBgn0001308	Khc	2R:12154464-12159483	q1	q2	OK	104.777	92.111	-0.185877	0.879115	-0.760566	0.25275	0.99995	no
FBgn0001311	FBgn0001311	kkv	3R:1203814-1218587	q1	q2	NOTEST	0.0324242	0.114871	1.82487	3.54275	0	1	1	no
FBgn0001313	FBgn0001313	kl-2	YHet:81208-148249	q1	q2	NOTEST	0	0	0	1	0	1	1	no
FBgn0001314	FBgn0001314	kl-3	YHet:34289-65839	q1	q2	NOTEST	0	0	0	1	0	1	1	no
FBgn0001315	FBgn0001315	kl-5	YHet:310-33413	q1	q2	NOTEST	0	0	0	1	0	1	1	no
FBgn0001316	FBgn0001316	klar	3L:434257-540589	q1	q2	OK	67.2271	69.7465	0.0530767	1.03748	0.209038	0.75255	0.99995	no
FBgn0001319	FBgn0001319	kn	2R:10660151-10694566	q1	q2	NOTEST	0.0219699	0.0206143	-0.0918782	0.9383	0	1	1	no
FBgn0001320	FBgn0001320	kni	3L:20685429-20688463	q1	q2	NOTEST	0	0.0404037	inf	#VALUE!	0	1	1	no
FBgn0001321	FBgn0001321	knk	3R:5948086-5951383	q1	q2	NOTEST	0.173992	0.290568	0.739857	1.67001	0	1	1	no
FBgn0001323	FBgn0001323	knrl	3L:20590240-20613636	q1	q2	NOTEST	0	0.010842	inf	#VALUE!	0	1	1	no
FBgn0001324	FBgn0001324	kto	3L:19829713-19838044	q1	q2	OK	18.9585	20.2329	0.0938634	1.06722	0.34955	0.58015	0.99995	no
FBgn0001325	FBgn0001325	Kr	2R:21114137-21117057	q1	q2	NOTEST	0	0	0	1	0	1	1	no
FBgn0001330	FBgn0001330	kz	X:2119743-2136071	q1	q2	OK	18.4813	19.6705	0.089964	1.06434	0.201412	0.7693	0.99995	no
FBgn0001332	FBgn0001332	L	2R:10368707-10384817	q1	q2	OK	88.1102	91.2793	0.0509785	1.03597	0.228707	0.7524	0.99995	no
FBgn0001337	FBgn0001337	Exp6	X:365084-370625	q1	q2	OK	60.1667	61.127	0.0228444	1.01596	0.106623	0.8896	0.99995	no
FBgn0001341	FBgn0001341	l(1)1Bi	X:523815-529760	q1	q2	OK	15.4654	19.2412	0.315154	1.24414	1.09482	0.1116	0.99995	no
FBgn0001404	FBgn0001404	egh	X:2482533-2492638	q1	q2	OK	56.1549	55.7157	-0.0113282	0.992179	-0.0489782	0.94845	0.99995	no
FBgn0001491	FBgn0001491	l(1)10Bb	X:11218330-11219332	q1	q2	OK	67.1071	72.1534	0.104602	1.0752	0.526028	0.59025	0.99995	no
FBgn0001565	FBgn0001565	Hlc	X:21256544-21258967	q1	q2	OK	115.221	123.966	0.105545	1.0759	0.458554	0.50875	0.99995	no
FBgn0001612	FBgn0001612	l(1)dd4	X:13630602-13638688	q1	q2	OK	43.7981	41.2976	-0.0848104	0.942908	-0.323168	0.67495	0.99995	no
FBgn0001624	FBgn0001624	dlg1	X:11263669-11302371	q1	q2	OK	52.6541	67.3124	0.354326	1.27839	1.52376	0.04245	0.99995	no
FBgn0001941	FBgn0001941	ifc	2L:5986321-5988854	q1	q2	OK	93.3897	95.4164	0.0309747	1.0217	0.158484	0.85245	0.99995	no
FBgn0001942	FBgn0001942	eIF-4a	2L:5981758-5985793	q1	q2	OK	1175.72	1303.72	0.0557182	1.03938	0.509643	0.78835	0.99995	no
FBgn0001961	FBgn0001961	Sop2	2L:13827931-13833167	q1	q2	OK	65.7925	66.1204	0.00717193	1.00498	0.0247068	0.9734	0.99995	no
FBgn0001965	FBgn0001965	Sos	2L:13813827-13819826	q1	q2	OK	20.5452	23.9169	0.219224	1.16411	0.880404	0.18905	0.99995	no
FBgn0001967	FBgn0001967	nimC3	2L:14013747-14020208	q1	q2	NOTEST	0.0541807	0.158148	1.54543	2.91891	0	1	1	no
FBgn0001970	FBgn0001970	Pgant35A	2L:14359217-14361411	q1	q2	OK	21.37	19.4996	-0.132145	0.912474	-0.487131	0.49835	0.99995	no
FBgn0001974	FBgn0001974	l(2)35Bd	2L:15009940-15011764	q1	q2	OK	47.8726	48.0207	0.00445835	1.0031	0.0203205	0.9808	0.99995	no
FBgn0001977	FBgn0001977	l(2)35Bg	2L:15035470-15038857	q1	q2	OK	30.6329	28.6878	-0.0946457	0.936502	-0.379269	0.60315	0.99995	no
FBgn0001978	FBgn0001978	stc	2L:15113481-15118070	q1	q2	OK	106.827	112.149	0.0701505	1.04983	0.279257	0.67005	0.99995	no
FBgn0001981	FBgn0001981	esg	2L:15333863-15336150	q1	q2	NOTEST	0.0515906	0.0491449	-0.070068	0.952593	0	1	1	no
FBgn0001983	FBgn0001983	wor	2L:15423292-15425585	q1	q2	NOTEST	0	0	0	1	0	1	1	no
FBgn0001986	FBgn0001986	l(2)35Df	2L:15752252-15755905	q1	q2	OK	23.8713	26.2796	0.138664	1.10089	0.586928	0.4169	0.99995	no
FBgn0001987	FBgn0001987	Gli	2L:15756000-15762755	q1	q2	OK	5.44834	5.83732	0.0994873	1.07139	0.302477	0.6843	0.99995	no
FBgn0001989	FBgn0001989	l(2)35Di	2L:15749600-15751054	q1	q2	OK	111.621	110.268	-0.0175953	0.987878	-0.0642415	0.92465	0.99995	no
FBgn0001990	FBgn0001990	wek	2L:15766474-15768317	q1	q2	OK	40.0591	39.6798	-0.0137246	0.990532	-0.0581795	0.93955	0.99995	no
FBgn0001991	FBgn0001991	Ca-alpha1D	2L:16170656-16190086	q1	q2	NOTEST	0.0643456	0.0694164	0.109436	1.07881	0	1	1	no
FBgn0001992	FBgn0001992	Cyp303a1	2L:16294206-16295997	q1	q2	OK	0.22918	0.481115	1.0699	2.09929	1.18972	0.15215	0.99995	no
FBgn0001994	FBgn0001994	crp	2L:16264060-16287728	q1	q2	OK	69.5349	65.4044	-0.0883497	0.940598	-0.394686	0.5949	0.99995	no
FBgn0001995	FBgn0001995	mRpL4	2L:16327070-16329128	q1	q2	OK	58.8582	61.1712	0.0556081	1.0393	0.166464	0.8062	0.99995	no
FBgn0002021	FBgn0002021	l(2)37Bb	2L:19049078-19051606	q1	q2	OK	20.7097	24.9244	0.267256	1.20352	0.723301	0.31805	0.99995	no
FBgn0002022	FBgn0002022	Catsup	2L:19041713-19045146	q1	q2	OK	60.397	60.0012	-0.00948606	0.993446	-0.0384852	0.9583	0.99995	no
FBgn0002023	FBgn0002023	Lim3	2L:19079233-19108108	q1	q2	NOTEST	0.00836066	0.0308654	1.8843	3.69174	0	1	1	no
FBgn0002031	FBgn0002031	l(2)37Cc	2L:19122039-19123866	q1	q2	OK	273.89	273.534	-0.00187789	0.998699	-0.00821499	0.99045	0.99995	no
FBgn0002036	FBgn0002036	CG10561	2L:19114400-19120300	q1	q2	OK	11.2741	10.669	-0.0795908	0.946326	-0.226014	0.7398	0.99995	no
FBgn0002044	FBgn0002044	swm	2L:19493257-19497987	q1	q2	OK	62.4104	67.9278	0.122215	1.0884	0.497927	0.44325	0.99995	no
FBgn0002069	FBgn0002069	Aats-asp	2R:8767823-8770675	q1	q2	OK	137.485	143.928	0.066073	1.04686	0.310832	0.68405	0.99995	no
FBgn0002121	FBgn0002121	l(2)gl	2L:9838-21372	q1	q2	OK	96.8343	84.6333	-0.194293	0.874001	-1.02412	0.23405	0.99995	no
FBgn0002174	FBgn0002174	l(2)tid	2R:19592961-19597311	q1	q2	OK	49.9207	52.6771	0.0775381	1.05522	0.233314	0.6967	0.99995	no
FBgn0002183	FBgn0002183	dre4	3L:1871573-1876336	q1	q2	OK	129.587	127.454	-0.0239472	0.983538	-0.0941093	0.8785	0.99995	no
FBgn0002283	FBgn0002283	l(3)73Ah	3L:16581574-16584150	q1	q2	OK	90.0653	84.282	-0.0957459	0.935788	-0.374562	0.5884	0.99995	no
FBgn0002284	FBgn0002284	Pros26	3L:16602496-16603521	q1	q2	OK	279.273	256.928	-0.12031	0.91999	-0.65222	0.45655	0.99995	no
FBgn0002306	FBgn0002306	sas	3R:2988550-3009424	q1	q2	NOTEST	0.136441	0.14536	0.0913591	1.06537	0	1	1	no
FBgn0002354	FBgn0002354	l(3)87Df	3R:8856663-8857317	q1	q2	OK	38.5385	40.355	0.0664482	1.04714	0.270695	0.81135	0.99995	no
FBgn0002413	FBgn0002413	dco	3R:26880904-26886931	q1	q2	OK	182.373	186.242	0.0302897	1.02122	0.128739	0.85355	0.99995	no
FBgn0002431	FBgn0002431	hyd	3R:5536861-5551333	q1	q2	OK	64.8818	70.0496	0.110563	1.07965	0.391231	0.59925	0.99995	no
FBgn0002440	FBgn0002440	l(3)mbn	3L:6091221-6121719	q1	q2	NOTEST	0	0	0	1	0	1	1	no
FBgn0002441	FBgn0002441	l(3)mbt	3R:23091178-23098995	q1	q2	OK	36.0225	32.8547	-0.132801	0.912059	-0.538044	0.41435	0.99995	no
FBgn0002466	FBgn0002466	sti	3L:12501089-12507889	q1	q2	OK	14.7909	15.2911	0.0479833	1.03382	0.19984	0.7816	0.99995	no
FBgn0002521	FBgn0002521	pho	4:1193093-1202271	q1	q2	OK	102.501	106.673	0.0575537	1.0407	0.319289	0.7321	0.99995	no
FBgn0002522	FBgn0002522	lab	3R:2487148-2504312	q1	q2	NOTEST	0	0	0	1	0	1	1	no
FBgn0002524	FBgn0002524	lace	2L:15499109-15505018	q1	q2	OK	61.3538	59.9161	-0.0342076	0.976568	-0.16524	0.8346	0.99995	no
FBgn0002525	FBgn0002525	Lam	2L:5542543-5546642	q1	q2	OK	115.562	109.61	-0.0762837	0.948498	-0.316123	0.6379	0.99995	no
FBgn0002526	FBgn0002526	LanA	3L:6196930-6211084	q1	q2	OK	8.1053	8.3003	0.0342973	1.02406	0.138241	0.84105	0.99995	no
FBgn0002528	FBgn0002528	LanB2	3L:9608018-9617080	q1	q2	OK	5.73052	6.24231	0.123415	1.08931	0.40537	0.55425	0.99995	no
FBgn0002531	FBgn0002531	Lcp1	2R:4318138-4318737	q1	q2	NOTEST	0	0.0505764	inf	#VALUE!	0	1	1	no
FBgn0002533	FBgn0002533	Lcp2	2R:4321471-4322080	q1	q2	NOTEST	0	0	0	1	0	1	1	no
FBgn0002534	FBgn0002534	Lcp3	2R:4322948-4323523	q1	q2	NOTEST	0	0	0	1	0	1	1	no
FBgn0002535	FBgn0002535	Lcp4	2R:4325161-4325908	q1	q2	NOTEST	0	0	0	1	0	1	1	no
FBgn0002542	FBgn0002542	lds	3R:3746155-3793130	q1	q2	OK	95.6402	93.7432	-0.0289026	0.980166	-0.132295	0.85795	0.99995	no
FBgn0002543	FBgn0002543	lea	2L:1380085-1420449	q1	q2	NOTEST	0.168343	0.213262	0.341221	1.26683	0	1	1	no
FBgn0002552	FBgn0002552	lin	2R:4802032-4810256	q1	q2	OK	32.3163	31.2815	-0.0469525	0.967979	-0.185903	0.78535	0.99995	no
FBgn0002561	FBgn0002561	l(1)sc	X:173735-364670	q1	q2	NOTEST	0	0	0	1	0	1	1	no
FBgn0002562	FBgn0002562	Lsp1alpha	X:12384415-12386933	q1	q2	NOTEST	0	0	0	1	0	1	1	no
FBgn0002563	FBgn0002563	Lsp1beta	2L:898646-901320	q1	q2	NOTEST	0.0948115	0.0864955	-0.132436	0.91229	0	1	1	no
FBgn0002564	FBgn0002564	Lsp1gamma	3L:66432-68995	q1	q2	NOTEST	0	0.0372845	inf	#VALUE!	0	1	1	no
FBgn0002565	FBgn0002565	Lsp2	3L:12122492-12124796	q1	q2	NOTEST	0.0362765	0.111951	1.62576	3.08605	0	1	1	no
FBgn0002566	FBgn0002566	lt	2L:22817518-22833492	q1	q2	OK	55.8578	46.6843	-0.25882	0.835771	-1.39032	0.12045	0.99995	no
FBgn0002567	FBgn0002567	ltd	2R:5065368-5073866	q1	q2	OK	113.765	109.558	-0.0543555	0.963025	-0.235449	0.74245	0.99995	no
FBgn0002569	FBgn0002569	Mal-A2	2R:4341136-4343291	q1	q2	NOTEST	0	0.0334349	inf	#VALUE!	0	1	1	no
FBgn0002570	FBgn0002570	Mal-A1	2R:4334973-4339404	q1	q2	NOTEST	0.0353048	0.0310646	-0.184589	0.8799	0	1	1	no
FBgn0002571	FBgn0002571	Mal-A3	2R:4343413-4345390	q1	q2	NOTEST	0.0239382	0.0455199	0.927185	1.90156	0	1	1	no
FBgn0002573	FBgn0002573	sens	3L:13389328-13394225	q1	q2	NOTEST	0	0	0	1	0	1	1	no
FBgn0002576	FBgn0002576	lz	X:9178681-9197670	q1	q2	NOTEST	0.124858	0.147893	0.244259	1.18448	0	1	1	no
FBgn0002577	FBgn0002577	m	X:11648305-11663541	q1	q2	OK	0.847786	0.79399	-0.0945797	0.936545	-0.157198	0.837	0.99995	no
FBgn0002578	FBgn0002578	m1	3R:21840445-21841174	q1	q2	NOTEST	0	0	0	1	0	1	1	no
FBgn0002579	FBgn0002579	RpL36	X:522349-523495	q1	q2	OK	2307.52	2464.63	0.0950264	1.06808	0.364365	0.59305	0.99995	no
FBgn0002590	FBgn0002590	RpS5a	X:17037619-17042287	q1	q2	OK	560.498	660.689	0.237262	1.17875	1.28018	0.1501	0.99995	no
FBgn0002592	FBgn0002592	m2	3R:21842235-21843192	q1	q2	OK	0.510189	0.25503	-1.00037	0.499872	-0.750839	0.259	0.99995	no
FBgn0002593	FBgn0002593	RpLP1	2L:419930-420706	q1	q2	OK	2254.07	2684.81	0.252288	1.19109	1.44626	0.164	0.99995	no
FBgn0002607	FBgn0002607	RpL19	2R:20855967-20857070	q1	q2	OK	2730.88	2906.94	0.0901346	1.06447	0.301985	0.6547	0.99995	no
FBgn0002609	FBgn0002609	HLHm3	3R:21847436-21848849	q1	q2	OK	1.76601	2.2025	0.318645	1.24716	0.568871	0.49565	0.99995	no
FBgn0002622	FBgn0002622	RpS3	3R:19184534-19185700	q1	q2	OK	2216.93	2355.49	0.0874598	1.0625	0.380722	0.66425	0.99995	no
FBgn0002626	FBgn0002626	RpL32	3R:25870950-25871880	q1	q2	OK	2491.71	2759.23	0.14713	1.10736	0.553502	0.3954	0.99995	no
FBgn0002629	FBgn0002629	m4	3R:21849547-21850280	q1	q2	NOTEST	0	0.0301485	inf	#VALUE!	0	1	1	no
FBgn0002631	FBgn0002631	HLHm5	3R:21854575-21855457	q1	q2	NOTEST	0	0	0	1	0	1	1	no
FBgn0002632	FBgn0002632	m6	3R:21858632-21859769	q1	q2	NOTEST	0.0204277	0.0397392	0.960037	1.94536	0	1	1	no
FBgn0002633	FBgn0002633	HLHm7	3R:21862759-21863741	q1	q2	OK	0.650458	0.729907	0.166256	1.12214	0.19905	0.8138	0.99995	no
FBgn0002638	FBgn0002638	Bj1	3L:5923361-5925873	q1	q2	OK	217.409	219.422	0.0132915	1.00926	0.0526616	0.93405	0.99995	no
FBgn0002641	FBgn0002641	mal	X:20300707-20304237	q1	q2	OK	23.8929	24.2534	0.0216035	1.01509	0.0953721	0.9058	0.99995	no
FBgn0002643	FBgn0002643	mam	2R:9878685-9947861	q1	q2	OK	15.9541	17.2134	0.109606	1.07893	0.346396	0.5811	0.99995	no
FBgn0002645	FBgn0002645	Map205	3R:27882313-27894162	q1	q2	OK	95.4379	82.7193	-0.206338	0.866734	-0.948945	0.20095	0.99995	no
FBgn0002652	FBgn0002652	squ	2L:16680045-16729636	q1	q2	OK	115.141	130.815	0.184123	1.13613	0.240534	0.73505	0.99995	no
FBgn0002673	FBgn0002673	twe	2L:16257992-16261875	q1	q2	OK	95.7871	86.759	-0.142818	0.905748	-0.554464	0.44945	0.99995	no
FBgn0002707	FBgn0002707	mei-9	X:4208262-4212834	q1	q2	OK	27.0488	25.3676	-0.0925746	0.937848	-0.404332	0.59315	0.99995	no
FBgn0002709	FBgn0002709	mei-218	X:17001625-17037029	q1	q2	OK	25.8127	18.6661	-0.46766	0.723137	-1.19424	0.0968	0.99995	no
FBgn0002715	FBgn0002715	mei-S332	2R:17994242-18012071	q1	q2	OK	28.161	23.5986	-0.254995	0.83799	-0.516319	0.4514	0.99995	no
FBgn0002716	FBgn0002716	mei-W68	2R:15343678-15374340	q1	q2	OK	1.08025	3.41006	1.65844	3.15675	0.566134	0.55315	0.99995	no
FBgn0002719	FBgn0002719	Men	3R:8538824-8548267	q1	q2	OK	123.119	112.301	-0.132682	0.912134	-0.556156	0.417	0.99995	no
FBgn0002723	FBgn0002723	Met	X:11510158-11513981	q1	q2	OK	8.86305	10.3167	0.219107	1.16401	0.779988	0.29525	0.99995	no
FBgn0002732	FBgn0002732	malpha	3R:21836614-21837290	q1	q2	NOTEST	0.0786971	0.264257	1.74756	3.3579	0	1	1	no
FBgn0002733	FBgn0002733	HLHmbeta	3R:21830647-21831745	q1	q2	OK	3.82817	4.147	0.115414	1.08329	0.221672	0.78935	0.99995	no
FBgn0002734	FBgn0002734	HLHmdelta	3R:21823342-21824355	q1	q2	NOTEST	0.0471125	0.0250141	-0.913368	0.530944	0	1	1	no
FBgn0002735	FBgn0002735	HLHmgamma	3R:21825579-21826421	q1	q2	NOTEST	0	0.0341887	inf	#VALUE!	0	1	1	no
FBgn0002736	FBgn0002736	mago	2R:17016083-17030766	q1	q2	OK	133.298	132.742	-0.00602862	0.99583	-0.019395	0.97875	0.99995	no
FBgn0002772	FBgn0002772	Mlc1	3R:23483284-23485921	q1	q2	OK	4.29534	4.37211	0.0255565	1.01787	0.0418313	0.95085	0.99995	no
FBgn0002773	FBgn0002773	Mlc2	3R:25997159-26000273	q1	q2	OK	4.04765	5.26456	0.379229	1.30065	0.935042	0.22435	0.99995	no
FBgn0002774	FBgn0002774	mle	2R:1862242-1868277	q1	q2	OK	18.8623	17.1587	-0.136563	0.909684	-0.578542	0.44565	0.99995	no
FBgn0002775	FBgn0002775	msl-3	3L:7087917-7118623	q1	q2	OK	38.4179	33.3178	-0.205486	0.867246	-0.76306	0.2638	0.99995	no
FBgn0002778	FBgn0002778	mnd	3L:14978214-14984767	q1	q2	OK	60.4233	58.276	-0.0522032	0.964462	-0.239011	0.7542	0.99995	no
FBgn0002780	FBgn0002780	mod	3R:27877793-27880696	q1	q2	OK	497.813	513.694	0.0453051	1.0319	0.192855	0.7939	0.99995	no
FBgn0002781	FBgn0002781	mod(mdg4)	3R:17177760-17203121	q1	q2	OK	24.075	15.1926	-0.664168	0.631053	-3.55213	0.22745	0.99995	no
FBgn0002783	FBgn0002783	mor	3R:11791172-11798636	q1	q2	OK	133.472	123.38	-0.113432	0.924386	-0.39236	0.53905	0.99995	no
FBgn0002787	FBgn0002787	Mov34	2R:20290493-20292050	q1	q2	OK	172.057	163.649	-0.07228	0.951134	-0.324544	0.65875	0.99995	no
FBgn0002789	FBgn0002789	Mp20	2R:9134156-9135278	q1	q2	OK	17.8916	18.2702	0.0302063	1.02116	0.0679369	0.91915	0.99995	no
FBgn0002791	FBgn0002791	mr	2R:19859955-19862935	q1	q2	OK	36.0852	36.2419	0.0062514	1.00434	0.0286114	0.96915	0.99995	no
FBgn0002838	FBgn0002838	ms(3)K81	3R:22701573-22702284	q1	q2	NOTEST	0	0.242068	inf	#VALUE!	0	1	1	no
FBgn0002842	FBgn0002842	sa	3L:21375623-21426267	q1	q2	NOTEST	0	0.0498988	inf	#VALUE!	0	1	1	no
FBgn0002855	FBgn0002855	Acp26Aa	2L:5892882-5893896	q1	q2	NOTEST	0.106492	0	#NAME?	#NAME?	0	1	1	no
FBgn0002856	FBgn0002856	Acp26Ab	2L:5892297-5892862	q1	q2	NOTEST	0	0.178498	inf	#VALUE!	0	1	1	no
FBgn0002862	FBgn0002862	Mst87F	3R:9652872-9653432	q1	q2	NOTEST	0	0	0	1	0	1	1	no
FBgn0002863	FBgn0002863	Acp95EF	3R:20023309-20055752	q1	q2	OK	5.65037	2.19232	-1.36589	0.387995	-0.437156	0.43025	0.99995	no
FBgn0002865	FBgn0002865	Mst98Ca	3R:24117059-24118378	q1	q2	NOTEST	0	0	0	1	0	1	1	no
FBgn0002868	FBgn0002868	MtnA	3R:5609486-5610093	q1	q2	OK	89.1127	118.819	0.415061	1.33336	2.64	0.12695	0.99995	no
FBgn0002869	FBgn0002869	MtnB	3R:16328959-16329321	q1	q2	OK	1.25537	1.00679	-0.318352	0.801985	-0.550449	0.82405	0.99995	no
FBgn0002872	FBgn0002872	mu2	3L:1941061-1947513	q1	q2	OK	54.8304	50.862	-0.108388	0.927624	-0.415923	0.5407	0.99995	no
FBgn0002873	FBgn0002873	mud	X:14141875-14152628	q1	q2	OK	52.5496	48.8637	-0.104916	0.929859	-0.448164	0.5157	0.99995	no
FBgn0002878	FBgn0002878	mus101	X:13616321-13621146	q1	q2	OK	16.9319	16.7912	-0.0120414	0.991688	-0.0485825	0.94655	0.99995	no
FBgn0002887	FBgn0002887	mus201	2L:8437410-8442352	q1	q2	OK	23.5189	23.3386	-0.0111035	0.992333	-0.0366558	0.9561	0.99995	no
FBgn0002891	FBgn0002891	mus205	2R:3679402-3693904	q1	q2	OK	11.4572	11.7176	0.0324183	1.02273	0.036632	0.95785	0.99995	no
FBgn0002899	FBgn0002899	mus301	3L:8130913-8144908	q1	q2	OK	38.0689	25.9841	-0.550984	0.682554	-2.31781	0.0015	0.351044	no
FBgn0002901	FBgn0002901	mus304	3L:18102896-18105947	q1	q2	OK	29.3199	27.7889	-0.0773722	0.947782	-0.339253	0.66145	0.99995	no
FBgn0002905	FBgn0002905	mus308	3R:8530815-8538021	q1	q2	OK	6.76997	7.66297	0.178754	1.13191	0.591376	0.3981	0.99995	no
FBgn0002906	FBgn0002906	mus309	3R:7561168-7567505	q1	q2	OK	30.0718	26.7136	-0.170839	0.888326	-0.693944	0.3313	0.99995	no
FBgn0002909	FBgn0002909	mus312	3L:7322230-7326571	q1	q2	OK	25.1825	23.6881	-0.0882587	0.940657	-0.345269	0.62575	0.99995	no
FBgn0002914	FBgn0002914	Myb	X:15747453-15751854	q1	q2	OK	83.9612	80.9518	-0.05266	0.964157	-0.216319	0.74865	0.99995	no
FBgn0002917	FBgn0002917	na	X:14160399-14171207	q1	q2	NOTEST	0.0428534	0.067338	0.652012	1.57136	0	1	1	no
FBgn0002921	FBgn0002921	Atpalpha	3R:16774435-16801022	q1	q2	OK	247.368	237.274	-0.06011	0.959191	-0.238844	0.7273	0.99995	no
FBgn0002922	FBgn0002922	nau	3R:19537250-19544079	q1	q2	NOTEST	0	0	0	1	0	1	1	no
FBgn0002924	FBgn0002924	ncd	3R:25628918-25632849	q1	q2	OK	70.2325	52.4961	-0.419928	0.747462	-1.46505	0.02265	0.99995	no
FBgn0002926	FBgn0002926	ndl	3L:6587037-6596466	q1	q2	OK	12.3047	12.838	0.0612009	1.04333	0.246629	0.73205	0.99995	no
FBgn0002930	FBgn0002930	nec	2R:3038206-3110885	q1	q2	OK	0.766937	0.747514	-0.0370061	0.974676	-0.0391111	0.9584	0.99995	no
FBgn0002931	FBgn0002931	net	2L:82455-87382	q1	q2	NOTEST	0.167477	0.0978428	-0.775422	0.584218	0	1	1	no
FBgn0002932	FBgn0002932	neur	3R:4846067-4868072	q1	q2	OK	35.3977	37.7173	0.091569	1.06553	0.310709	0.69375	0.99995	no
FBgn0002933	FBgn0002933	ng1	X:3070474-3233360	q1	q2	NOTEST	0	0	0	1	0	1	1	no
FBgn0002936	FBgn0002936	ninaA	2L:877292-885052	q1	q2	NOTEST	0	0.0761474	inf	#VALUE!	0	1	1	no
FBgn0002937	FBgn0002937	ninaB	3R:9519774-9531180	q1	q2	NOTEST	0.0100548	0	#NAME?	#NAME?	0	1	1	no
FBgn0002938	FBgn0002938	ninaC	2L:7377717-7384344	q1	q2	NOTEST	0.0116597	0	#NAME?	#NAME?	0	1	1	no
FBgn0002939	FBgn0002939	ninaD	2L:18081629-18083608	q1	q2	NOTEST	0.03966	0.0192091	-1.0459	0.484343	0	1	1	no
FBgn0002940	FBgn0002940	ninaE	3R:15711967-15713928	q1	q2	NOTEST	0.0155714	0.0568294	1.86773	3.64958	0	1	1	no
FBgn0002941	FBgn0002941	slou	3R:17374374-17383004	q1	q2	NOTEST	0.00740768	0	#NAME?	#NAME?	0	1	1	no
FBgn0002945	FBgn0002945	nkd	3L:18996831-19038431	q1	q2	OK	0.321875	0.402207	0.321438	1.24958	0.433683	0.5187	0.99995	no
FBgn0002948	FBgn0002948	nod	X:11474850-11479787	q1	q2	OK	54.6076	52.4483	-0.0582042	0.960459	-0.240881	0.7313	0.99995	no
FBgn0002962	FBgn0002962	nos	3R:14979818-14988000	q1	q2	OK	113.39	128.212	0.177235	1.13071	0.65947	0.40995	0.99995	no
FBgn0002968	FBgn0002968	Nrg	X:8411407-8446152	q1	q2	OK	20.427	26.082	0.352576	1.27684	1.50108	0.0387	0.99995	no
FBgn0002973	FBgn0002973	numb	2L:9437512-9463293	q1	q2	OK	28.9012	30.1264	0.0598976	1.04239	0.253924	0.7262	0.99995	no
FBgn0002985	FBgn0002985	odd	2L:3604221-3606748	q1	q2	NOTEST	0	0.0204284	inf	#VALUE!	0	1	1	no
FBgn0002989	FBgn0002989	okr	2L:2988134-2992761	q1	q2	OK	25.8641	24.0205	-0.106684	0.92872	-0.337939	0.6223	0.99995	no
FBgn0003002	FBgn0003002	opa	3R:678534-695709	q1	q2	NOTEST	0.0139028	0	#NAME?	#NAME?	0	1	1	no
FBgn0003008	FBgn0003008	or	2R:19855466-19856467	q1	q2	OK	41.2689	47.5402	0.204093	1.15196	0.850685	0.36295	0.99995	no
FBgn0003009	FBgn0003009	ord	2R:19158777-19161798	q1	q2	NOTEST	0.0413172	0.0801877	0.956638	1.94078	0	1	1	no
FBgn0003011	FBgn0003011	ort	3R:15485469-15489401	q1	q2	NOTEST	0	0	0	1	0	1	1	no
FBgn0003015	FBgn0003015	osk	3R:4760852-4764117	q1	q2	OK	669.928	664.507	-0.0117227	0.991907	-0.0491807	0.95255	0.99995	no
FBgn0003016	FBgn0003016	osp	2L:14599775-14689325	q1	q2	OK	27.6251	28.8955	0.0648668	1.04599	0.148267	0.83425	0.99995	no
FBgn0003022	FBgn0003022	Ote	2R:14163111-14164698	q1	q2	OK	159.973	133.34	-0.262725	0.833512	-1.23284	0.10565	0.99995	no
FBgn0003023	FBgn0003023	otu	X:8379025-8410015	q1	q2	OK	224.418	178.234	-0.332413	0.794207	-1.25991	0.10825	0.99995	no
FBgn0003028	FBgn0003028	ovo	X:4942329-4964962	q1	q2	OK	107.056	122.334	0.192458	1.14271	0.74796	0.25215	0.99995	no
FBgn0003034	FBgn0003034	Acp70A	3L:13294734-13295022	q1	q2	NOTEST	0	0	0	1	0	1	1	no
FBgn0003041	FBgn0003041	pbl	3L:7889208-7905051	q1	q2	OK	50.3399	52.1851	0.0519369	1.03666	0.230264	0.7582	0.99995	no
FBgn0003042	FBgn0003042	Pc	3L:21297816-21311076	q1	q2	OK	18.9672	18.7588	-0.0159452	0.989008	-0.047515	0.9476	0.99995	no
FBgn0003044	FBgn0003044	Pcl	2R:14022933-14026947	q1	q2	OK	109.453	102.932	-0.088633	0.940413	-0.383928	0.5823	0.99995	no
FBgn0003046	FBgn0003046	Pcp	2L:7014860-7023940	q1	q2	NOTEST	0.146773	0.0843609	-0.798936	0.574773	0	1	1	no
FBgn0003048	FBgn0003048	pcx	X:2119743-2136071	q1	q2	OK	13.8441	15.9089	0.200561	1.14915	0.701699	0.2884	0.99995	no
FBgn0003053	FBgn0003053	peb	X:4511601-4520256	q1	q2	OK	5.84549	5.84118	-0.00106279	0.999264	-0.00342897	0.99595	0.99995	no
FBgn0003057	FBgn0003057	CG10598	X:17119743-17120474	q1	q2	NOTEST	0	0	0	1	0	1	1	no
FBgn0003060	FBgn0003060	CG9757	3R:9437587-9438151	q1	q2	NOTEST	0	0	0	1	0	1	1	no
FBgn0003062	FBgn0003062	Fib	2R:18960413-18962243	q1	q2	OK	117.245	141.026	0.266435	1.20283	1.21046	0.103	0.99995	no
FBgn0003065	FBgn0003065	CG2150	3R:27589025-27590488	q1	q2	NOTEST	0.0198535	0.0388106	0.967054	1.95484	0	1	1	no
FBgn0003067	FBgn0003067	Pepck	2R:14424271-14426924	q1	q2	OK	1.97033	4.5559	1.2093	2.31225	2.39308	0.00105	0.269511	no
FBgn0003068	FBgn0003068	per	X:2579612-2587919	q1	q2	OK	0.722267	0.820662	0.184257	1.13623	0.284234	0.64385	0.99995	no
FBgn0003071	FBgn0003071	Pfk	2R:5997244-6004962	q1	q2	OK	75.9303	87.6867	0.207681	1.15483	0.874177	0.20195	0.99995	no
FBgn0003074	FBgn0003074	Pgi	2R:4798406-4801631	q1	q2	OK	183.781	207.564	0.175569	1.12941	0.746637	0.2822	0.99995	no
FBgn0003076	FBgn0003076	Pgm	3L:16119154-16121696	q1	q2	OK	103.878	117.665	0.179797	1.13272	0.851656	0.2718	0.99995	no
FBgn0003079	FBgn0003079	phl	X:2234158-2237904	q1	q2	OK	43.4611	38.707	-0.167133	0.890611	-0.71033	0.3085	0.99995	no
FBgn0003082	FBgn0003082	phr	2R:3712996-3716181	q1	q2	OK	30.5628	25.5431	-0.258845	0.835757	-1.00487	0.18985	0.99995	no
FBgn0003086	FBgn0003086	Pig1	X:3070474-3233360	q1	q2	NOTEST	0	0	0	1	0	1	1	no
FBgn0003087	FBgn0003087	pim	2L:10362988-10364046	q1	q2	OK	246	207.749	-0.243817	0.844508	-1.55215	0.13845	0.99995	no
FBgn0003089	FBgn0003089	pip	3L:19287868-19330699	q1	q2	OK	1.71013	2.10276	0.298179	1.22959	0.185313	0.79035	0.99995	no
FBgn0003090	FBgn0003090	pk	2R:3038206-3110885	q1	q2	NOTEST	0.10385	0.1885	0.860061	1.81512	0	1	1	no
FBgn0003091	FBgn0003091	Pkc53E	2R:12812429-12830668	q1	q2	OK	2.60276	2.16352	-0.266664	0.831239	-0.534153	0.4554	0.99995	no
FBgn0003093	FBgn0003093	Pkc98E	3R:24864895-24872756	q1	q2	OK	15.2669	8.74916	-0.803189	0.573081	-2.61847	0.00015	0.0596775	no
FBgn0003114	FBgn0003114	plu	2R:16150462-16151224	q1	q2	OK	119.847	100.046	-0.260526	0.834784	-1.45338	0.17795	0.99995	no
FBgn0003116	FBgn0003116	pn	X:2075126-2078688	q1	q2	OK	24.6959	22.621	-0.126612	0.91598	-0.304182	0.67915	0.99995	no
FBgn0003117	FBgn0003117	pnr	3R:11851818-11866639	q1	q2	NOTEST	0.0140421	0.00684696	-1.03623	0.4876	0	1	1	no
FBgn0003118	FBgn0003118	pnt	3R:19116825-19171884	q1	q2	OK	3.98523	4.51036	0.178578	1.13177	0.42832	0.52675	0.99995	no
FBgn0003124	FBgn0003124	polo	3L:20303104-20306566	q1	q2	OK	377.303	361.64	-0.061171	0.958486	-0.247144	0.72785	0.99995	no
FBgn0003129	FBgn0003129	Poxm	3R:4143336-4159514	q1	q2	NOTEST	0.156853	0.234937	0.582862	1.49782	0	1	1	no
FBgn0003130	FBgn0003130	Poxn	2R:11714197-11722280	q1	q2	NOTEST	0.0105044	0.0476986	2.18295	4.54081	0	1	1	no
FBgn0003132	FBgn0003132	Pp1-13C	X:15245314-15272487	q1	q2	NOTEST	0	0.0129301	inf	#VALUE!	0	1	1	no
FBgn0003134	FBgn0003134	Pp1alpha-96A	3R:20343978-20347065	q1	q2	OK	79.414	82.0505	0.0471177	1.0332	0.219939	0.77655	0.99995	no
FBgn0003137	FBgn0003137	Ppn	3R:24346386-24366053	q1	q2	OK	0.781704	0.989563	0.340169	1.2659	0.704671	0.29015	0.99995	no
FBgn0003138	FBgn0003138	Ptp61F	3L:1342489-1424979	q1	q2	OK	140.598	128.541	-0.129348	0.914245	-0.544757	0.4469	0.99995	no
FBgn0003139	FBgn0003139	PpV	X:6265091-6266874	q1	q2	OK	74.001	82.1488	0.150695	1.1101	0.700941	0.36815	0.99995	no
FBgn0003140	FBgn0003140	PpY-55A	2R:13842899-13844075	q1	q2	NOTEST	0	0	0	1	0	1	1	no
FBgn0003141	FBgn0003141	pr	2L:20066369-20075467	q1	q2	OK	61.3999	67.5015	0.136683	1.09937	0.429694	0.5457	0.99995	no
FBgn0003145	FBgn0003145	prd	2L:12082996-12085792	q1	q2	NOTEST	0	0	0	1	0	1	1	no
FBgn0003149	FBgn0003149	Prm	3L:8725957-8738447	q1	q2	OK	3.20831	3.63569	0.180413	1.13321	0.413838	0.5245	0.99995	no
FBgn0003159	FBgn0003159	ptr	X:2238979-2260323	q1	q2	OK	26.7426	29.5182	0.142467	1.10379	0.563488	0.40105	0.99995	no
FBgn0003162	FBgn0003162	Pu	2R:17062821-17070119	q1	q2	OK	1.88377	1.80811	-0.059137	0.959838	-0.0922706	0.8982	0.99995	no
FBgn0003165	FBgn0003165	pum	3R:4893299-5063417	q1	q2	OK	80.1349	81.6186	0.0264667	1.01851	0.106796	0.881	0.99995	no
FBgn0003169	FBgn0003169	put	3R:10446051-10451421	q1	q2	OK	21.6235	25.8967	0.26017	1.19762	1.09487	0.1614	0.99995	no
FBgn0003174	FBgn0003174	pwn	2R:3182812-3187907	q1	q2	OK	1.18613	1.2079	0.0262383	1.01835	0.0468802	0.9457	0.99995	no
FBgn0003175	FBgn0003175	px	2R:18384002-18449569	q1	q2	OK	28.1393	26.5629	-0.083171	0.943981	-0.331687	0.6109	0.99995	no
FBgn0003178	FBgn0003178	PyK	3R:18193233-18198464	q1	q2	OK	493.373	535.785	0.118974	1.08596	0.446506	0.50375	0.99995	no
FBgn0003187	FBgn0003187	qua	2L:17486805-17497203	q1	q2	OK	48.412	51.0367	0.0761698	1.05422	0.332812	0.64245	0.99995	no
FBgn0003189	FBgn0003189	r	X:16549411-16567059	q1	q2	OK	26.936	33.9448	0.333656	1.2602	1.41202	0.0393	0.99995	no
FBgn0003204	FBgn0003204	ras	X:10607150-10642839	q1	q2	OK	114.598	125.848	0.135109	1.09818	0.306616	0.6464	0.99995	no
FBgn0003205	FBgn0003205	Ras85D	3R:5336282-5338809	q1	q2	OK	100.58	102.671	0.029684	1.02079	0.146586	0.8548	0.99995	no
FBgn0003206	FBgn0003206	Ras64B	3L:4136784-4141398	q1	q2	OK	36.3321	38.7078	0.0913797	1.06539	0.251513	0.72935	0.99995	no
FBgn0003209	FBgn0003209	raw	2L:8709879-8740660	q1	q2	OK	20.2053	20.3371	0.00938356	1.00653	0.0372258	0.9594	0.99995	no
FBgn0003210	FBgn0003210	rb	X:4429667-4434669	q1	q2	OK	46.0283	46.4804	0.0140988	1.00982	0.0625201	0.9305	0.99995	no
FBgn0003218	FBgn0003218	rdgB	X:13656802-13670782	q1	q2	OK	29.5359	31.3647	0.0866751	1.06192	0.353466	0.6004	0.99995	no
FBgn0003227	FBgn0003227	rec	3R:11629973-11658354	q1	q2	OK	4.72604	4.1316	-0.19393	0.874221	-0.312177	0.70085	0.99995	no
FBgn0003231	FBgn0003231	ref(2)P	2L:19542445-19546914	q1	q2	OK	186.38	172.074	-0.115217	0.923243	-0.493079	0.4878	0.99995	no
FBgn0003248	FBgn0003248	Rh2	3R:14725144-14726741	q1	q2	NOTEST	0.0815056	0.0191363	-2.09059	0.234785	0	1	1	no
FBgn0003249	FBgn0003249	Rh3	3R:15906771-15908172	q1	q2	NOTEST	0	0	0	1	0	1	1	no
FBgn0003250	FBgn0003250	Rh4	3L:16845620-16856124	q1	q2	NOTEST	0.0490974	0.0775587	0.659642	1.57969	0	1	1	no
FBgn0003254	FBgn0003254	rib	2R:15163230-15168901	q1	q2	NOTEST	0.0102567	0.0226887	1.1454	2.21207	0	1	1	no
FBgn0003255	FBgn0003255	rk	2L:13980145-14001252	q1	q2	NOTEST	0.128081	0.241128	0.91274	1.88262	0	1	1	no
FBgn0003256	FBgn0003256	rl	2RHet:198175-247809	q1	q2	OK	103.375	85.8845	-0.267423	0.830802	-1.37774	0.14405	0.99995	no
FBgn0003257	FBgn0003257	r-l	3R:16890950-16899039	q1	q2	OK	66.137	72.2133	0.126807	1.09187	0.392381	0.5513	0.99995	no
FBgn0003261	FBgn0003261	Rm62	3R:1826152-1834301	q1	q2	OK	398.368	399.294	0.00335135	1.00233	0.0120295	0.9856	0.99995	no
FBgn0003267	FBgn0003267	ro	3R:22702354-22706893	q1	q2	NOTEST	0.0193117	0	#NAME?	#NAME?	0	1	1	no
FBgn0003268	FBgn0003268	rod	3R:27401556-27413861	q1	q2	OK	27.021	24.1708	-0.160812	0.894521	-0.409269	0.5724	0.99995	no
FBgn0003270	FBgn0003270	amos	2L:18596046-18597200	q1	q2	NOTEST	0	0	0	1	0	1	1	no
FBgn0003274	FBgn0003274	RpLP2	2R:12473598-12474237	q1	q2	OK	1869.45	1917.01	0.0362468	1.02544	0.134039	0.8291	0.99995	no
FBgn0003275	FBgn0003275	RpII18	3R:1197487-1198119	q1	q2	OK	93.1667	94.3819	0.0186966	1.01304	0.0907745	0.9267	0.99995	no
FBgn0003277	FBgn0003277	RpII215	X:11455561-11464355	q1	q2	OK	53.5538	54.7435	0.0316972	1.02221	0.13586	0.84285	0.99995	no
FBgn0003278	FBgn0003278	RpI135	2L:404304-407969	q1	q2	OK	23.6305	23.571	-0.00363681	0.997482	-0.0162538	0.9829	0.99995	no
FBgn0003279	FBgn0003279	RpL4	3R:23748514-23750644	q1	q2	OK	1360.04	1485.14	0.126943	1.09198	0.395208	0.54565	0.99995	no
FBgn0003285	FBgn0003285	rst	X:2846239-3026836	q1	q2	OK	1.04573	0.423159	-1.30524	0.404654	-1.94139	0.01715	0.99995	no
FBgn0003292	FBgn0003292	rt	3L:11577221-11580867	q1	q2	OK	16.3083	13.4819	-0.27458	0.826691	-1.10338	0.1625	0.99995	no
FBgn0003295	FBgn0003295	ru	3L:1342489-1424979	q1	q2	NOTEST	0.0764186	0.130499	0.772044	1.70769	0	1	1	no
FBgn0003300	FBgn0003300	run	X:20565467-20568348	q1	q2	NOTEST	0	0	0	1	0	1	1	no
FBgn0003301	FBgn0003301	rut	X:14681660-14720106	q1	q2	OK	2.83022	2.91876	0.04444	1.03128	0.126512	0.8535	0.99995	no
FBgn0003302	FBgn0003302	rux	X:5929785-5931833	q1	q2	OK	8.2973	11.2452	0.438598	1.35529	0.982808	0.1332	0.99995	no
FBgn0003308	FBgn0003308	ry	3R:8858258-8863748	q1	q2	NOTEST	0.104101	0.11271	0.114635	1.0827	0	1	1	no
FBgn0003310	FBgn0003310	S	2L:1050876-1077811	q1	q2	OK	53.4721	53.6858	0.00575466	1.004	0.024387	0.97055	0.99995	no
FBgn0003312	FBgn0003312	sad	3R:7702956-7708257	q1	q2	OK	2.64887	2.58669	-0.0342714	0.976525	-0.0390036	0.9598	0.99995	no
FBgn0003313	FBgn0003313	sala	2L:11484706-11486949	q1	q2	NOTEST	0.0225673	0	#NAME?	#NAME?	0	1	1	no
FBgn0003317	FBgn0003317	sax	2R:3693982-3697575	q1	q2	OK	51.8851	53.0556	0.0321827	1.02256	0.139424	0.851	0.99995	no
FBgn0003319	FBgn0003319	Sb	3R:11954450-11971006	q1	q2	NOTEST	0.038738	0.10856	1.48667	2.80241	0	1	1	no
FBgn0003321	FBgn0003321	sbr	X:10726784-10741125	q1	q2	OK	33.4407	34.4382	0.042403	1.02983	0.195114	0.80275	0.99995	no
FBgn0003326	FBgn0003326	sca	2R:8668048-8689515	q1	q2	NOTEST	0.0359897	0.041305	0.198735	1.14769	0	1	1	no
FBgn0003328	FBgn0003328	scb	2R:11136289-11146003	q1	q2	OK	9.55516	13.4541	0.493698	1.40805	1.80138	0.0096	0.99995	no
FBgn0003330	FBgn0003330	Sce	3R:23506125-23507746	q1	q2	OK	29.3407	27.4437	-0.0964279	0.935346	-0.352366	0.62295	0.99995	no
FBgn0003334	FBgn0003334	Scm	3R:5457360-5463329	q1	q2	OK	59.0749	56.5302	-0.0635223	0.956925	-0.226066	0.74375	0.99995	no
FBgn0003339	FBgn0003339	Scr	3R:2648841-2675703	q1	q2	NOTEST	0	0	0	1	0	1	1	no
FBgn0003345	FBgn0003345	sd	X:15698404-15719755	q1	q2	OK	12.4777	14.2836	0.195008	1.14473	0.660825	0.33585	0.99995	no
FBgn0003346	FBgn0003346	RanGap	2L:19435843-19447322	q1	q2	OK	104.389	100.999	-0.0476295	0.967525	-0.143076	0.8571	0.99995	no
FBgn0003353	FBgn0003353	sei	2R:19936727-19945128	q1	q2	OK	5.6044	4.72668	-0.245732	0.843388	-0.65785	0.42105	0.99995	no
FBgn0003356	FBgn0003356	Jon99Cii	3R:25749475-25750333	q1	q2	NOTEST	0	0	0	1	0	1	1	no
FBgn0003357	FBgn0003357	Jon99Ciii	3R:25747930-25748823	q1	q2	NOTEST	0	0	0	1	0	1	1	no
FBgn0003358	FBgn0003358	Jon99Ci	3R:25750947-25751907	q1	q2	NOTEST	0	0.0519136	inf	#VALUE!	0	1	1	no
FBgn0003360	FBgn0003360	sesB	X:10666576-10680978	q1	q2	OK	933.357	1000.03	0.0995422	1.07143	0.374441	0.59865	0.99995	no
FBgn0003366	FBgn0003366	sev	X:10965473-10980332	q1	q2	OK	1.69695	1.7065	0.00809524	1.00563	0.0205125	0.97665	0.99995	no
FBgn0003371	FBgn0003371	sgg	X:2527982-2571879	q1	q2	OK	85.7872	91.4406	0.0920726	1.0659	0.416498	0.5692	0.99995	no
FBgn0003372	FBgn0003372	Sgs1	2L:4937408-4941424	q1	q2	NOTEST	0.0152673	0.0116695	-0.387701	0.764347	0	1	1	no
FBgn0003373	FBgn0003373	Sgs3	3L:11505320-11506503	q1	q2	NOTEST	0	0.0154551	inf	#VALUE!	0	1	1	no
FBgn0003374	FBgn0003374	Sgs4	X:3070474-3233360	q1	q2	NOTEST	0	0	0	1	0	1	1	no
FBgn0003375	FBgn0003375	Sgs5	3R:13421083-13421834	q1	q2	NOTEST	0	0	0	1	0	1	1	no
FBgn0003377	FBgn0003377	Sgs7	3L:11502960-11503347	q1	q2	NOTEST	0	0.182377	inf	#VALUE!	0	1	1	no
FBgn0003378	FBgn0003378	Sgs8	3L:11502066-11502494	q1	q2	NOTEST	0	0.562857	inf	#VALUE!	0	1	1	no
FBgn0003380	FBgn0003380	Sh	X:17823079-17957278	q1	q2	NOTEST	0.0124717	0.00569681	-1.13043	0.45678	0	1	1	no
FBgn0003382	FBgn0003382	sha	2R:7211818-7223632	q1	q2	NOTEST	0	0	0	1	0	1	1	no
FBgn0003386	FBgn0003386	Shaw	2L:3718186-3727587	q1	q2	NOTEST	0.0454732	0.135013	1.57001	2.96907	0	1	1	no
FBgn0003388	FBgn0003388	shd	3L:14607557-14615305	q1	q2	OK	0.359282	0.669812	0.898641	1.86431	1.05731	0.1628	0.99995	no
FBgn0003390	FBgn0003390	shf	X:6665268-6673692	q1	q2	OK	0.351907	0.624047	0.826462	1.77333	0.368971	0.5811	0.99995	no
FBgn0003391	FBgn0003391	shg	2R:16938106-16944664	q1	q2	OK	22.2481	26.9147	0.274707	1.20975	1.12377	0.0983	0.99995	no
FBgn0003392	FBgn0003392	shi	X:15786148-15800285	q1	q2	OK	52.9466	56.4323	0.0919816	1.06583	0.40712	0.5694	0.99995	no
FBgn0003396	FBgn0003396	shn	2R:7061324-7106718	q1	q2	OK	11.882	13.314	0.164166	1.12052	0.674226	0.33135	0.99995	no
FBgn0003401	FBgn0003401	shu	2R:19728983-19730802	q1	q2	OK	30.7416	31.361	0.0287773	1.02015	0.11531	0.88115	0.99995	no
FBgn0003410	FBgn0003410	sina	3L:16845620-16856124	q1	q2	OK	68.8712	64.341	-0.0981631	0.934222	-0.481199	0.56055	0.99995	no
FBgn0003411	FBgn0003411	sisA	X:11215611-11216379	q1	q2	NOTEST	0.326444	0.305751	-0.0944753	0.936613	0	1	1	no
FBgn0003415	FBgn0003415	skd	3L:20987227-21020524	q1	q2	OK	60.1715	59.9751	-0.00471715	0.996736	-0.019792	0.97795	0.99995	no
FBgn0003416	FBgn0003416	sl	X:16244341-16250520	q1	q2	OK	26.317	28.5923	0.119629	1.08646	0.578671	0.4666	0.99995	no
FBgn0003423	FBgn0003423	slgA	X:21245017-21256188	q1	q2	OK	62.6895	63.6775	0.0225591	1.01576	0.0956047	0.89485	0.99995	no
FBgn0003425	FBgn0003425	sli	2R:11758923-11809623	q1	q2	OK	0.588813	0.76241	0.372756	1.29482	0.601637	0.3591	0.99995	no
FBgn0003429	FBgn0003429	slo	3R:20488216-20536911	q1	q2	NOTEST	0.0239137	0.0306615	0.35859	1.28217	0	1	1	no
FBgn0003430	FBgn0003430	slp1	2L:3825679-3827137	q1	q2	NOTEST	0.0152013	0	#NAME?	#NAME?	0	1	1	no
FBgn0003435	FBgn0003435	sm	2R:15417413-15519007	q1	q2	OK	7.48765	6.11973	-0.291046	0.817309	-0.799421	0.26875	0.99995	no
FBgn0003444	FBgn0003444	smo	2L:277587-283281	q1	q2	OK	17.4507	18.8213	0.109076	1.07854	0.404227	0.6019	0.99995	no
FBgn0003447	FBgn0003447	sn	X:7850852-7880118	q1	q2	OK	92.5019	94.4924	0.0307155	1.02152	0.0825679	0.90225	0.99995	no
FBgn0003448	FBgn0003448	sna	2L:15476592-15478269	q1	q2	NOTEST	0	0	0	1	0	1	1	no
FBgn0003449	FBgn0003449	snf	X:5203279-5204534	q1	q2	OK	141.207	145.517	0.0433792	1.03052	0.226167	0.8058	0.99995	no
FBgn0003450	FBgn0003450	snk	3R:8864134-8870123	q1	q2	OK	13.425	10.7302	-0.323245	0.79927	-0.935508	0.22845	0.99995	no
FBgn0003459	FBgn0003459	stwl	3L:14396609-14403023	q1	q2	OK	9.9102	11.9443	0.269332	1.20525	0.995041	0.18605	0.99995	no
FBgn0003460	FBgn0003460	so	2R:3306536-3322377	q1	q2	NOTEST	0.0659503	0.151801	1.20273	2.30175	0	1	1	no
FBgn0003462	FBgn0003462	Sod	3L:11105380-11106838	q1	q2	OK	474.421	469.041	-0.0164545	0.988659	-0.0930797	0.92085	0.99995	no
FBgn0003463	FBgn0003463	sog	X:15498602-15520573	q1	q2	OK	1.11421	1.35009	0.27703	1.2117	0.54087	0.442	0.99995	no
FBgn0003464	FBgn0003464	sol	X:21221356-21228939	q1	q2	OK	63.5518	59.3952	-0.0975867	0.934595	-0.380287	0.54945	0.99995	no
FBgn0003475	FBgn0003475	spir	2L:20311218-20348386	q1	q2	OK	58.6979	57.5846	-0.0276254	0.981034	-0.11113	0.8641	0.99995	no
FBgn0003479	FBgn0003479	spn-A	3R:25878235-25881767	q1	q2	OK	22.074	25.929	0.232218	1.17464	0.404038	0.5422	0.99995	no
FBgn0003480	FBgn0003480	spn-B	3R:10153785-10155330	q1	q2	OK	18.3542	18.8622	0.0393863	1.02768	0.137729	0.8692	0.99995	no
FBgn0003482	FBgn0003482	spn-D	3R:22991439-22992844	q1	q2	OK	14.0564	13.6865	-0.0384737	0.973685	-0.122914	0.89755	0.99995	no
FBgn0003483	FBgn0003483	spn-E	3R:11663158-11670138	q1	q2	OK	51.1669	44.6763	-0.195702	0.873148	-0.945554	0.2313	0.99995	no
FBgn0003486	FBgn0003486	spo	3L:5576765-5585677	q1	q2	OK	3.03902	2.5788	-0.236907	0.848563	-0.167719	0.8236	0.99995	no
FBgn0003495	FBgn0003495	spz	3R:22890791-22895790	q1	q2	OK	84.8832	77.7944	-0.125813	0.916487	-0.535742	0.44535	0.99995	no
FBgn0003499	FBgn0003499	sr	3R:13916524-13959471	q1	q2	NOTEST	0.131081	0.128933	-0.0238342	0.983615	0	1	1	no
FBgn0003502	FBgn0003502	Btk29A	2L:8259503-8301072	q1	q2	OK	90.7081	95.304	0.0713056	1.05067	0.31967	0.6596	0.99995	no
FBgn0003507	FBgn0003507	srp	3R:11811922-11829803	q1	q2	OK	8.2165	10.3374	0.331284	1.25813	1.03131	0.1094	0.99995	no
FBgn0003510	FBgn0003510	Sry-alpha	3R:25866936-25868808	q1	q2	OK	4.17115	3.95988	-0.0749875	0.94935	-0.17349	0.8237	0.99995	no
FBgn0003511	FBgn0003511	Sry-beta	3R:25865453-25866753	q1	q2	OK	27.7001	21.9758	-0.333975	0.793348	-1.12543	0.13045	0.99995	no
FBgn0003512	FBgn0003512	Sry-delta	3R:25869067-25870613	q1	q2	OK	28.4177	27.7826	-0.0326056	0.977653	-0.118768	0.86685	0.99995	no
FBgn0003513	FBgn0003513	ss	3R:12200147-12229412	q1	q2	NOTEST	0.00409215	0.00785838	0.941372	1.92035	0	1	1	no
FBgn0003514	FBgn0003514	sqh	X:6117093-6119196	q1	q2	OK	114.696	120.74	0.0740859	1.05269	0.368515	0.65855	0.99995	no
FBgn0003515	FBgn0003515	st	3L:16412893-16536318	q1	q2	NOTEST	0.154253	0.223988	0.538121	1.45208	0	1	1	no
FBgn0003517	FBgn0003517	sta	X:1375829-1377446	q1	q2	OK	1235.12	1542.37	0.320502	1.24876	1.35326	0.08995	0.99995	no
FBgn0003520	FBgn0003520	stau	2R:14005400-14013337	q1	q2	OK	96.1766	89.4037	-0.105351	0.929579	-0.411477	0.5505	0.99995	no
FBgn0003525	FBgn0003525	stg	3R:25077539-25081502	q1	q2	OK	233.045	224.937	-0.0510889	0.965208	-0.231576	0.7636	0.99995	no
FBgn0003527	FBgn0003527	stil	2R:8457860-8459388	q1	q2	OK	37.3354	44.5639	0.255333	1.19361	1.08766	0.20735	0.99995	no
FBgn0003545	FBgn0003545	sub	2R:13631605-13635616	q1	q2	OK	57.4748	47.1144	-0.286761	0.81974	-1.23888	0.0886	0.99995	no
FBgn0003557	FBgn0003557	Su(dx)	2L:2037801-2044373	q1	q2	OK	56.9006	60.8953	0.097886	1.0702	0.407849	0.54565	0.99995	no
FBgn0003559	FBgn0003559	su(f)	XHet:63489-80249	q1	q2	OK	19.4525	22.4308	0.205526	1.15311	0.54	0.4569	0.99995	no
FBgn0003567	FBgn0003567	su(Hw)	3R:10128177-10134309	q1	q2	OK	65.0302	55.6411	-0.22496	0.855619	-0.945894	0.1682	0.99995	no
FBgn0003575	FBgn0003575	su(s)	X:529919-537793	q1	q2	OK	29.2112	23.8034	-0.295357	0.814871	-1.20535	0.0756	0.99995	no
FBgn0003598	FBgn0003598	Su(var)3-7	3R:9090076-9097748	q1	q2	OK	100.471	87.6702	-0.196614	0.872596	-0.761511	0.2542	0.99995	no
FBgn0003600	FBgn0003600	Su(var)3-9	3R:11083655-11089196	q1	q2	OK	179.602	198.383	0.143487	1.10457	0.622861	0.37955	0.99995	no
FBgn0003607	FBgn0003607	Su(var)205	2L:8206205-8211133	q1	q2	OK	298.696	299.637	0.00453916	1.00315	0.0183029	0.97875	0.99995	no
FBgn0003612	FBgn0003612	Su(var)2-10	2R:5003630-5009507	q1	q2	OK	160.576	154.75	-0.0533154	0.963719	-0.225258	0.74645	0.99995	no
FBgn0003638	FBgn0003638	su(w[a])	X:906811-940075	q1	q2	OK	63.2227	54.0507	-0.226131	0.854925	-0.539662	0.40615	0.99995	no
FBgn0003651	FBgn0003651	svp	3R:8084470-8128509	q1	q2	NOTEST	0.0118547	0.0229754	0.954625	1.93808	0	1	1	no
FBgn0003654	FBgn0003654	sw	X:20099033-20107456	q1	q2	OK	17.2532	18.2491	0.0809594	1.05772	0.279577	0.6737	0.99995	no
FBgn0003655	FBgn0003655	swa	X:6257450-6259742	q1	q2	OK	226.465	221.336	-0.0330497	0.977352	-0.145045	0.83795	0.99995	no
FBgn0003656	FBgn0003656	sws	X:7850852-7880118	q1	q2	OK	60.2985	69.3518	0.201812	1.15014	0.619231	0.3872	0.99995	no
FBgn0003659	FBgn0003659	Sxl	X:6969697-6992086	q1	q2	OK	37.3343	36.4008	-0.0365333	0.974995	-0.0879045	0.9008	0.99995	no
FBgn0003660	FBgn0003660	Syb	2R:6135318-6142479	q1	q2	OK	145.033	136.622	-0.0861945	0.942004	-0.333521	0.61545	0.99995	no
FBgn0003676	FBgn0003676	T-cp1	3R:18314806-18317153	q1	q2	OK	272.177	289.36	0.0883254	1.06314	0.374956	0.59015	0.99995	no
FBgn0003683	FBgn0003683	term	3L:18585402-18586865	q1	q2	NOTEST	0	0	0	1	0	1	1	no
FBgn0003687	FBgn0003687	Tbp	2R:17572774-17575145	q1	q2	OK	70.3234	65.9987	-0.0915664	0.938503	-0.218666	0.74075	0.99995	no
FBgn0003701	FBgn0003701	thr	2R:13748303-13753397	q1	q2	OK	54.25	43.0899	-0.332272	0.794285	-1.51199	0.0442	0.99995	no
FBgn0003710	FBgn0003710	tipE	3L:4173852-4193788	q1	q2	NOTEST	0.0837871	0.272254	1.70015	3.24935	0	1	1	no
FBgn0003714	FBgn0003714	tko	X:2336345-2338009	q1	q2	OK	99.4384	97.9939	-0.0211101	0.985474	-0.112973	0.91225	0.99995	no
FBgn0003715	FBgn0003715	CG16778	2R:20973302-20986688	q1	q2	OK	2.84406	1.93245	-0.557519	0.67947	-1.284	0.0673	0.99995	no
FBgn0003716	FBgn0003716	tkv	2L:5218259-5271353	q1	q2	OK	38.8196	39.5238	0.0259343	1.01814	0.108912	0.89265	0.99995	no
FBgn0003719	FBgn0003719	tld	3R:20575454-20579232	q1	q2	NOTEST	0.0831668	0.163068	0.971393	1.96073	0	1	1	no
FBgn0003720	FBgn0003720	tll	3R:26678036-26680095	q1	q2	NOTEST	0	0	0	1	0	1	1	no
FBgn0003721	FBgn0003721	Tm1	3R:11107253-11133958	q1	q2	OK	238.591	240.834	0.0134996	1.0094	0.0580488	0.93595	0.99995	no
FBgn0003731	FBgn0003731	Egfr	2R:17410509-17446932	q1	q2	OK	3.78664	4.56335	0.269176	1.20512	0.719973	0.2901	0.99995	no
FBgn0003732	FBgn0003732	Top2	2L:19447361-19453507	q1	q2	OK	164.218	164.68	0.00405098	1.00281	0.016879	0.98085	0.99995	no
FBgn0003733	FBgn0003733	tor	2R:3586785-3597042	q1	q2	OK	50.2311	50.1344	-0.00278117	0.998074	-0.00994796	0.98745	0.99995	no
FBgn0003741	FBgn0003741	tra	3L:16581574-16584150	q1	q2	OK	18.7238	14.3671	-0.382106	0.767317	-0.411061	0.53595	0.99995	no
FBgn0003742	FBgn0003742	tra2	2R:10488768-10491857	q1	q2	OK	19.7316	20.3772	0.0464496	1.03272	0.116353	0.8797	0.99995	no
FBgn0003744	FBgn0003744	trc	3L:19824490-19827400	q1	q2	OK	75.8701	81.1697	0.0974097	1.06985	0.447155	0.54855	0.99995	no
FBgn0003747	FBgn0003747	Gr5a	X:5574759-5576521	q1	q2	NOTEST	0.119639	0.334838	1.48477	2.79873	0	1	1	no
FBgn0003748	FBgn0003748	Treh	2R:16961529-16975734	q1	q2	OK	48.6717	46.934	-0.0524495	0.964298	-0.221712	0.75665	0.99995	no
FBgn0003751	FBgn0003751	trk	2L:10270066-10272223	q1	q2	OK	12.4131	13.6749	0.139675	1.10166	0.202264	0.77985	0.99995	no
FBgn0003861	FBgn0003861	trp	3R:25740241-25746011	q1	q2	NOTEST	0	0	0	1	0	1	1	no
FBgn0003862	FBgn0003862	trx	3R:10087112-10112623	q1	q2	OK	17.0375	17.8279	0.065418	1.04639	0.281729	0.684	0.99995	no
FBgn0003863	FBgn0003863	alphaTry	2R:7231755-7232620	q1	q2	NOTEST	0	0	0	1	0	1	1	no
FBgn0003865	FBgn0003865	tsg	X:11882195-11882975	q1	q2	NOTEST	0	0	0	1	0	1	1	no
FBgn0003866	FBgn0003866	tsh	2L:21828594-21837013	q1	q2	OK	0.851337	0.914022	0.102498	1.07363	0.17365	0.80445	0.99995	no
FBgn0003867	FBgn0003867	tsl	3R:17603835-17608256	q1	q2	OK	1.18716	1.05907	-0.164718	0.892103	-0.207411	0.7664	0.99995	no
FBgn0003870	FBgn0003870	ttk	3R:27539590-27561114	q1	q2	OK	55.9777	53.2226	-0.0728129	0.950782	-0.311482	0.65585	0.99995	no
FBgn0003882	FBgn0003882	tub	3R:212966-215535	q1	q2	OK	61.6724	56.0584	-0.137696	0.90897	-0.550124	0.40785	0.99995	no
FBgn0003884	FBgn0003884	alphaTub84B	3R:2912259-2914582	q1	q2	OK	1269.12	1186.28	-0.0973833	0.934727	-0.338214	0.65715	0.99995	no
FBgn0003885	FBgn0003885	alphaTub84D	3R:3356477-3358454	q1	q2	OK	57.1545	68.289	0.256788	1.19482	1.14066	0.1269	0.99995	no
FBgn0003886	FBgn0003886	alphaTub85E	3R:5556942-5558987	q1	q2	NOTEST	0	0	0	1	0	1	1	no
FBgn0003887	FBgn0003887	betaTub56D	2R:15334823-15339122	q1	q2	OK	1570.63	1533.81	-0.0342206	0.976559	-0.0974091	0.87965	0.99995	no
FBgn0003888	FBgn0003888	betaTub60D	2R:20193404-20200626	q1	q2	OK	16.7977	17.7485	0.0794318	1.0566	0.282769	0.6928	0.99995	no
FBgn0003889	FBgn0003889	betaTub85D	3R:5234104-5236004	q1	q2	NOTEST	0	0.121389	inf	#VALUE!	0	1	1	no
FBgn0003890	FBgn0003890	betaTub97EF	3R:23792729-23814089	q1	q2	OK	4.2318	4.00953	-0.0778394	0.947476	-0.149898	0.8196	0.99995	no
FBgn0003891	FBgn0003891	tud	2R:17070936-17079903	q1	q2	OK	85.5927	95.8708	0.163603	1.12008	0.726359	0.34035	0.99995	no
FBgn0003892	FBgn0003892	ptc	2R:4537139-4552728	q1	q2	OK	0.489138	0.519057	0.0856516	1.06117	0.137129	0.84185	0.99995	no
FBgn0003896	FBgn0003896	tup	2L:18859499-18881256	q1	q2	NOTEST	0	0	0	1	0	1	1	no
FBgn0003900	FBgn0003900	twi	2R:18933630-18935849	q1	q2	NOTEST	0	0	0	1	0	1	1	no
FBgn0003916	FBgn0003916	snRNA:U1:21D	2L:901490-901654	q1	q2	NOTEST	0	0	0	1	0	1	1	no
FBgn0003920	FBgn0003920	snRNA:U2:14B	X:16148704-16148896	q1	q2	OK	0.770528	4.41061	2.51706	5.72414	5.74035	0.3209	0.99995	no
FBgn0003922	FBgn0003922	snRNA:U2:38ABa	2L:19796364-19957767	q1	q2	NOTEST	0	0	0	1	0	1	1	no
FBgn0003923	FBgn0003923	snRNA:U2:38ABb	2L:19796364-19957767	q1	q2	NOTEST	0	0	0	1	0	1	1	no
FBgn0003926	FBgn0003926	snRNA:U3:22A	2L:1432710-1432921	q1	q2	NOTEST	0	0	0	1	0	1	1	no
FBgn0003930	FBgn0003930	snRNA:U4:39B	2L:21212692-21220567	q1	q2	OK	6.7925	7.81396	0.202112	1.15038	0.354309	0.61495	0.99995	no
FBgn0003931	FBgn0003931	snRNA:U4:38AB	2L:19796364-19957767	q1	q2	NOTEST	0	0	0	1	0	1	1	no
FBgn0003933	FBgn0003933	snRNA:U5:14B	X:16148040-16148150	q1	q2	NOTEST	0	8.62393	inf	#VALUE!	0	1	1	no
FBgn0003934	FBgn0003934	snRNA:U5:23D	2L:3043972-3055601	q1	q2	NOTEST	0	0	0	1	0	1	1	no
FBgn0003935	FBgn0003935	snRNA:U5:34A	2L:13244847-13244974	q1	q2	OK	14.5557	0	#NAME?	#NAME?	#NAME?	0.0432	0.99995	no
FBgn0003936	FBgn0003936	snRNA:U5:35D	2L:15751556-15751682	q1	q2	NOTEST	0	0	0	1	0	1	1	no
FBgn0003938	FBgn0003938	snRNA:U5:63BC	3L:3090800-3090923	q1	q2	NOTEST	0	10.7449	inf	#VALUE!	0	1	1	no
FBgn0003941	FBgn0003941	RpL40	2L:4227641-4228563	q1	q2	OK	2187.51	2385.81	0.125193	1.09065	0.699935	0.4891	0.99995	no
FBgn0003942	FBgn0003942	RpS27A	2L:10408350-10410467	q1	q2	OK	2763.42	3103.12	0.167267	1.12293	0.847466	0.41265	0.99995	no
FBgn0003943	FBgn0003943	Ubi-p63E	3L:3899258-3903138	q1	q2	OK	58.4634	56.8765	-0.039702	0.972856	-0.164726	0.80945	0.99995	no
FBgn0003944	FBgn0003944	Ubx	3R:12482097-12560348	q1	q2	NOTEST	0.00866912	0.0207424	1.25862	2.39267	0	1	1	no
FBgn0003950	FBgn0003950	unc	X:20964870-20987534	q1	q2	OK	1.25494	1.23362	-0.0247177	0.983013	-0.0347908	0.95695	0.99995	no
FBgn0003961	FBgn0003961	Uro	2L:7780084-7781415	q1	q2	NOTEST	0	0	0	1	0	1	1	no
FBgn0003963	FBgn0003963	ush	2L:523466-540541	q1	q2	OK	9.42411	8.50788	-0.147558	0.902777	-0.515226	0.45265	0.99995	no
FBgn0003964	FBgn0003964	usp	X:1919148-1936344	q1	q2	OK	70.6549	72.0997	0.0292023	1.02045	0.0793516	0.9096	0.99995	no
FBgn0003965	FBgn0003965	v	X:10818022-10819671	q1	q2	NOTEST	0.0174871	0.131186	2.90725	7.50187	0	1	1	no
FBgn0003969	FBgn0003969	vap	X:15894166-15899877	q1	q2	OK	24.4934	29.5208	0.269339	1.20526	1.18683	0.1264	0.99995	no
FBgn0003975	FBgn0003975	vg	2R:8771793-8786900	q1	q2	NOTEST	0	0	0	1	0	1	1	no
FBgn0003977	FBgn0003977	vir	2R:19245182-19253777	q1	q2	OK	9.02138	9.19154	0.0269588	1.01886	0.0884128	0.8969	0.99995	no
FBgn0003978	FBgn0003978	vls	2L:20061476-20065675	q1	q2	OK	41.156	44.7789	0.121716	1.08803	0.13022	0.83855	0.99995	no
FBgn0003979	FBgn0003979	Vm26Aa	2L:5959699-5960340	q1	q2	OK	2327.46	1989.22	-0.226554	0.854674	-1.16468	0.24345	0.99995	no
FBgn0003980	FBgn0003980	Vm26Ab	2L:5957003-5957628	q1	q2	OK	1026.96	755.082	-0.443677	0.735258	-2.6038	0.0118	0.99995	no
FBgn0003983	FBgn0003983	Vm34Ca	2L:13411176-13411631	q1	q2	OK	2859.66	2259.66	-0.339739	0.790184	-2.41081	0.0616	0.99995	no
FBgn0003984	FBgn0003984	vn	3L:5806437-5838764	q1	q2	OK	0.639968	0.288309	-1.15039	0.450503	-1.67543	0.01885	0.99995	no
FBgn0003996	FBgn0003996	w	X:2684631-2690499	q1	q2	NOTEST	0.2899	0.306597	0.080787	1.05759	0	1	1	no
FBgn0003997	FBgn0003997	W	3L:18160841-18178737	q1	q2	OK	6.87466	8.37896	0.285482	1.21882	1.06352	0.21825	0.99995	no
FBgn0004003	FBgn0004003	wbl	2R:15137265-15138419	q1	q2	OK	9.44549	8.28973	-0.1883	0.877639	-0.47137	0.57995	0.99995	no
FBgn0004009	FBgn0004009	wg	2L:7307160-7316255	q1	q2	NOTEST	0	0	0	1	0	1	1	no
FBgn0004028	FBgn0004028	wupA	X:17999585-18010855	q1	q2	OK	6.25141	7.2859	0.220926	1.16548	0.446118	0.5168	0.99995	no
FBgn0004034	FBgn0004034	y	X:173735-364670	q1	q2	NOTEST	0.0311929	0.216193	2.79303	6.93084	0	1	1	no
FBgn0004045	FBgn0004045	Yp1	X:9947884-9949531	q1	q2	OK	759.191	751.824	-0.0140688	0.990296	-0.0517212	0.94145	0.99995	no
FBgn0004047	FBgn0004047	Yp3	X:13653577-13655200	q1	q2	OK	422.357	380.463	-0.150706	0.90081	-0.649814	0.38855	0.99995	no
FBgn0004049	FBgn0004049	yrt	3R:9254588-9260704	q1	q2	OK	50.4664	47.9615	-0.0734462	0.950365	-0.324257	0.64555	0.99995	no
FBgn0004050	FBgn0004050	z	X:2338199-2364036	q1	q2	OK	43.7256	41.4543	-0.076956	0.948056	-0.187184	0.7668	0.99995	no
FBgn0004052	FBgn0004052	Z600	3L:15502160-15503937	q1	q2	NOTEST	0	0	0	1	0	1	1	no
FBgn0004053	FBgn0004053	zen	3R:2578585-2579916	q1	q2	OK	1.37557	1.65064	0.262994	1.19997	0.40675	0.59975	0.99995	no
FBgn0004054	FBgn0004054	zen2	3R:2568853-2569862	q1	q2	NOTEST	0.10863	0.0273068	-1.99209	0.251374	0	1	1	no
FBgn0004055	FBgn0004055	uzip	2R:20899572-20917609	q1	q2	OK	10.7815	16.3419	0.600016	1.51573	2.2444	0.0088	0.99995	no
FBgn0004057	FBgn0004057	Zw	X:19561265-19569924	q1	q2	OK	7.94224	6.90419	-0.202074	0.8693	-0.543392	0.44805	0.99995	no
FBgn0004066	FBgn0004066	Pros28.1	X:16170304-16171620	q1	q2	OK	316.924	310.455	-0.0297527	0.979588	-0.153066	0.8533	0.99995	no
FBgn0004087	FBgn0004087	Dhfr	3R:12306920-12308143	q1	q2	OK	95.5774	100.811	0.0769132	1.05476	0.344835	0.73535	0.99995	no
FBgn0004101	FBgn0004101	bs	2R:20231235-20263998	q1	q2	OK	25.6106	24.0219	-0.0923897	0.937968	-0.315348	0.61815	0.99995	no
FBgn0004102	FBgn0004102	oc	X:8524191-8544710	q1	q2	NOTEST	0.00402226	0	#NAME?	#NAME?	0	1	1	no
FBgn0004103	FBgn0004103	Pp1-87B	3R:8249342-8251639	q1	q2	OK	207.2	220.685	0.0909655	1.06508	0.434463	0.58055	0.99995	no
FBgn0004106	FBgn0004106	cdc2	2L:10384738-10386263	q1	q2	OK	254.415	240.92	-0.0786291	0.946957	-0.47459	0.62375	0.99995	no
FBgn0004107	FBgn0004107	cdc2c	3R:16561341-16564360	q1	q2	OK	153.745	129.664	-0.245761	0.843371	-1.2647	0.14145	0.99995	no
FBgn0004108	FBgn0004108	Nrt	3L:16759173-16772844	q1	q2	OK	11.4168	8.32384	-0.455832	0.72909	-0.890877	0.19295	0.99995	no
FBgn0004110	FBgn0004110	tin	3R:17204700-17207692	q1	q2	NOTEST	0.0261505	0.0366813	0.488204	1.4027	0	1	1	no
FBgn0004117	FBgn0004117	Tm2	3R:11135914-11140920	q1	q2	OK	4.17236	4.18793	0.00537554	1.00373	0.00975296	0.98745	0.99995	no
FBgn0004118	FBgn0004118	nAcRbeta-96A	3R:20334936-20340823	q1	q2	NOTEST	0.0451044	0.0264918	-0.767721	0.587345	0	1	1	no
FBgn0004132	FBgn0004132	boca	2R:3453374-3454240	q1	q2	OK	67.0584	69.1401	0.0441039	1.03104	0.192071	0.82485	0.99995	no
FBgn0004133	FBgn0004133	blow	2R:3454769-3474581	q1	q2	OK	4.64169	4.50028	-0.0446369	0.969534	-0.0521038	0.9358	0.99995	no
FBgn0004143	FBgn0004143	nullo	X:6916417-6960085	q1	q2	NOTEST	0	0.0281493	inf	#VALUE!	0	1	1	no
FBgn0004167	FBgn0004167	kst	3L:3336842-3368133	q1	q2	OK	14.2338	16.4852	0.211856	1.15818	0.849434	0.19	0.99995	no
FBgn0004168	FBgn0004168	5-HT1A	2R:14954663-15009463	q1	q2	NOTEST	0	0	0	1	0	1	1	no
FBgn0004169	FBgn0004169	up	X:13487506-13496536	q1	q2	OK	5.64611	5.46104	-0.0480802	0.967223	-0.0891694	0.87565	0.99995	no
FBgn0004170	FBgn0004170	sc	X:173735-364670	q1	q2	NOTEST	0.0731148	0.0317161	-1.20495	0.433784	0	1	1	no
FBgn0004171	FBgn0004171	Mst98Cb	3R:24118519-24119585	q1	q2	NOTEST	0	0.025311	inf	#VALUE!	0	1	1	no
FBgn0004172	FBgn0004172	Mst84Da	3R:3191571-3195027	q1	q2	NOTEST	0	0.139787	inf	#VALUE!	0	1	1	no
FBgn0004173	FBgn0004173	Mst84Db	3R:3190879-3191349	q1	q2	NOTEST	0	0	0	1	0	1	1	no
FBgn0004174	FBgn0004174	Mst84Dc	3R:3189974-3190395	q1	q2	NOTEST	0	0	0	1	0	1	1	no
FBgn0004175	FBgn0004175	Mst84Dd	3R:3189016-3189495	q1	q2	NOTEST	0	0	0	1	0	1	1	no
FBgn0004177	FBgn0004177	mts	2L:7827742-7832745	q1	q2	OK	389.499	366.971	-0.0859539	0.942161	-0.387389	0.61365	0.99995	no
FBgn0004179	FBgn0004179	Csp	3L:22260360-22266845	q1	q2	OK	148.078	140.657	-0.0741753	0.949885	-0.337014	0.6477	0.99995	no
FBgn0004181	FBgn0004181	Peb	2R:21062863-21064238	q1	q2	NOTEST	0.0171722	0	#NAME?	#NAME?	0	1	1	no
FBgn0004183	FBgn0004183	snRNA:U1:82Eb	3R:773654-773818	q1	q2	OK	37.1602	45.6077	0.295521	1.22733	3.55888	0.6667	0.99995	no
FBgn0004185	FBgn0004185	snRNA:U1:95Ca	3R:19685188-19685352	q1	q2	NOTEST	0	0	0	1	0	1	1	no
FBgn0004186	FBgn0004186	snRNA:U1:95Cb	3R:19646313-19676543	q1	q2	NOTEST	0	0	0	1	0	1	1	no
FBgn0004187	FBgn0004187	snRNA:U1:95Cc	3R:19646313-19676543	q1	q2	OK	17.4682	17.0981	-0.0308978	0.978811	-0.244846	0.95125	0.99995	no
FBgn0004188	FBgn0004188	snRNA:U6:96Aa	3R:20370440-20382271	q1	q2	NOTEST	0	0	0	1	0	1	1	no
FBgn0004189	FBgn0004189	snRNA:U6:96Ab	3R:20382413-20382520	q1	q2	NOTEST	0	0	0	1	0	1	1	no
FBgn0004190	FBgn0004190	snRNA:U6:96Ac	3R:20382936-20383043	q1	q2	NOTEST	0	0	0	1	0	1	1	no
FBgn0004191	FBgn0004191	snRNA:U2:34ABa	2L:13211924-13212116	q1	q2	NOTEST	0	0	0	1	0	1	1	no
FBgn0004192	FBgn0004192	snRNA:U2:34ABb	2L:13215838-13216030	q1	q2	NOTEST	0	0	0	1	0	1	1	no
FBgn0004197	FBgn0004197	Ser	3R:22997817-23019716	q1	q2	NOTEST	0	0.00677826	inf	#VALUE!	0	1	1	no
FBgn0004198	FBgn0004198	ct	X:7503180-7572292	q1	q2	OK	0.653678	0.784156	0.26256	1.19961	0.547642	0.41735	0.99995	no
FBgn0004227	FBgn0004227	nonA	X:16255565-16265580	q1	q2	OK	61.8567	49.9011	-0.309856	0.806722	-1.25281	0.0707	0.99995	no
FBgn0004228	FBgn0004228	mex1	3L:15510523-15512692	q1	q2	NOTEST	0	0	0	1	0	1	1	no
FBgn0004237	FBgn0004237	Hrb87F	3R:9483045-9486241	q1	q2	OK	300.331	247.788	-0.277449	0.825049	-1.04905	0.10495	0.99995	no
FBgn0004240	FBgn0004240	Dpt	2R:14753269-14753765	q1	q2	NOTEST	0.26069	0.567976	1.12349	2.17873	0	1	1	no
FBgn0004242	FBgn0004242	Syt1	2L:2780740-2799970	q1	q2	NOTEST	0.0057014	0.00797464	0.484103	1.39872	0	1	1	no
FBgn0004244	FBgn0004244	Rdl	3L:9143694-9170704	q1	q2	NOTEST	0	0	0	1	0	1	1	no
FBgn0004359	FBgn0004359	T48	3R:22707455-22738608	q1	q2	OK	27.5312	27.7161	0.00965653	1.00672	0.026626	0.9692	0.99995	no
FBgn0004360	FBgn0004360	Wnt2	2R:5381673-5390695	q1	q2	NOTEST	0.253578	0.431299	0.76626	1.70085	0	1	1	no
FBgn0004362	FBgn0004362	HmgD	2R:17600835-17604230	q1	q2	OK	1011.15	957.407	-0.0787861	0.946854	-0.289741	0.64825	0.99995	no
FBgn0004363	FBgn0004363	porin	2L:10847226-10850868	q1	q2	OK	851.26	851.19	-0.000119035	0.999917	-0.000419224	0.99945	0.99995	no
FBgn0004364	FBgn0004364	18w	2R:15999015-16004437	q1	q2	OK	4.40108	4.50279	0.0329611	1.02311	0.10057	0.8828	0.99995	no
FBgn0004366	FBgn0004366	rdgC	3L:20252966-20258654	q1	q2	NOTEST	0.0154947	0.0241748	0.641732	1.5602	0	1	1	no
FBgn0004367	FBgn0004367	mei-41	X:16285793-16293601	q1	q2	OK	5.33693	6.40678	0.263588	1.20046	0.989238	0.1875	0.99995	no
FBgn0004368	FBgn0004368	Ptp4E	X:4833164-4849458	q1	q2	OK	18.3096	21.6129	0.239293	1.18041	0.959719	0.1572	0.99995	no
FBgn0004369	FBgn0004369	Ptp99A	3R:25202986-25312426	q1	q2	OK	16.0828	15.4549	-0.0574584	0.960956	-0.232721	0.74825	0.99995	no
FBgn0004370	FBgn0004370	Ptp10D	X:11516060-11571371	q1	q2	OK	11.5242	13.2819	0.204794	1.15252	0.807034	0.23955	0.99995	no
FBgn0004372	FBgn0004372	aly	3L:3024128-3026521	q1	q2	NOTEST	0.109713	0.135925	0.309074	1.23891	0	1	1	no
FBgn0004373	FBgn0004373	fwd	3L:306206-319880	q1	q2	OK	66.3931	69.0027	0.0556183	1.0393	0.247554	0.72535	0.99995	no
FBgn0004374	FBgn0004374	neb	2L:20075756-20091220	q1	q2	OK	18.7526	18.2816	-0.0366987	0.974883	-0.0643396	0.9158	0.99995	no
FBgn0004378	FBgn0004378	Klp61F	3L:1235728-1245935	q1	q2	OK	36.7927	31.6154	-0.218791	0.859285	-0.889563	0.18345	0.99995	no
FBgn0004379	FBgn0004379	Klp67A	3L:9355207-9360040	q1	q2	OK	52.5325	47.5937	-0.14244	0.905986	-0.570938	0.42345	0.99995	no
FBgn0004380	FBgn0004380	Klp64D	3L:5350320-5352354	q1	q2	OK	10.2726	13.9495	0.441418	1.35794	1.35185	0.05715	0.99995	no
FBgn0004381	FBgn0004381	Klp68D	3L:11788709-11791980	q1	q2	OK	29.0934	27.3959	-0.0867354	0.941651	-0.356047	0.61585	0.99995	no
FBgn0004387	FBgn0004387	Klp98A	3R:23373496-23384862	q1	q2	OK	26.4459	26.0208	-0.0233756	0.983928	-0.0990754	0.8839	0.99995	no
FBgn0004389	FBgn0004389	bnk	3R:27004110-27021484	q1	q2	NOTEST	0	0	0	1	0	1	1	no
FBgn0004390	FBgn0004390	Gap1	3L:9832194-9848379	q1	q2	OK	37.6132	37.5662	-0.00180484	0.99875	-0.00771689	0.9904	0.99995	no
FBgn0004391	FBgn0004391	shtd	X:15347517-15356368	q1	q2	OK	23.6073	28.3233	0.262756	1.19977	0.9522	0.16345	0.99995	no
FBgn0004394	FBgn0004394	pdm2	2L:12657828-12686313	q1	q2	NOTEST	0	0	0	1	0	1	1	no
FBgn0004395	FBgn0004395	unk	3R:18975962-18983592	q1	q2	OK	20.8867	25.2748	0.275117	1.21009	1.11395	0.14005	0.99995	no
FBgn0004396	FBgn0004396	CrebA	3L:15528513-15546314	q1	q2	OK	3.85599	3.73033	-0.0477965	0.967413	-0.126484	0.86345	0.99995	no
FBgn0004397	FBgn0004397	Vinc	X:2108318-2116492	q1	q2	OK	36.8577	36.7738	-0.00328853	0.997723	-0.0134543	0.98585	0.99995	no
FBgn0004400	FBgn0004400	rhi	2R:13492455-13526639	q1	q2	OK	23.7155	20.6746	-0.197973	0.871775	-0.588389	0.48315	0.99995	no
FBgn0004401	FBgn0004401	Pep	3L:17631217-17638152	q1	q2	OK	279.234	237.839	-0.23149	0.851755	-0.852041	0.1676	0.99995	no
FBgn0004403	FBgn0004403	RpS14a	X:7827778-7828713	q1	q2	OK	747.881	892.779	0.255493	1.19374	1.02991	0.1191	0.99995	no
FBgn0004404	FBgn0004404	RpS14b	X:7828936-7829832	q1	q2	OK	319.143	354.555	0.151808	1.11096	0.892572	0.36215	0.99995	no
FBgn0004406	FBgn0004406	tam	2L:13823979-13827793	q1	q2	OK	21.7048	24.5164	0.175736	1.12954	0.716228	0.3089	0.99995	no
FBgn0004407	FBgn0004407	DNApol-gamma35	2L:13827931-13833167	q1	q2	OK	15.9831	23.0171	0.526156	1.44009	0.868161	0.21575	0.99995	no
FBgn0004414	FBgn0004414	msopa	3L:22075907-22076284	q1	q2	NOTEST	0.226125	0.376674	0.736195	1.66578	0	1	1	no
FBgn0004419	FBgn0004419	me31B	2L:10239325-10242172	q1	q2	OK	2335.37	2369.58	0.0209834	1.01465	0.059517	0.93625	0.99995	no
FBgn0004425	FBgn0004425	LysB	3L:1207370-1207856	q1	q2	NOTEST	0	0	0	1	0	1	1	no
FBgn0004426	FBgn0004426	LysC	3L:1208424-1232701	q1	q2	NOTEST	0	0.153958	inf	#VALUE!	0	1	1	no
FBgn0004427	FBgn0004427	LysD	3L:1208424-1232701	q1	q2	NOTEST	0	0	0	1	0	1	1	no
FBgn0004428	FBgn0004428	LysE	3L:1208424-1232701	q1	q2	NOTEST	0	0	0	1	0	1	1	no
FBgn0004429	FBgn0004429	LysP	3L:1208424-1232701	q1	q2	NOTEST	0.146783	0	#NAME?	#NAME?	0	1	1	no
FBgn0004430	FBgn0004430	LysS	3L:1208424-1232701	q1	q2	NOTEST	0	0	0	1	0	1	1	no
FBgn0004431	FBgn0004431	LysX	3L:1194738-1195302	q1	q2	NOTEST	0.0528841	0	#NAME?	#NAME?	0	1	1	no
FBgn0004432	FBgn0004432	Cyp1	X:16211705-16214445	q1	q2	OK	1722.5	1783.22	0.0499813	1.03525	0.221864	0.8102	0.99995	no
FBgn0004435	FBgn0004435	Galpha49B	2R:8500245-8510272	q1	q2	OK	84.896	87.8008	0.0485376	1.03422	0.244035	0.7675	0.99995	no
FBgn0004436	FBgn0004436	UbcD6	3R:774476-778406	q1	q2	OK	164.265	164.366	0.000881547	1.00061	0.00379886	0.9954	0.99995	no
FBgn0004449	FBgn0004449	Ten-m	3L:22286131-22400987	q1	q2	OK	4.5763	5.15605	0.172084	1.12668	0.638244	0.3515	0.99995	no
FBgn0004456	FBgn0004456	mew	X:13108441-13152528	q1	q2	OK	4.57265	4.88966	0.0967029	1.06933	0.280134	0.6946	0.99995	no
FBgn0004462	FBgn0004462	Pk17E	X:18682498-18700090	q1	q2	OK	53.5223	54.617	0.0292105	1.02045	0.113473	0.87675	0.99995	no
FBgn0004463	FBgn0004463	RpIII128	2R:7926594-7930138	q1	q2	OK	16.1399	16.7418	0.0528189	1.03729	0.205378	0.7713	0.99995	no
FBgn0004465	FBgn0004465	Su(P)	3L:16603761-16605297	q1	q2	OK	54.1158	54.2476	0.00350949	1.00244	0.0155036	0.98385	0.99995	no
FBgn0004507	FBgn0004507	GlyP	2L:2130814-2137296	q1	q2	OK	277.387	293.438	0.0811564	1.05787	0.301442	0.64075	0.99995	no
FBgn0004509	FBgn0004509	Fur1	3R:21173089-21298778	q1	q2	OK	44.555	43.441	-0.0365312	0.974996	-0.158643	0.82385	0.99995	no
FBgn0004510	FBgn0004510	Ets97D	3R:22707455-22738608	q1	q2	OK	44.4325	40.6421	-0.12864	0.914693	-0.376322	0.57115	0.99995	no
FBgn0004511	FBgn0004511	dy	X:11663805-11672709	q1	q2	NOTEST	0.0377487	0.0310562	-0.281544	0.82271	0	1	1	no
FBgn0004512	FBgn0004512	Mdr49	2R:8824399-8833850	q1	q2	NOTEST	0.305164	0.351312	0.20317	1.15123	0	1	1	no
FBgn0004513	FBgn0004513	Mdr65	3L:6233599-6238836	q1	q2	OK	0.890682	0.81262	-0.13233	0.912357	-0.248786	0.75725	0.99995	no
FBgn0004514	FBgn0004514	Oct-TyrR	3L:22028102-22058381	q1	q2	NOTEST	0.0361883	0.0613436	0.761389	1.69512	0	1	1	no
FBgn0004516	FBgn0004516	Gad1	3L:4074068-4092706	q1	q2	NOTEST	0	0	0	1	0	1	1	no
FBgn0004552	FBgn0004552	Akh	3L:4141466-4142070	q1	q2	NOTEST	0.172007	0.0612164	-1.49048	0.355894	0	1	1	no
FBgn0004554	FBgn0004554	Edg91	3R:13436577-13437233	q1	q2	NOTEST	0.222645	0.372026	0.740659	1.67094	0	1	1	no
FBgn0004556	FBgn0004556	Dbp73D	3L:16721595-16723910	q1	q2	OK	38.4878	41.0387	0.0925851	1.06628	0.414192	0.5981	0.99995	no
FBgn0004567	FBgn0004567	slp2	2L:3836841-3839201	q1	q2	NOTEST	0	0	0	1	0	1	1	no
FBgn0004569	FBgn0004569	aos	3L:16412893-16536318	q1	q2	OK	0.961386	0.988421	0.0400097	1.02812	0.0289834	0.9696	0.99995	no
FBgn0004573	FBgn0004573	5-HT7	3R:26794863-26842569	q1	q2	NOTEST	0.0143865	0.0259328	0.850064	1.80258	0	1	1	no
FBgn0004574	FBgn0004574	Rop	3L:4136784-4141398	q1	q2	OK	32.2388	33.0859	0.0374226	1.02628	0.117453	0.86055	0.99995	no
FBgn0004575	FBgn0004575	Syn	3R:6016410-6048164	q1	q2	NOTEST	0.0261978	0.0346709	0.40428	1.32343	0	1	1	no
FBgn0004577	FBgn0004577	Pxd	3R:12840339-12853760	q1	q2	NOTEST	0.0198941	0.0305039	0.616651	1.53331	0	1	1	no
FBgn0004580	FBgn0004580	Cbp53E	2R:12861464-12886099	q1	q2	NOTEST	0.0820175	0.0376482	-1.12335	0.459027	0	1	1	no
FBgn0004581	FBgn0004581	bgcn	2R:19740800-19746314	q1	q2	NOTEST	0.131742	0.177148	0.427243	1.34466	0	1	1	no
FBgn0004583	FBgn0004583	ex	2L:431252-453023	q1	q2	OK	5.09964	5.9382	0.219629	1.16443	0.302903	0.6793	0.99995	no
FBgn0004584	FBgn0004584	Rrp1	2L:2969772-2972676	q1	q2	OK	58.7383	50.7674	-0.210397	0.864299	-0.831607	0.19915	0.99995	no
FBgn0004587	FBgn0004587	B52	3R:9487021-9492613	q1	q2	OK	263.129	275.445	0.0659927	1.0468	0.287299	0.6917	0.99995	no
FBgn0004588	FBgn0004588	Eig71Ea	3L:15642219-15642761	q1	q2	NOTEST	0	0	0	1	0	1	1	no
FBgn0004589	FBgn0004589	Eig71Eb	3L:15643035-15643641	q1	q2	NOTEST	0	0	0	1	0	1	1	no
FBgn0004590	FBgn0004590	Eig71Ec	3L:15644578-15645354	q1	q2	NOTEST	0	0	0	1	0	1	1	no
FBgn0004591	FBgn0004591	Eig71Ed	3L:15645643-15646196	q1	q2	NOTEST	0	0	0	1	0	1	1	no
FBgn0004592	FBgn0004592	Eig71Ee	3L:15647571-15649110	q1	q2	NOTEST	0	0	0	1	0	1	1	no
FBgn0004593	FBgn0004593	Eig71Ef	3L:15649754-15650501	q1	q2	NOTEST	0	0	0	1	0	1	1	no
FBgn0004594	FBgn0004594	Eig71Eg	3L:15650727-15651258	q1	q2	NOTEST	0	0	0	1	0	1	1	no
FBgn0004595	FBgn0004595	pros	3R:7155623-7219326	q1	q2	NOTEST	0.0769349	0.0387731	-0.988584	0.503972	0	1	1	no
FBgn0004597	FBgn0004597	CycC	3R:10712197-10718109	q1	q2	OK	56.2021	52.1874	-0.10692	0.928568	-0.151465	0.84055	0.99995	no
FBgn0004598	FBgn0004598	Fur2	X:16267120-16275816	q1	q2	OK	128.135	128.117	-0.000199008	0.999862	-0.000810368	0.99905	0.99995	no
FBgn0004603	FBgn0004603	Src42A	2R:1868784-1900039	q1	q2	OK	47.73	50.3485	0.0770532	1.05486	0.348538	0.6573	0.99995	no
FBgn0004606	FBgn0004606	zfh1	3R:26591647-26614205	q1	q2	OK	24.4178	21.3161	-0.195989	0.872974	-0.726769	0.2678	0.99995	no
FBgn0004607	FBgn0004607	zfh2	4:522441-560981	q1	q2	NOTEST	0.0153262	0.0737637	2.26691	4.81291	0	1	1	no
FBgn0004611	FBgn0004611	Plc21C	2L:305940-346549	q1	q2	OK	21.8696	20.5401	-0.0904826	0.939209	-0.384573	0.58925	0.99995	no
FBgn0004618	FBgn0004618	gl	3R:14193648-14198460	q1	q2	NOTEST	0.124944	0.107053	-0.22296	0.856806	0	1	1	no
FBgn0004619	FBgn0004619	Glu-RI	3L:6617133-6628166	q1	q2	NOTEST	0	0	0	1	0	1	1	no
FBgn0004620	FBgn0004620	GluRIIA	2L:5553896-5558994	q1	q2	NOTEST	0.0935359	0.0847141	-0.142918	0.905685	0	1	1	no
FBgn0004622	FBgn0004622	Takr99D	3R:25776517-25795169	q1	q2	NOTEST	0	0	0	1	0	1	1	no
FBgn0004623	FBgn0004623	Gbeta76C	3L:19680727-19683092	q1	q2	NOTEST	0	0	0	1	0	1	1	no
FBgn0004624	FBgn0004624	CaMKII	4:1056642-1074329	q1	q2	OK	75.5944	69.0097	-0.131479	0.912895	-0.63371	0.4495	0.99995	no
FBgn0004629	FBgn0004629	Cys	3R:10394752-10395363	q1	q2	OK	21.7898	25.098	0.203917	1.15182	0.678044	0.51515	0.99995	no
FBgn0004635	FBgn0004635	rho	3L:1463791-1468483	q1	q2	OK	0.561143	0.69407	0.306712	1.23689	0.467042	0.5709	0.99995	no
FBgn0004636	FBgn0004636	R	3L:1859114-1862256	q1	q2	OK	100.805	104.473	0.0515627	1.03639	0.2326	0.74945	0.99995	no
FBgn0004638	FBgn0004638	drk	2R:9382726-9393516	q1	q2	OK	63.8749	62.1206	-0.0401794	0.972534	-0.134065	0.8874	0.99995	no
FBgn0004643	FBgn0004643	mit(1)15	X:2498223-2502700	q1	q2	OK	93.0734	87.4381	-0.090107	0.939453	-0.336602	0.61685	0.99995	no
FBgn0004644	FBgn0004644	hh	3R:18952225-18967881	q1	q2	NOTEST	0.0287162	0.0712173	1.31036	2.48003	0	1	1	no
FBgn0004646	FBgn0004646	ogre	X:6868048-6875731	q1	q2	OK	17.3458	15.974	-0.118864	0.920913	-0.409244	0.58315	0.99995	no
FBgn0004647	FBgn0004647	N	X:3028904-3066295	q1	q2	OK	8.86925	9.67208	0.125014	1.09052	0.499699	0.46625	0.99995	no
FBgn0004648	FBgn0004648	svr	X:390503-403113	q1	q2	OK	50.3191	51.7424	0.0402426	1.02829	0.178051	0.8107	0.99995	no
FBgn0004649	FBgn0004649	yl	X:14087251-14093996	q1	q2	OK	468.208	519.733	0.150621	1.11005	0.364058	0.5792	0.99995	no
FBgn0004650	FBgn0004650	fs(1)N	X:1216557-1223487	q1	q2	OK	42.9319	48.5607	0.177738	1.13111	0.780012	0.27585	0.99995	no
FBgn0004652	FBgn0004652	fru	3R:14242314-14371308	q1	q2	OK	0.895873	1.01956	0.186582	1.13806	0.251782	0.6627	0.99995	no
FBgn0004654	FBgn0004654	Pgd	X:2039168-2043633	q1	q2	OK	45.9148	53.3345	0.216109	1.1616	0.685663	0.29555	0.99995	no
FBgn0004655	FBgn0004655	wapl	X:2044134-2053016	q1	q2	OK	50.685	53.8782	0.0881431	1.063	0.343877	0.58845	0.99995	no
FBgn0004656	FBgn0004656	fs(1)h	X:7933975-7955469	q1	q2	OK	100.728	91.9964	-0.130817	0.913314	-0.488417	0.44465	0.99995	no
FBgn0004657	FBgn0004657	mys	X:7955679-7964270	q1	q2	OK	40.0493	47.2584	0.238796	1.18001	1.09815	0.1443	0.99995	no
FBgn0004666	FBgn0004666	sim	3R:8883480-8903950	q1	q2	OK	10.0218	11.0797	0.144785	1.10557	0.4609	0.50655	0.99995	no
FBgn0004687	FBgn0004687	Mlc-c	X:5513168-5516591	q1	q2	OK	124.909	126.24	0.0152937	1.01066	0.0645694	0.9286	0.99995	no
FBgn0004698	FBgn0004698	mus210	2R:11198990-11205347	q1	q2	OK	69.9234	67.959	-0.0411103	0.971907	-0.171449	0.80125	0.99995	no
FBgn0004777	FBgn0004777	Ccp84Ag	3R:2512449-2513761	q1	q2	NOTEST	0	0	0	1	0	1	1	no
FBgn0004778	FBgn0004778	Ccp84Af	3R:2515323-2515961	q1	q2	NOTEST	0	0	0	1	0	1	1	no
FBgn0004779	FBgn0004779	Ccp84Ae	3R:2516608-2517480	q1	q2	NOTEST	0	0	0	1	0	1	1	no
FBgn0004780	FBgn0004780	Ccp84Ad	3R:2518453-2519239	q1	q2	NOTEST	0	0	0	1	0	1	1	no
FBgn0004781	FBgn0004781	Ccp84Ac	3R:2520869-2521993	q1	q2	NOTEST	0	0	0	1	0	1	1	no
FBgn0004782	FBgn0004782	Ccp84Ab	3R:2527688-2528599	q1	q2	NOTEST	0	0.0592422	inf	#VALUE!	0	1	1	no
FBgn0004783	FBgn0004783	Ccp84Aa	3R:2529803-2530625	q1	q2	NOTEST	0	0.031576	inf	#VALUE!	0	1	1	no
FBgn0004784	FBgn0004784	inaC	2R:12786087-12789083	q1	q2	NOTEST	0	0	0	1	0	1	1	no
FBgn0004795	FBgn0004795	retn	2R:19520134-19542343	q1	q2	OK	74.3602	70.2582	-0.0818646	0.944836	-0.323831	0.61155	0.99995	no
FBgn0004797	FBgn0004797	mdy	2L:16802020-16826991	q1	q2	OK	9.91266	14.1557	0.514038	1.42804	0.529148	0.56155	0.99995	no
FBgn0004811	FBgn0004811	fs(2)ltoPP43	2L:19792901-19795849	q1	q2	OK	76.3652	63.9495	-0.255982	0.837417	-0.956699	0.1479	0.99995	no
FBgn0004828	FBgn0004828	His3.3B	X:9047270-9050721	q1	q2	OK	422.094	478.78	0.181798	1.1343	0.824263	0.27025	0.99995	no
FBgn0004832	FBgn0004832	Xpac	X:3997046-3998230	q1	q2	OK	31.0296	31.8014	0.0354464	1.02487	0.125846	0.86555	0.99995	no
FBgn0004837	FBgn0004837	Su(H)	2L:15039495-15043335	q1	q2	OK	17.8197	18.5441	0.0574863	1.04065	0.234833	0.76565	0.99995	no
FBgn0004838	FBgn0004838	Hrb27C	2L:6920692-6928678	q1	q2	OK	599.3	625.43	0.0615706	1.0436	0.196898	0.7755	0.99995	no
FBgn0004839	FBgn0004839	otk	2R:7888982-7907329	q1	q2	NOTEST	0.0964196	0.0637361	-0.597217	0.661028	0	1	1	no
FBgn0004841	FBgn0004841	Takr86C	3R:6563313-6576950	q1	q2	NOTEST	0	0	0	1	0	1	1	no
FBgn0004842	FBgn0004842	NepYr	3R:22853639-22889500	q1	q2	NOTEST	0	0	0	1	0	1	1	no
FBgn0004852	FBgn0004852	Ac76E	3L:19932385-19971060	q1	q2	OK	1.10257	1.11981	0.022382	1.01563	0.04507	0.95285	0.99995	no
FBgn0004854	FBgn0004854	B-H2	X:17208613-17218195	q1	q2	NOTEST	0	0	0	1	0	1	1	no
FBgn0004855	FBgn0004855	RpII15	3R:10134815-10135566	q1	q2	OK	99.3953	95.7375	-0.0540933	0.9632	-0.266955	0.76995	0.99995	no
FBgn0004856	FBgn0004856	Bx42	X:8998350-9000635	q1	q2	OK	86.0303	83.1218	-0.0496182	0.966192	-0.213653	0.76095	0.99995	no
FBgn0004858	FBgn0004858	elB	2L:14390624-14409547	q1	q2	OK	1.29641	1.30872	0.0136386	1.0095	0.0259556	0.97295	0.99995	no
FBgn0004859	FBgn0004859	ci	4:68335-77667	q1	q2	OK	2.03637	2.1517	0.0794766	1.05663	0.203463	0.80215	0.99995	no
FBgn0004860	FBgn0004860	ph-d	X:2010898-2017164	q1	q2	OK	6.12723	5.63954	-0.119659	0.920405	-0.339425	0.58645	0.99995	no
FBgn0004861	FBgn0004861	ph-p	X:2020242-2030888	q1	q2	OK	0.940147	1.33884	0.510031	1.42408	0.95556	0.1274	0.99995	no
FBgn0004862	FBgn0004862	bap	3R:17214604-17216171	q1	q2	NOTEST	0	0	0	1	0	1	1	no
FBgn0004863	FBgn0004863	C15	3R:17325976-17338054	q1	q2	NOTEST	0	0	0	1	0	1	1	no
FBgn0004864	FBgn0004864	hop	X:11253269-11262130	q1	q2	OK	51.9789	48.5976	-0.0970431	0.934947	-0.402847	0.57125	0.99995	no
FBgn0004865	FBgn0004865	Eip78C	3L:21219708-21259603	q1	q2	NOTEST	0.192864	0.292751	0.602089	1.51791	0	1	1	no
FBgn0004867	FBgn0004867	RpS2	2L:9896264-9897542	q1	q2	OK	1648.75	1863.06	0.176306	1.12999	0.771005	0.37735	0.99995	no
FBgn0004868	FBgn0004868	Gdi	2L:9491175-9494855	q1	q2	OK	279.866	299.72	0.098876	1.07094	0.394348	0.55925	0.99995	no
FBgn0004870	FBgn0004870	bab1	3L:1036368-1101089	q1	q2	OK	0.352082	0.435676	0.307345	1.23743	0.416614	0.5116	0.99995	no
FBgn0004872	FBgn0004872	piwi	2L:10976773-10987416	q1	q2	OK	68.6832	70.3079	0.0337295	1.02365	0.120028	0.87525	0.99995	no
FBgn0004873	FBgn0004873	hts	2R:15284839-15312454	q1	q2	OK	106.861	109.373	0.0335212	1.02351	0.138318	0.84175	0.99995	no
FBgn0004875	FBgn0004875	enc	3L:3818686-3841208	q1	q2	OK	55.694	57.8652	0.055174	1.03898	0.216488	0.7371	0.99995	no
FBgn0004876	FBgn0004876	cdi	3R:14870603-14920076	q1	q2	OK	63.6599	56.0688	-0.183186	0.880756	-0.815964	0.25845	0.99995	no
FBgn0004878	FBgn0004878	cas	3R:1538663-1543022	q1	q2	NOTEST	0.278486	0.191096	-0.543305	0.686197	0	1	1	no
FBgn0004880	FBgn0004880	scrt	3L:3983915-3988589	q1	q2	NOTEST	0	0	0	1	0	1	1	no
FBgn0004882	FBgn0004882	orb	3R:19090363-19106571	q1	q2	OK	132.206	138.351	0.0655455	1.04648	0.266316	0.7086	0.99995	no
FBgn0004885	FBgn0004885	tok	3R:20545418-20574855	q1	q2	OK	0.706755	0.77178	0.12698	1.09201	0.212539	0.75125	0.99995	no
FBgn0004888	FBgn0004888	Scsalpha	3L:3814189-3818383	q1	q2	OK	193.267	200.089	0.0500423	1.0353	0.194407	0.75715	0.99995	no
FBgn0004889	FBgn0004889	tws	3R:5952522-5965492	q1	q2	OK	195.542	191.401	-0.0308789	0.978824	-0.144756	0.85315	0.99995	no
FBgn0004892	FBgn0004892	sob	2L:3578009-3580766	q1	q2	NOTEST	0.0237645	0.0544125	1.19513	2.28965	0	1	1	no
FBgn0004893	FBgn0004893	bowl	2L:3771197-3784121	q1	q2	OK	2.05593	2.25019	0.130252	1.09448	0.271818	0.69995	0.99995	no
FBgn0004895	FBgn0004895	fd64A	3L:4019093-4021179	q1	q2	NOTEST	0.0426364	0.0544924	0.353971	1.27807	0	1	1	no
FBgn0004896	FBgn0004896	fd59A	2R:18754043-18758229	q1	q2	NOTEST	0.00589922	0.0110918	0.9109	1.88022	0	1	1	no
FBgn0004897	FBgn0004897	fd96Ca	3R:20909273-20910392	q1	q2	NOTEST	0	0	0	1	0	1	1	no
FBgn0004898	FBgn0004898	fd96Cb	3R:20920830-20921655	q1	q2	NOTEST	0	0	0	1	0	1	1	no
FBgn0004901	FBgn0004901	Prat	3R:3728974-3737501	q1	q2	OK	82.9457	81.9166	-0.018012	0.987593	-0.041657	0.95115	0.99995	no
FBgn0004903	FBgn0004903	Rb97D	3R:22697850-22701464	q1	q2	OK	50.9698	31.1761	-0.709201	0.611659	-2.85792	5e-05	0.0221028	yes
FBgn0004907	FBgn0004907	14-3-3zeta	2R:5987183-5997192	q1	q2	OK	450.432	448.578	-0.00595155	0.995883	-0.0240338	0.97355	0.99995	no
FBgn0004908	FBgn0004908	Arf84F	3R:4166821-4169219	q1	q2	OK	32.7443	35.6518	0.122731	1.08879	0.232134	0.7396	0.99995	no
FBgn0004910	FBgn0004910	Eip63F-1	3L:3909972-3935992	q1	q2	NOTEST	0.212383	0.237793	0.163036	1.11964	0	1	1	no
FBgn0004911	FBgn0004911	Eip63F-2	3L:3909972-3935992	q1	q2	NOTEST	0	0	0	1	0	1	1	no
FBgn0004913	FBgn0004913	Gnf1	3R:732347-735803	q1	q2	OK	116.698	98.289	-0.247676	0.842252	-1.0104	0.13055	0.99995	no
FBgn0004914	FBgn0004914	Hnf4	2L:8687280-8709038	q1	q2	OK	25.4881	28.6995	0.171203	1.126	0.708051	0.3277	0.99995	no
FBgn0004915	FBgn0004915	TfIIB	2L:10431343-10435679	q1	q2	OK	62.7471	64.4682	0.0390391	1.02743	0.16269	0.82885	0.99995	no
FBgn0004919	FBgn0004919	gol	2R:20960149-20971843	q1	q2	OK	0.486984	0.311323	-0.645463	0.639288	-0.855274	0.24565	0.99995	no
FBgn0004921	FBgn0004921	Ggamma1	2R:4788907-4792296	q1	q2	OK	167.866	171.98	0.0349335	1.02451	0.15563	0.8364	0.99995	no
FBgn0004924	FBgn0004924	Top1	X:15213524-15222062	q1	q2	OK	82.2361	100.73	0.292645	1.22488	1.09184	0.1053	0.99995	no
FBgn0004926	FBgn0004926	eIF-2beta	3L:12514228-12519837	q1	q2	OK	269.975	310.21	0.200422	1.14903	0.70151	0.2793	0.99995	no
FBgn0004956	FBgn0004956	os	X:18199376-18203021	q1	q2	NOTEST	0.0973146	0.167867	0.786594	1.725	0	1	1	no
FBgn0004957	FBgn0004957	por	X:18271553-18273884	q1	q2	OK	22.5944	18.9234	-0.255796	0.837525	-1.05604	0.1946	0.99995	no
FBgn0004959	FBgn0004959	phm	X:18579801-18582257	q1	q2	OK	1.48237	1.14284	-0.375273	0.77096	-0.604284	0.4153	0.99995	no
FBgn0005198	FBgn0005198	gig	3L:20122281-20133605	q1	q2	OK	22.1296	21.7941	-0.0220419	0.984838	-0.0888978	0.8966	0.99995	no
FBgn0005278	FBgn0005278	Sam-S	2L:106902-114432	q1	q2	OK	165.069	176.779	0.0988764	1.07094	0.469091	0.55005	0.99995	no
FBgn0005322	FBgn0005322	nmd	2L:10302591-10303945	q1	q2	OK	98.8216	97.9611	-0.0126176	0.991292	-0.0607493	0.9405	0.99995	no
FBgn0005355	FBgn0005355	Su(fu)	3R:8515594-8517434	q1	q2	OK	55.5316	53.0225	-0.0667035	0.954817	-0.29838	0.69565	0.99995	no
FBgn0005386	FBgn0005386	ash1	3L:19583872-19591855	q1	q2	OK	26.2379	28.3283	0.110592	1.07967	0.458938	0.492	0.99995	no
FBgn0005390	FBgn0005390	fs(1)M3	X:5849662-5858190	q1	q2	OK	46.0229	48.1924	0.0664535	1.04714	0.289763	0.68625	0.99995	no
FBgn0005391	FBgn0005391	Yp2	X:9945048-9946669	q1	q2	OK	902.734	786.451	-0.198945	0.871187	-0.703429	0.33295	0.99995	no
FBgn0005410	FBgn0005410	sno	X:13089531-13105699	q1	q2	OK	37.4817	38.5021	0.0387505	1.02722	0.170322	0.81115	0.99995	no
FBgn0005411	FBgn0005411	U2af50	X:16250728-16253072	q1	q2	OK	140.963	139.63	-0.0137097	0.990542	-0.057372	0.93645	0.99995	no
FBgn0005427	FBgn0005427	ewg	X:162541-173667	q1	q2	OK	26.4055	32.5793	0.303116	1.23381	1.28369	0.07905	0.99995	no
FBgn0005533	FBgn0005533	RpS17	3L:9421788-9422917	q1	q2	OK	1494.34	1644.51	0.138152	1.10049	0.781723	0.42475	0.99995	no
FBgn0005536	FBgn0005536	Mbs	3L:16045067-16075126	q1	q2	OK	52.8643	51.7602	-0.0304506	0.979114	-0.120882	0.84955	0.99995	no
FBgn0005558	FBgn0005558	ey	4:718314-741787	q1	q2	NOTEST	0.186165	0.314318	0.755648	1.68839	0	1	1	no
FBgn0005561	FBgn0005561	sv	4:1109443-1133943	q1	q2	NOTEST	0.0484658	0.0440973	-0.136278	0.909863	0	1	1	no
FBgn0005564	FBgn0005564	Shal	3L:19561537-19577680	q1	q2	OK	0.664144	0.707696	0.0916348	1.06558	0.12146	0.85595	0.99995	no
FBgn0005585	FBgn0005585	Crc	3R:5454659-5456607	q1	q2	OK	559.897	534.999	-0.0656265	0.95553	-0.264734	0.70425	0.99995	no
FBgn0005586	FBgn0005586	Rab3	2R:6608832-6616695	q1	q2	NOTEST	0.108457	0.0857655	-0.338659	0.790776	0	1	1	no
FBgn0005590	FBgn0005590	scw	2L:19606568-19731561	q1	q2	NOTEST	0	0.0181101	inf	#VALUE!	0	1	1	no
FBgn0005592	FBgn0005592	btl	3L:14064991-14075985	q1	q2	OK	0.940193	0.992926	0.0787299	1.05609	0.067183	0.92625	0.99995	no
FBgn0005593	FBgn0005593	RpL7	2L:10201100-10202145	q1	q2	OK	2182.49	2396.5	0.134953	1.09806	0.569263	0.5004	0.99995	no
FBgn0005596	FBgn0005596	yemalpha	3R:24942112-24948597	q1	q2	OK	85.4604	75.6572	-0.175779	0.885289	-0.670343	0.2993	0.99995	no
FBgn0005612	FBgn0005612	Sox14	2R:19866743-19872700	q1	q2	OK	6.43515	6.86794	0.0939026	1.06725	0.247447	0.6947	0.99995	no
FBgn0005613	FBgn0005613	Sox15	2R:10088887-10099914	q1	q2	NOTEST	0	0.0157627	inf	#VALUE!	0	1	1	no
FBgn0005614	FBgn0005614	trpl	2R:5641201-5653023	q1	q2	NOTEST	0.0557512	0.034	-0.713467	0.609853	0	1	1	no
FBgn0005616	FBgn0005616	msl-2	2L:3462212-3466111	q1	q2	OK	1.34632	1.82085	0.435592	1.35247	0.873601	0.21955	0.99995	no
FBgn0005617	FBgn0005617	msl-1	2L:18683719-18688796	q1	q2	OK	72.2204	71.2611	-0.0192931	0.986716	-0.0888943	0.90655	0.99995	no
FBgn0005619	FBgn0005619	Hdc	2R:6128373-6134977	q1	q2	NOTEST	0.0327367	0.0810454	1.30782	2.47567	0	1	1	no
FBgn0005624	FBgn0005624	Psc	2R:8853814-8868494	q1	q2	OK	12.6902	13.3776	0.0761104	1.05417	0.295918	0.65785	0.99995	no
FBgn0005626	FBgn0005626	ple	3L:6706454-6712624	q1	q2	NOTEST	0.0470639	0.0439215	-0.0996943	0.933231	0	1	1	no
FBgn0005630	FBgn0005630	lola	2R:6369711-6430794	q1	q2	OK	532.197	548.837	0.0444166	1.03127	0.140612	0.83555	0.99995	no
FBgn0005631	FBgn0005631	robo	2R:18580028-18588467	q1	q2	OK	0.557464	0.493059	-0.177118	0.884468	-0.301724	0.6742	0.99995	no
FBgn0005632	FBgn0005632	faf	3R:27602732-27619667	q1	q2	OK	76.4731	74.2302	-0.0429468	0.97067	-0.164981	0.8209	0.99995	no
FBgn0005633	FBgn0005633	fln	3L:19982650-19984279	q1	q2	NOTEST	0.0730135	0.0557253	-0.38983	0.76322	0	1	1	no
FBgn0005634	FBgn0005634	zip	2R:20878092-20899488	q1	q2	OK	69.8899	70.7395	0.0174322	1.01216	0.0685685	0.9145	0.99995	no
FBgn0005636	FBgn0005636	nvy	2R:20163259-20178611	q1	q2	NOTEST	0.0223685	0.00480669	-2.21835	0.214887	0	1	1	no
FBgn0005638	FBgn0005638	slbo	2R:20219044-20221829	q1	q2	OK	0.587181	0.595983	0.0214652	1.01499	0.0282965	0.9633	0.99995	no
FBgn0005640	FBgn0005640	Eip63E	3L:3515684-3610521	q1	q2	OK	42.1269	41.6235	-0.017345	0.988049	-0.074826	0.91745	0.99995	no
FBgn0005642	FBgn0005642	wdn	3R:24633704-24637049	q1	q2	OK	48.8153	46.3403	-0.0750672	0.949298	-0.319113	0.65375	0.99995	no
FBgn0005648	FBgn0005648	Pabp2	2R:4018937-4022588	q1	q2	OK	63.271	72.7924	0.202245	1.15049	0.949844	0.2392	0.99995	no
FBgn0005649	FBgn0005649	Rox8	3R:19868923-19874891	q1	q2	OK	203.365	204.146	0.0055279	1.00384	0.0231099	0.9741	0.99995	no
FBgn0005654	FBgn0005654	lat	2R:9090247-9094027	q1	q2	OK	38.9056	34.3333	-0.180369	0.882477	-0.84427	0.28775	0.99995	no
FBgn0005655	FBgn0005655	mus209	2R:16149258-16150362	q1	q2	OK	476.535	413.691	-0.20403	0.868122	-0.813986	0.20405	0.99995	no
FBgn0005658	FBgn0005658	Ets65A	3L:6091221-6121719	q1	q2	NOTEST	0	0	0	1	0	1	1	no
FBgn0005659	FBgn0005659	Ets98B	3R:23562261-23574089	q1	q2	NOTEST	0.0560075	0.0558235	-0.00474625	0.996716	0	1	1	no
FBgn0005660	FBgn0005660	Ets21C	2L:547413-552454	q1	q2	NOTEST	0.111569	0.285201	1.35404	2.55627	0	1	1	no
FBgn0005664	FBgn0005664	Cry	2L:11944140-11946756	q1	q2	NOTEST	0	0	0	1	0	1	1	no
FBgn0005666	FBgn0005666	bt	4:745029-796707	q1	q2	OK	0.7393	0.825316	0.158786	1.11635	0.489409	0.51165	0.99995	no
FBgn0005670	FBgn0005670	Cyp4d1	X:2053174-2056160	q1	q2	NOTEST	0.170938	0.0809323	-1.07868	0.473462	0	1	1	no
FBgn0005671	FBgn0005671	Vha55	3R:8449483-8453551	q1	q2	OK	362.656	366.957	0.0170104	1.01186	0.0695688	0.922	0.99995	no
FBgn0005672	FBgn0005672	spi	2L:19567899-19577324	q1	q2	OK	35.6445	27.2723	-0.386244	0.765119	-1.42301	0.04855	0.99995	no
FBgn0005674	FBgn0005674	Aats-glupro	3R:19777851-19784117	q1	q2	OK	59.4015	70.5742	0.248641	1.18809	1.06064	0.12725	0.99995	no
FBgn0005677	FBgn0005677	dac	2L:16466511-16485984	q1	q2	NOTEST	0.00808542	0.0312557	1.95073	3.8657	0	1	1	no
FBgn0005683	FBgn0005683	pie	2L:10420710-10422781	q1	q2	OK	44.9228	37.5853	-0.257276	0.836666	-1.13694	0.1432	0.99995	no
FBgn0005694	FBgn0005694	Aef1	3L:21426527-21430973	q1	q2	OK	60.2462	70.7478	0.231816	1.17431	1.00018	0.1541	0.99995	no
FBgn0005695	FBgn0005695	gcl	2R:4611764-4621809	q1	q2	OK	126.107	143.92	0.190614	1.14125	0.840101	0.28875	0.99995	no
FBgn0005696	FBgn0005696	DNApol-alpha73	3R:23064902-23066950	q1	q2	OK	65.8651	54.84	-0.264285	0.832611	-1.14495	0.11375	0.99995	no
FBgn0005771	FBgn0005771	noc	2L:14490861-14494019	q1	q2	OK	1.39462	1.44406	0.0502605	1.03545	0.0953865	0.9013	0.99995	no
FBgn0005775	FBgn0005775	Con	3L:4938047-4976172	q1	q2	NOTEST	0.0967092	0.0352909	-1.45436	0.364917	0	1	1	no
FBgn0005777	FBgn0005777	PpD3	3R:5573596-5576822	q1	q2	OK	119.409	121.5	0.0250451	1.01751	0.115797	0.87695	0.99995	no
FBgn0005778	FBgn0005778	PpD5	2R:17929171-17930387	q1	q2	NOTEST	0	0	0	1	0	1	1	no
FBgn0005779	FBgn0005779	PpD6	2L:3068338-3144613	q1	q2	NOTEST	0	0	0	1	0	1	1	no
FBgn0008635	FBgn0008635	betaCop	X:18275579-18279228	q1	q2	OK	61.6342	61.5755	-0.00137363	0.999048	-0.00587109	0.99235	0.99995	no
FBgn0008636	FBgn0008636	hbn	2R:16842168-16848414	q1	q2	NOTEST	0	0	0	1	0	1	1	no
FBgn0008646	FBgn0008646	E5	3R:9693066-9700638	q1	q2	NOTEST	0	0.0155193	inf	#VALUE!	0	1	1	no
FBgn0008651	FBgn0008651	lbl	3R:17235700-17259845	q1	q2	NOTEST	0	0	0	1	0	1	1	no
FBgn0008654	FBgn0008654	Su(z)2	2R:8884029-8895307	q1	q2	OK	6.05308	5.89695	-0.0376994	0.974207	-0.128853	0.85015	0.99995	no
FBgn0010014	FBgn0010014	CanB	X:5226531-5228482	q1	q2	NOTEST	0.0867627	0.0924179	0.0910977	1.06518	0	1	1	no
FBgn0010015	FBgn0010015	CanA1	3R:26865097-26872543	q1	q2	NOTEST	0.0168979	0.0712525	2.0761	4.21666	0	1	1	no
FBgn0010019	FBgn0010019	Cyp4g1	X:173735-364670	q1	q2	OK	7.58507	12.949	0.771603	1.70717	1.63663	0.02905	0.99995	no
FBgn0010038	FBgn0010038	GstD2	3R:8197692-8198426	q1	q2	OK	2.71082	2.20379	-0.298745	0.812959	-0.526112	0.57895	0.99995	no
FBgn0010039	FBgn0010039	GstD3	3R:8198789-8199535	q1	q2	OK	59.3458	58.1204	-0.0301003	0.979352	-0.139309	0.88815	0.99995	no
FBgn0010040	FBgn0010040	GstD4	3R:8199823-8200546	q1	q2	NOTEST	0.473569	0.329906	-0.521519	0.696638	0	1	1	no
FBgn0010041	FBgn0010041	GstD5	3R:8201485-8202136	q1	q2	NOTEST	0.435208	0.357933	-0.282015	0.822442	0	1	1	no
FBgn0010042	FBgn0010042	GstD6	3R:8202893-8203629	q1	q2	NOTEST	0.380852	0.151786	-1.32719	0.398544	0	1	1	no
FBgn0010043	FBgn0010043	GstD7	3R:8204260-8204977	q1	q2	NOTEST	0.0770376	0.0341569	-1.17338	0.443381	0	1	1	no
FBgn0010044	FBgn0010044	GstD8	3R:8205744-8206537	q1	q2	NOTEST	0.0646907	0.143665	1.15108	2.2208	0	1	1	no
FBgn0010051	FBgn0010051	Itp-r83A	3R:1334543-1364584	q1	q2	OK	13.4081	14.8928	0.151517	1.11074	0.621317	0.3627	0.99995	no
FBgn0010052	FBgn0010052	Jhe	2R:12007310-12010278	q1	q2	NOTEST	0.0564038	0.0975683	0.790621	1.72982	0	1	1	no
FBgn0010053	FBgn0010053	Jheh1	2R:14740938-14742614	q1	q2	OK	10.5009	7.41276	-0.50243	0.705917	-1.43122	0.0853	0.99995	no
FBgn0010078	FBgn0010078	RpL23	2R:18741897-18746317	q1	q2	OK	2551.5	2765.35	0.116116	1.08381	0.707886	0.51435	0.99995	no
FBgn0010097	FBgn0010097	gammaTub37C	2L:19183969-19185724	q1	q2	OK	95.8246	105.979	0.145305	1.10596	0.699797	0.38375	0.99995	no
FBgn0010100	FBgn0010100	Acon	2L:21168615-21173017	q1	q2	OK	181.95	195.002	0.0999425	1.07173	0.412674	0.536	0.99995	no
FBgn0010105	FBgn0010105	comm	3L:15715427-15721654	q1	q2	NOTEST	0.0253393	0.0234572	-0.111347	0.925723	0	1	1	no
FBgn0010109	FBgn0010109	dpn	2R:4116475-4119832	q1	q2	OK	0.512831	0.686674	0.421141	1.33899	0.594136	0.47255	0.99995	no
FBgn0010113	FBgn0010113	hdc	3R:26103655-26187891	q1	q2	OK	57.3864	50.8644	-0.174055	0.886348	-0.691864	0.2837	0.99995	no
FBgn0010114	FBgn0010114	hig	2R:5115285-5134752	q1	q2	NOTEST	0.00508634	0	#NAME?	#NAME?	0	1	1	no
FBgn0010173	FBgn0010173	RpA-70	3R:4087841-4090171	q1	q2	OK	228.054	192.319	-0.245871	0.843307	-1.18653	0.12755	0.99995	no
FBgn0010194	FBgn0010194	Wnt5	X:18395588-18399436	q1	q2	OK	9.02029	6.60312	-0.450026	0.73203	-1.4644	0.04135	0.99995	no
FBgn0010197	FBgn0010197	Gyc32E	2L:11138800-11148875	q1	q2	NOTEST	0.0651146	0.0131079	-2.31255	0.201304	0	1	1	no
FBgn0010198	FBgn0010198	RpS15Aa	X:13229805-13231687	q1	q2	OK	1654.52	1921.57	0.215873	1.16141	0.893182	0.20995	0.99995	no
FBgn0010213	FBgn0010213	Sod2	2R:12660375-12661440	q1	q2	OK	152.259	150.497	-0.0167998	0.988423	-0.0827135	0.9212	0.99995	no
FBgn0010215	FBgn0010215	alpha-Cat	3L:23311773-23331205	q1	q2	OK	120.979	106.228	-0.18759	0.878071	-1.01745	0.2415	0.99995	no
FBgn0010217	FBgn0010217	ATPsyn-beta	4:1052439-1055175	q1	q2	OK	1143.71	1182.28	0.0478481	1.03372	0.18686	0.8107	0.99995	no
FBgn0010220	FBgn0010220	Dbp45A	2R:4975357-4982173	q1	q2	OK	30.1798	36.5222	0.275191	1.21015	0.583121	0.46805	0.99995	no
FBgn0010222	FBgn0010222	Nmdmc	3R:4868225-4876271	q1	q2	OK	14.7062	15.3179	0.0587885	1.04159	0.0940198	0.9043	0.99995	no
FBgn0010223	FBgn0010223	Galpha73B	3L:16655656-16661014	q1	q2	OK	1.45003	1.21135	-0.259471	0.835394	-0.420955	0.5841	0.99995	no
FBgn0010225	FBgn0010225	Gel	3R:60867-68868	q1	q2	OK	10.4753	12.9537	0.306367	1.23659	1.07902	0.15495	0.99995	no
FBgn0010226	FBgn0010226	GstS1	2R:12980757-12984935	q1	q2	OK	126.396	122.469	-0.045541	0.968926	-0.180834	0.7811	0.99995	no
FBgn0010228	FBgn0010228	HmgZ	2R:17585055-17591993	q1	q2	OK	20.8561	19.7446	-0.0790108	0.946707	-0.225526	0.75275	0.99995	no
FBgn0010235	FBgn0010235	Klc	3L:12738449-12743156	q1	q2	OK	84.9716	85.0186	0.00079777	1.00055	0.00293582	0.9965	0.99995	no
FBgn0010238	FBgn0010238	Lac	2R:8340695-8353154	q1	q2	OK	77.2351	71.7295	-0.106689	0.928717	-0.451293	0.5135	0.99995	no
FBgn0010240	FBgn0010240	Lcch3	X:15819088-15827707	q1	q2	NOTEST	0.265535	0.0334524	-2.98872	0.125981	0	1	1	no
FBgn0010241	FBgn0010241	Mdr50	2R:10134470-10140102	q1	q2	NOTEST	0.44432	0.325776	-0.44772	0.733201	0	1	1	no
FBgn0010246	FBgn0010246	Myo61F	3L:1318481-1329623	q1	q2	OK	10.5673	10.0205	-0.0766527	0.948255	-0.248767	0.7045	0.99995	no
FBgn0010247	FBgn0010247	Parp	3RHet:1935204-2026815	q1	q2	OK	72.5963	45.8439	-0.663165	0.631491	-3.82163	5e-05	0.0221028	yes
FBgn0010258	FBgn0010258	Rbp4	3R:9480274-9482116	q1	q2	OK	0.170205	0.500675	1.5566	2.9416	1.4846	0.08625	0.99995	no
FBgn0010263	FBgn0010263	Rbp9	2L:2954761-2969620	q1	q2	OK	1.16417	1.33148	0.19373	1.14372	0.175246	0.8183	0.99995	no
FBgn0010265	FBgn0010265	RpS13	2L:8363698-8364609	q1	q2	OK	2402.73	2548.44	0.0849401	1.06064	0.313086	0.6369	0.99995	no
FBgn0010269	FBgn0010269	Dsor1	X:9141374-9144070	q1	q2	OK	86.8166	76.5142	-0.182244	0.881331	-0.832913	0.26385	0.99995	no
FBgn0010278	FBgn0010278	Ssrp	2R:19693883-19696518	q1	q2	OK	151.742	143.652	-0.0790406	0.946687	-0.327074	0.6241	0.99995	no
FBgn0010280	FBgn0010280	Taf4	3L:16106322-16114468	q1	q2	OK	85.7318	80.1375	-0.0973533	0.934746	-0.399806	0.5504	0.99995	no
FBgn0010282	FBgn0010282	TfIIFalpha	3R:2206180-2208326	q1	q2	OK	98.9589	93.2032	-0.0864498	0.941838	-0.363242	0.58735	0.99995	no
FBgn0010287	FBgn0010287	Trf	2L:8072896-8073949	q1	q2	OK	21.4697	22.309	0.055323	1.03909	0.190439	0.83185	0.99995	no
FBgn0010288	FBgn0010288	Uch	2L:2212737-2214179	q1	q2	OK	273.045	268.072	-0.0265187	0.981787	-0.109283	0.86995	0.99995	no
FBgn0010292	FBgn0010292	bys	X:7795914-7797676	q1	q2	OK	34.6194	42.4706	0.294884	1.22679	1.23491	0.1222	0.99995	no
FBgn0010294	FBgn0010294	ng2	X:3070474-3233360	q1	q2	NOTEST	0	0	0	1	0	1	1	no
FBgn0010295	FBgn0010295	ng3	X:3070474-3233360	q1	q2	NOTEST	0	0	0	1	0	1	1	no
FBgn0010296	FBgn0010296	ng4	X:3070474-3233360	q1	q2	NOTEST	0	0	0	1	0	1	1	no
FBgn0010300	FBgn0010300	brat	2L:19133805-19177972	q1	q2	OK	154.709	155.122	0.00384599	1.00267	0.0153474	0.9823	0.99995	no
FBgn0010303	FBgn0010303	hep	X:12973239-12984466	q1	q2	OK	54.7364	51.6812	-0.0828611	0.944183	-0.332775	0.62065	0.99995	no
FBgn0010309	FBgn0010309	pigeon	2L:19186035-19189938	q1	q2	OK	9.20784	10.2488	0.154526	1.11306	0.507288	0.4796	0.99995	no
FBgn0010313	FBgn0010313	corto	3R:904243-912749	q1	q2	OK	69.2457	66.5761	-0.0567201	0.961447	-0.216858	0.72985	0.99995	no
FBgn0010314	FBgn0010314	Cks30A	2L:9330766-9331981	q1	q2	OK	137.609	113.687	-0.2755	0.826164	-1.5416	0.1026	0.99995	no
FBgn0010315	FBgn0010315	CycD	X:15800854-15803708	q1	q2	OK	102.483	106.018	0.0489261	1.03449	0.224525	0.763	0.99995	no
FBgn0010316	FBgn0010316	dap	2R:5599827-5603607	q1	q2	OK	36.5117	46.6049	0.352123	1.27644	1.74174	0.04545	0.99995	no
FBgn0010317	FBgn0010317	CycJ	3L:3466413-3471338	q1	q2	OK	30.3682	34.2356	0.172934	1.12735	0.538409	0.4767	0.99995	no
FBgn0010323	FBgn0010323	Gsc	2L:583539-594810	q1	q2	NOTEST	0.0615724	0.0181213	-1.76459	0.29431	0	1	1	no
FBgn0010328	FBgn0010328	woc	3R:23082314-23089758	q1	q2	OK	143.737	133.036	-0.111614	0.925552	-0.403418	0.52725	0.99995	no
FBgn0010329	FBgn0010329	Tbh	X:7889729-7920567	q1	q2	NOTEST	0.00809432	0.0231901	1.51853	2.86499	0	1	1	no
FBgn0010333	FBgn0010333	Rac1	3L:1300878-1302683	q1	q2	OK	133.118	134.134	0.0109667	1.00763	0.055613	0.94735	0.99995	no
FBgn0010339	FBgn0010339	128up	2R:7924810-7926356	q1	q2	OK	106.34	114.938	0.112173	1.08086	0.531794	0.4983	0.99995	no
FBgn0010340	FBgn0010340	140up	3R:9948379-9951266	q1	q2	OK	35.377	31.2873	-0.177232	0.884398	-0.376431	0.613	0.99995	no
FBgn0010341	FBgn0010341	Cdc42	X:19591116-19593285	q1	q2	OK	154.466	157.867	0.0314195	1.02202	0.142503	0.84695	0.99995	no
FBgn0010342	FBgn0010342	Map60	2R:5474687-5493129	q1	q2	OK	145.425	124.76	-0.221127	0.857895	-0.346574	0.6383	0.99995	no
FBgn0010348	FBgn0010348	Arf79F	3L:22861478-22871864	q1	q2	OK	429.044	418.641	-0.0354136	0.975752	-0.125497	0.881	0.99995	no
FBgn0010350	FBgn0010350	CdsA	3L:8121151-8130313	q1	q2	OK	46.3258	46.449	0.00383109	1.00266	0.0120478	0.98885	0.99995	no
FBgn0010352	FBgn0010352	Nc73EF	3L:16948604-16961180	q1	q2	OK	44.8847	50.2111	0.161782	1.11867	0.686706	0.32025	0.99995	no
FBgn0010355	FBgn0010355	Taf1	3R:2472610-2481770	q1	q2	OK	36.6972	36.0301	-0.0264656	0.981823	-0.107668	0.8658	0.99995	no
FBgn0010356	FBgn0010356	Taf5	2R:6764816-6767175	q1	q2	OK	39.3052	39.3742	0.00253254	1.00176	0.0111185	0.9879	0.99995	no
FBgn0010357	FBgn0010357	betaTry	2R:7233843-7234641	q1	q2	NOTEST	0	0.142741	inf	#VALUE!	0	1	1	no
FBgn0010358	FBgn0010358	deltaTry	2R:7242837-7243998	q1	q2	NOTEST	0	0	0	1	0	1	1	no
FBgn0010359	FBgn0010359	gammaTry	2R:7236565-7237374	q1	q2	NOTEST	0	0	0	1	0	1	1	no
FBgn0010379	FBgn0010379	Akt1	3R:11924937-11930239	q1	q2	OK	70.1541	68.0145	-0.0446845	0.969502	-0.210782	0.77855	0.99995	no
FBgn0010380	FBgn0010380	Bap	X:19625035-19628620	q1	q2	OK	70.9934	73.0868	0.0419262	1.02949	0.183768	0.7942	0.99995	no
FBgn0010381	FBgn0010381	Drs	3L:3369568-3369942	q1	q2	OK	0.487514	13.4297	4.78384	27.5473	6.97506	0.0454	0.99995	no
FBgn0010382	FBgn0010382	CycE	2L:15727761-15748155	q1	q2	OK	130.916	112.649	-0.216807	0.860468	-0.958595	0.18225	0.99995	no
FBgn0010383	FBgn0010383	Cyp18a1	X:18582569-18586778	q1	q2	OK	4.91798	5.27066	0.0999195	1.07171	0.238976	0.7246	0.99995	no
FBgn0010385	FBgn0010385	Def	2R:5940047-5954060	q1	q2	OK	1.46189	3.39495	1.21555	2.32229	0.536893	0.74165	0.99995	no
FBgn0010387	FBgn0010387	Dbi	3L:7124964-7126563	q1	q2	OK	2.91585	2.16835	-0.427319	0.743642	-0.380449	0.5732	0.99995	no
FBgn0010388	FBgn0010388	Dro	2R:10633460-10633821	q1	q2	OK	7.13875	12.0133	0.750885	1.68282	2.3252	0.16625	0.99995	no
FBgn0010389	FBgn0010389	htl	3R:13870935-13878706	q1	q2	OK	0.80782	0.839565	0.0556087	1.0393	0.0937724	0.9013	0.99995	no
FBgn0010391	FBgn0010391	Gtp-bp	X:11020907-11023136	q1	q2	OK	50.776	50.4522	-0.00922997	0.993623	-0.0382382	0.95515	0.99995	no
FBgn0010395	FBgn0010395	betaInt-nu	2L:21052831-21069891	q1	q2	OK	1.16803	1.61306	0.465715	1.381	0.457287	0.58145	0.99995	no
FBgn0010397	FBgn0010397	LamC	2R:10414075-10472826	q1	q2	OK	17.8455	18.9649	0.087775	1.06273	0.20572	0.7401	0.99995	no
FBgn0010398	FBgn0010398	Lrr47	2L:10517336-10518991	q1	q2	OK	24.3223	25.3423	0.0592693	1.04194	0.232007	0.77335	0.99995	no
FBgn0010399	FBgn0010399	Nmdar1	3R:1334543-1364584	q1	q2	NOTEST	0.0342115	0.0464352	0.440736	1.3573	0	1	1	no
FBgn0010401	FBgn0010401	Os-C	3R:3804680-3806044	q1	q2	OK	0.624851	0.661696	0.0826583	1.05897	0.0597994	0.9379	0.99995	no
FBgn0010403	FBgn0010403	Os-E	3R:1801896-1802539	q1	q2	NOTEST	0	0	0	1	0	1	1	no
FBgn0010406	FBgn0010406	RNaseX25	3L:7963692-7968108	q1	q2	OK	49.9397	51.6905	0.0497114	1.03506	0.19101	0.82875	0.99995	no
FBgn0010407	FBgn0010407	Ror	2L:10251837-10255884	q1	q2	NOTEST	0.19978	0.229043	0.197208	1.14648	0	1	1	no
FBgn0010408	FBgn0010408	RpS9	3L:9502989-9504642	q1	q2	OK	2409.67	2658.5	0.141777	1.10326	0.592001	0.45325	0.99995	no
FBgn0010409	FBgn0010409	RpL18A	2R:13432724-13434999	q1	q2	OK	2012.52	2157.32	0.100238	1.07195	0.362936	0.58245	0.99995	no
FBgn0010411	FBgn0010411	RpS18	2R:16151476-16152353	q1	q2	OK	2508.14	2564.12	0.0318462	1.02232	0.116239	0.86025	0.99995	no
FBgn0010412	FBgn0010412	RpS19a	X:16531911-16532953	q1	q2	OK	1630.23	1682.7	0.0457003	1.03218	0.180652	0.78695	0.99995	no
FBgn0010414	FBgn0010414	SerT	2R:20292117-20298070	q1	q2	NOTEST	0.00640726	0.0191443	1.57914	2.98792	0	1	1	no
FBgn0010415	FBgn0010415	Sdc	2R:17280110-17368680	q1	q2	OK	72.8699	69.9744	-0.0584965	0.960264	-0.236175	0.73855	0.99995	no
FBgn0010416	FBgn0010416	TH1	X:16282852-16285443	q1	q2	OK	47.4307	48.5942	0.0349625	1.02453	0.165232	0.83805	0.99995	no
FBgn0010417	FBgn0010417	Taf6	3L:19592186-19594482	q1	q2	OK	50.3178	46.1074	-0.126072	0.916323	-0.540664	0.45655	0.99995	no
FBgn0010421	FBgn0010421	TfIIFbeta	3R:6587031-6593668	q1	q2	OK	54.4694	55.933	0.0382553	1.02687	0.123679	0.8515	0.99995	no
FBgn0010422	FBgn0010422	TfIIS	2L:15058302-15060753	q1	q2	OK	82.471	75.0199	-0.136614	0.909652	-0.562857	0.41175	0.99995	no
FBgn0010423	FBgn0010423	TpnC47D	2R:7161539-7162796	q1	q2	OK	1.2928	2.10883	0.705943	1.63121	1.10067	0.29145	0.99995	no
FBgn0010424	FBgn0010424	TpnC73F	3L:17039263-17041490	q1	q2	OK	2.17641	2.54309	0.224631	1.16848	0.301455	0.65215	0.99995	no
FBgn0010425	FBgn0010425	epsilonTry	2R:7232733-7233567	q1	q2	NOTEST	0.0302425	0	#NAME?	#NAME?	0	1	1	no
FBgn0010431	FBgn0010431	mtrm	3L:8404952-8414380	q1	q2	OK	693.365	702.926	0.0197568	1.01379	0.103419	0.9114	0.99995	no
FBgn0010433	FBgn0010433	ato	3R:4103513-4104996	q1	q2	NOTEST	0	0	0	1	0	1	1	no
FBgn0010434	FBgn0010434	cora	2R:15116569-15131256	q1	q2	OK	12.8893	14.1961	0.139316	1.10138	0.516512	0.41835	0.99995	no
FBgn0010435	FBgn0010435	emp	2R:20863978-20872321	q1	q2	OK	8.33235	9.34642	0.16569	1.1217	0.462198	0.5228	0.99995	no
FBgn0010438	FBgn0010438	mtSSB	3R:12029092-12030973	q1	q2	OK	201.927	205.021	0.0219404	1.01532	0.0825958	0.89635	0.99995	no
FBgn0010441	FBgn0010441	pll	3R:23076833-23082186	q1	q2	OK	38.6991	31.956	-0.276211	0.825757	-0.654311	0.37125	0.99995	no
FBgn0010452	FBgn0010452	trn	3L:13107372-13111177	q1	q2	OK	1.85182	1.84596	-0.00457233	0.996836	-0.00975628	0.9924	0.99995	no
FBgn0010453	FBgn0010453	Wnt4	2L:7255459-7277168	q1	q2	NOTEST	0.05025	0.145562	1.53444	2.89676	0	1	1	no
FBgn0010470	FBgn0010470	Fkbp13	2R:17374669-17385431	q1	q2	OK	39.7797	36.5334	-0.122817	0.918393	-0.426833	0.53035	0.99995	no
FBgn0010473	FBgn0010473	tutl	2L:4283146-4321233	q1	q2	OK	0.524784	0.584824	0.156279	1.11441	0.221051	0.7259	0.99995	no
FBgn0010482	FBgn0010482	l(2)01289	2R:2608605-2628149	q1	q2	OK	0.48411	0.462222	-0.0667483	0.954788	-0.0973637	0.89115	0.99995	no
FBgn0010488	FBgn0010488	NAT1	2R:8803501-8810745	q1	q2	OK	332.026	319.392	-0.0559678	0.961949	-0.175588	0.77935	0.99995	no
FBgn0010497	FBgn0010497	l(2)01810	2L:12027439-12034123	q1	q2	OK	50.7064	54.8554	0.113465	1.08182	0.554094	0.5025	0.99995	no
FBgn0010501	FBgn0010501	Dcp-1	2R:19435762-19442241	q1	q2	OK	26.3029	31.2738	0.24973	1.18898	0.378886	0.5646	0.99995	no
FBgn0010504	FBgn0010504	kermit	2R:4024500-4044128	q1	q2	OK	9.71003	12.0264	0.308661	1.23856	0.419477	0.5212	0.99995	no
FBgn0010516	FBgn0010516	wal	2R:7576431-7578380	q1	q2	OK	183.3	190.496	0.0555552	1.03926	0.228228	0.7379	0.99995	no
FBgn0010520	FBgn0010520	Bka	2L:9895288-9896104	q1	q2	OK	48.7018	50.2365	0.0447606	1.03151	0.192681	0.8415	0.99995	no
FBgn0010531	FBgn0010531	CCS	2R:6009076-6010067	q1	q2	OK	33.0173	30.6226	-0.108624	0.927472	-0.386097	0.638	0.99995	no
FBgn0010548	FBgn0010548	Aldh-III	2R:3354381-3364667	q1	q2	OK	47.3686	50.9497	0.105142	1.0756	0.42954	0.53335	0.99995	no
FBgn0010549	FBgn0010549	l(2)03659	2R:5277962-5282705	q1	q2	NOTEST	0.0857995	0.0587477	-0.546439	0.684708	0	1	1	no
FBgn0010551	FBgn0010551	l(2)03709	2R:14706971-14717180	q1	q2	OK	319.437	334.836	0.0679241	1.04821	0.341464	0.67985	0.99995	no
FBgn0010575	FBgn0010575	sbb	2R:14166569-14244766	q1	q2	OK	82.7098	84.835	0.0366022	1.0257	0.127203	0.84095	0.99995	no
FBgn0010583	FBgn0010583	dock	2L:825963-833245	q1	q2	OK	43.4995	43.6008	0.00335671	1.00233	0.0139851	0.984	0.99995	no
FBgn0010590	FBgn0010590	Prosbeta1	2R:11895876-11902285	q1	q2	OK	254.653	240.87	-0.0802789	0.945875	-0.291497	0.67125	0.99995	no
FBgn0010591	FBgn0010591	Sply	2R:12975938-12979462	q1	q2	OK	62.7061	56.0159	-0.162768	0.893309	-0.676789	0.3301	0.99995	no
FBgn0010602	FBgn0010602	lwr	2L:541234-542572	q1	q2	OK	168.054	153.63	-0.129469	0.914168	-0.538407	0.4274	0.99995	no
FBgn0010607	FBgn0010607	l(2)05714	2L:4969003-4971453	q1	q2	OK	63.3497	57.4596	-0.14079	0.907022	-0.396309	0.5449	0.99995	no
FBgn0010611	FBgn0010611	Hmgs	2R:12212317-12231684	q1	q2	OK	57.0387	63.5389	0.155701	1.11396	0.382176	0.6156	0.99995	no
FBgn0010612	FBgn0010612	l(2)06225	2L:10975551-10976422	q1	q2	OK	371.901	347.096	-0.0995846	0.933302	-0.394408	0.55135	0.99995	no
FBgn0010620	FBgn0010620	Sip1	2R:13282100-13292678	q1	q2	OK	67.7423	65.3966	-0.0508433	0.965372	-0.238506	0.76545	0.99995	no
FBgn0010621	FBgn0010621	Cct5	2R:8062280-8066035	q1	q2	OK	284.253	338.176	0.250598	1.1897	0.963566	0.1486	0.99995	no
FBgn0010622	FBgn0010622	l(2)06496	2R:18943018-18950125	q1	q2	OK	30.5823	29.1575	-0.0688332	0.953409	-0.216048	0.744	0.99995	no
FBgn0010638	FBgn0010638	Sec61beta	2R:10506234-10507186	q1	q2	OK	263.193	255.717	-0.0415706	0.971597	-0.237723	0.7944	0.99995	no
FBgn0010651	FBgn0010651	l(2)08717	2R:14684768-14691232	q1	q2	OK	2.23474	2.93312	0.39233	1.31251	0.744802	0.29715	0.99995	no
FBgn0010660	FBgn0010660	Nup214	2R:18806458-18812255	q1	q2	OK	58.2749	52.0351	-0.163391	0.892924	-0.740719	0.31625	0.99995	no
FBgn0010704	FBgn0010704	l(2)s5379	2L:2220766-2231096	q1	q2	OK	92.5921	93.4245	0.0129106	1.00899	0.0429264	0.94975	0.99995	no
FBgn0010709	FBgn0010709	Atg6	3R:19874892-19879314	q1	q2	OK	17.1632	19.4367	0.179463	1.13246	0.321971	0.68785	0.99995	no
FBgn0010741	FBgn0010741	l(3)01239	3L:11066565-11067490	q1	q2	OK	186.331	189.556	0.0247541	1.01731	0.133254	0.88155	0.99995	no
FBgn0010747	FBgn0010747	Srp54k	3L:5145668-5147877	q1	q2	OK	67.6771	68.6822	0.0212689	1.01485	0.0966295	0.8954	0.99995	no
FBgn0010750	FBgn0010750	atms	3R:601322-603213	q1	q2	OK	69.6228	67.1884	-0.0513482	0.965034	-0.220496	0.7537	0.99995	no
FBgn0010762	FBgn0010762	simj	3L:10657842-10682480	q1	q2	OK	55.0037	54.866	-0.00361607	0.997497	-0.0145491	0.98125	0.99995	no
FBgn0010768	FBgn0010768	sqz	3R:14989942-14996296	q1	q2	OK	6.16962	7.74448	0.327987	1.25526	0.976135	0.17095	0.99995	no
FBgn0010770	FBgn0010770	ppan	3R:16941957-16944571	q1	q2	OK	58.3016	57.0977	-0.0301019	0.979351	-0.108486	0.879	0.99995	no
FBgn0010772	FBgn0010772	Xe7	3R:1486358-1495051	q1	q2	OK	29.8375	33.6709	0.174375	1.12848	0.466646	0.4922	0.99995	no
FBgn0010774	FBgn0010774	Aly	3R:2903617-2906126	q1	q2	OK	241.584	215.911	-0.16209	0.893729	-0.788575	0.3169	0.99995	no
FBgn0010786	FBgn0010786	l(3)02640	3L:1333236-1339407	q1	q2	OK	103.436	105.711	0.0313815	1.02199	0.121162	0.85435	0.99995	no
FBgn0010803	FBgn0010803	Aats-trp	3R:5089538-5092670	q1	q2	OK	57.7396	62.3701	0.111293	1.0802	0.448759	0.51605	0.99995	no
FBgn0010808	FBgn0010808	l(3)03670	3R:26878332-26879634	q1	q2	OK	107.307	102.32	-0.0686568	0.953525	-0.328855	0.6926	0.99995	no
FBgn0010812	FBgn0010812	unc-45	3R:3859026-3862374	q1	q2	OK	21.3744	22.1683	0.0526143	1.03714	0.224597	0.767	0.99995	no
FBgn0010825	FBgn0010825	Gug	3L:8443021-8465769	q1	q2	OK	68.4566	70.6833	0.0461808	1.03253	0.178923	0.7866	0.99995	no
FBgn0010830	FBgn0010830	l(3)04053	3L:22731701-22734484	q1	q2	OK	50.3929	45.9422	-0.133399	0.911681	-0.571527	0.4201	0.99995	no
FBgn0010877	FBgn0010877	l(3)05822	3R:14114578-14124606	q1	q2	OK	84.3074	81.6792	-0.0456896	0.968827	-0.202919	0.7756	0.99995	no
FBgn0010894	FBgn0010894	sinu	3L:5552569-5554697	q1	q2	OK	9.50134	12.6878	0.417245	1.33538	1.37588	0.1041	0.99995	no
FBgn0010905	FBgn0010905	Spn	3L:2505244-2554292	q1	q2	OK	55.5382	50.6453	-0.13305	0.911902	-0.517322	0.4243	0.99995	no
FBgn0010909	FBgn0010909	msn	3L:2555774-2586540	q1	q2	OK	54.051	57.4584	0.088195	1.06304	0.355774	0.59105	0.99995	no
FBgn0010926	FBgn0010926	l(3)07882	3R:13361408-13365698	q1	q2	OK	45.6174	47.9512	0.0719831	1.05116	0.282425	0.6615	0.99995	no
FBgn0011016	FBgn0011016	SsRbeta	3L:16122739-16124086	q1	q2	OK	247.322	236.725	-0.06318	0.957152	-0.349074	0.6985	0.99995	no
FBgn0011020	FBgn0011020	Sas-4	3R:2977075-2979886	q1	q2	OK	33.3025	26.9075	-0.307623	0.807972	-1.21712	0.07885	0.99995	no
FBgn0011202	FBgn0011202	dia	2L:20758146-20767536	q1	q2	OK	30.0333	29.678	-0.0171724	0.988168	-0.0692328	0.9178	0.99995	no
FBgn0011204	FBgn0011204	cue	3L:1502842-1523380	q1	q2	OK	138.657	141.287	0.0271103	1.01897	0.0942376	0.89775	0.99995	no
FBgn0011205	FBgn0011205	fbl	3L:20377530-20386648	q1	q2	OK	52.4988	49.9852	-0.0707852	0.95212	-0.273559	0.72195	0.99995	no
FBgn0011206	FBgn0011206	bol	3L:9094740-9123452	q1	q2	OK	2.23372	2.36749	0.0839104	1.05989	0.139465	0.84495	0.99995	no
FBgn0011207	FBgn0011207	pelo	2L:9700795-9708883	q1	q2	OK	68.1187	71.8977	0.0778957	1.05548	0.362323	0.6413	0.99995	no
FBgn0011211	FBgn0011211	blw	2R:18686560-18689685	q1	q2	OK	750.128	758.47	0.0159553	1.01112	0.0609794	0.9348	0.99995	no
FBgn0011217	FBgn0011217	eff	3R:10558411-10566933	q1	q2	OK	430.036	442.121	0.0399848	1.0281	0.185524	0.81405	0.99995	no
FBgn0011224	FBgn0011224	heph	3R:27676703-27819000	q1	q2	OK	111.272	100.674	-0.144401	0.904755	-0.606385	0.39545	0.99995	no
FBgn0011225	FBgn0011225	jar	3R:20078547-20096953	q1	q2	OK	27.6367	32.3235	0.225997	1.16959	0.898731	0.17995	0.99995	no
FBgn0011227	FBgn0011227	ox	2R:8640530-8645028	q1	q2	OK	295.6	269.731	-0.132123	0.912488	-0.290942	0.6842	0.99995	no
FBgn0011230	FBgn0011230	poe	2L:8043714-8071591	q1	q2	OK	50.1892	56.7542	0.17735	1.1308	0.723998	0.32535	0.99995	no
FBgn0011232	FBgn0011232	scat	2L:9431402-9435341	q1	q2	OK	41.8337	43.8325	0.0673347	1.04778	0.297696	0.68245	0.99995	no
FBgn0011236	FBgn0011236	ken	2R:19757797-19764965	q1	q2	OK	35.3457	33.2599	-0.0877515	0.940988	-0.357324	0.60325	0.99995	no
FBgn0011239	FBgn0011239	ms(2)35Ci	2L:15292544-15293774	q1	q2	NOTEST	0	0	0	1	0	1	1	no
FBgn0011241	FBgn0011241	cbx	2R:5735567-5762577	q1	q2	OK	35.0656	32.6722	-0.101992	0.931746	-0.118607	0.90495	0.99995	no
FBgn0011244	FBgn0011244	Hsp60B	2L:728411-730564	q1	q2	NOTEST	0.00978237	0.0111991	0.195132	1.14483	0	1	1	no
FBgn0011259	FBgn0011259	Sema-1a	2L:8542008-8671276	q1	q2	OK	5.93136	5.17339	-0.197255	0.872209	-0.684569	0.36205	0.99995	no
FBgn0011260	FBgn0011260	Sema-2a	2R:12387700-12420934	q1	q2	OK	94.9922	93.8799	-0.0169933	0.98829	-0.0780844	0.9158	0.99995	no
FBgn0011270	FBgn0011270	Pglym87	3R:8057366-8058451	q1	q2	NOTEST	0	0	0	1	0	1	1	no
FBgn0011272	FBgn0011272	RpL13	2L:9964146-9968495	q1	q2	OK	1435.7	1558.96	0.118828	1.08585	0.403451	0.53225	0.99995	no
FBgn0011273	FBgn0011273	And	3R:21637632-21638924	q1	q2	NOTEST	0	0	0	1	0	1	1	no
FBgn0011274	FBgn0011274	Dif	2L:17410656-17450360	q1	q2	OK	1.51924	2.02479	0.414424	1.33277	0.254556	0.7289	0.99995	no
FBgn0011276	FBgn0011276	HLH3B	X:2574231-2575756	q1	q2	NOTEST	0	0	0	1	0	1	1	no
FBgn0011277	FBgn0011277	HLH4C	X:4539159-4541447	q1	q2	NOTEST	0	0	0	1	0	1	1	no
FBgn0011278	FBgn0011278	lbe	3R:17267313-17272042	q1	q2	NOTEST	0	0	0	1	0	1	1	no
FBgn0011279	FBgn0011279	Pbprp1	3L:12386902-12392391	q1	q2	NOTEST	0	0	0	1	0	1	1	no
FBgn0011280	FBgn0011280	Pbprp2	X:20290639-20292009	q1	q2	NOTEST	0.177392	0.176471	-0.00750996	0.994808	0	1	1	no
FBgn0011281	FBgn0011281	Pbprp3	3R:1797869-1800967	q1	q2	NOTEST	0	0	0	1	0	1	1	no
FBgn0011282	FBgn0011282	Pbprp4	3R:3075520-3077679	q1	q2	NOTEST	0.139836	0.43486	1.63682	3.1098	0	1	1	no
FBgn0011283	FBgn0011283	Pbprp5	2L:7496784-7497360	q1	q2	NOTEST	0.0511811	0	#NAME?	#NAME?	0	1	1	no
FBgn0011284	FBgn0011284	RpS4	3L:13034855-13037012	q1	q2	OK	1582.11	1763.33	0.156451	1.11454	0.726369	0.402	0.99995	no
FBgn0011286	FBgn0011286	Rya-r44F	2R:4747868-4775602	q1	q2	NOTEST	0.141711	0.124921	-0.181933	0.881521	0	1	1	no
FBgn0011288	FBgn0011288	Snap25	3L:24067328-24292305	q1	q2	OK	0.7793	2.97325	1.93179	3.81528	4.01761	0.00095	0.26066	no
FBgn0011289	FBgn0011289	TfIIA-L	3R:23076833-23082186	q1	q2	OK	114.94	110.837	-0.0524422	0.964303	-0.178444	0.7816	0.99995	no
FBgn0011290	FBgn0011290	Taf12	3R:7504098-7505408	q1	q2	OK	88.2575	81.1679	-0.12081	0.919671	-0.459403	0.4852	0.99995	no
FBgn0011291	FBgn0011291	Taf11	2L:9758337-9763244	q1	q2	OK	43.3253	44.4799	0.0379436	1.02665	0.0556094	0.9306	0.99995	no
FBgn0011293	FBgn0011293	a10	3L:17016221-17016841	q1	q2	NOTEST	0.104608	0.299395	1.51706	2.86207	0	1	1	no
FBgn0011294	FBgn0011294	a5	2L:1329160-1329904	q1	q2	NOTEST	0	0	0	1	0	1	1	no
FBgn0011296	FBgn0011296	l(2)efl	2R:19570903-19573063	q1	q2	OK	3.51086	4.32936	0.302331	1.23314	0.414427	0.52675	0.99995	no
FBgn0011297	FBgn0011297	l(2)not	2R:19592961-19597311	q1	q2	OK	31.1067	29.5858	-0.0723222	0.951106	-0.196238	0.8075	0.99995	no
FBgn0011300	FBgn0011300	babo	2R:4839845-4850301	q1	q2	OK	28.3296	26.7591	-0.0822821	0.944562	-0.392281	0.62835	0.99995	no
FBgn0011305	FBgn0011305	Rsf1	2L:10262425-10263582	q1	q2	OK	40.6915	32.2749	-0.334313	0.793162	-1.2995	0.1032	0.99995	no
FBgn0011327	FBgn0011327	Uch-L3	3L:9468818-9470073	q1	q2	OK	135.802	137.906	0.022185	1.0155	0.107408	0.89285	0.99995	no
FBgn0011335	FBgn0011335	l(3)j2D3	3L:12109235-12111156	q1	q2	OK	38.423	37.6145	-0.0306808	0.978958	-0.129089	0.86825	0.99995	no
FBgn0011336	FBgn0011336	OstStt3	3R:20891526-20895372	q1	q2	OK	55.912	62.415	0.158734	1.11631	0.660804	0.37195	0.99995	no
FBgn0011361	FBgn0011361	mtacp1	3L:1329805-1331633	q1	q2	OK	249.097	249.287	0.00110034	1.00076	0.00473379	0.9936	0.99995	no
FBgn0011455	FBgn0011455	l(3)neo18	3L:12129873-12131684	q1	q2	OK	147.557	144.81	-0.0271098	0.981384	-0.103502	0.88125	0.99995	no
FBgn0011474	FBgn0011474	pr-set7	3R:10141709-10145597	q1	q2	OK	89.3779	83.6149	-0.0961589	0.93552	-0.409048	0.5531	0.99995	no
FBgn0011476	FBgn0011476	l(3)neo43	3R:11103869-11104351	q1	q2	OK	53.5277	54.547	0.027216	1.01904	0.129201	0.92455	0.99995	no
FBgn0011481	FBgn0011481	Ssdp	3R:14018215-14025317	q1	q2	OK	122.329	121.075	-0.0148675	0.989748	-0.0588641	0.92535	0.99995	no
FBgn0011509	FBgn0011509	SrpRbeta	3L:8712197-8713317	q1	q2	OK	72.0062	74.3323	0.0458683	1.0323	0.211535	0.79675	0.99995	no
FBgn0011554	FBgn0011554	etaTry	2R:7228017-7228928	q1	q2	NOTEST	0	0	0	1	0	1	1	no
FBgn0011555	FBgn0011555	thetaTry	2R:7229218-7230261	q1	q2	NOTEST	0	0.0260044	inf	#VALUE!	0	1	1	no
FBgn0011556	FBgn0011556	zetaTry	2R:7226690-7227633	q1	q2	NOTEST	0	0	0	1	0	1	1	no
FBgn0011559	FBgn0011559	Acp36DE	2L:18320100-18393441	q1	q2	NOTEST	0	0	0	1	0	1	1	no
FBgn0011566	FBgn0011566	Bzd	X:2498223-2502700	q1	q2	OK	36.8255	35.3609	-0.0585471	0.960231	-0.103315	0.87325	0.99995	no
FBgn0011569	FBgn0011569	can	3L:10257006-10260211	q1	q2	NOTEST	0.011382	0.00999785	-0.187064	0.878392	0	1	1	no
FBgn0011570	FBgn0011570	cpb	2L:1704903-1706962	q1	q2	OK	91.3664	91.2584	-0.00170705	0.998817	-0.00791144	0.9916	0.99995	no
FBgn0011571	FBgn0011571	caz	X:16182878-16187553	q1	q2	OK	70.4348	69.685	-0.0154409	0.989354	-0.0653604	0.9256	0.99995	no
FBgn0011573	FBgn0011573	Cdc37	3L:1795425-1798610	q1	q2	OK	74.4263	71.1636	-0.0646738	0.956161	-0.241361	0.704	0.99995	no
FBgn0011576	FBgn0011576	Cyp4d2	X:2070923-2072761	q1	q2	OK	1.56847	1.45962	-0.103765	0.930601	-0.17868	0.82715	0.99995	no
FBgn0011577	FBgn0011577	dally	3L:8820606-8884292	q1	q2	OK	3.2776	3.13432	-0.0644873	0.956285	-0.175812	0.8218	0.99995	no
FBgn0011581	FBgn0011581	Dms	3R:20167274-20169407	q1	q2	NOTEST	0	0.0279139	inf	#VALUE!	0	1	1	no
FBgn0011582	FBgn0011582	DopR	3R:9991100-10040532	q1	q2	NOTEST	0.00132799	0.00200075	0.591295	1.5066	0	1	1	no
FBgn0011584	FBgn0011584	Trp1	2L:10009385-10013170	q1	q2	OK	57.6274	61.922	0.103698	1.07452	0.419932	0.54815	0.99995	no
FBgn0011586	FBgn0011586	e(r)	X:8798760-8800277	q1	q2	OK	162.734	163.47	0.00651044	1.00452	0.0273961	0.9705	0.99995	no
FBgn0011589	FBgn0011589	elk	2R:13761451-13813097	q1	q2	NOTEST	0.0102192	0.0479109	2.22907	4.68832	0	1	1	no
FBgn0011591	FBgn0011591	fng	3L:20918982-20942609	q1	q2	OK	5.08745	6.55684	0.366058	1.28883	0.966814	0.2282	0.99995	no
FBgn0011592	FBgn0011592	fra	2R:8416560-8451691	q1	q2	OK	9.85512	9.99215	0.0199215	1.0139	0.078759	0.9115	0.99995	no
FBgn0011596	FBgn0011596	fzo	3R:18999594-19052430	q1	q2	NOTEST	0.0971276	0	#NAME?	#NAME?	0	1	1	no
FBgn0011603	FBgn0011603	ine	2L:4465199-4477024	q1	q2	OK	0.414565	0.473859	0.19286	1.14303	0.141443	0.83515	0.99995	no
FBgn0011604	FBgn0011604	Iswi	2R:8524122-8528133	q1	q2	OK	75.2161	66.0967	-0.186462	0.878758	-0.795417	0.2499	0.99995	no
FBgn0011606	FBgn0011606	Klp3A	X:2493189-2498085	q1	q2	OK	52.8277	44.6034	-0.244142	0.844318	-1.04762	0.13215	0.99995	no
FBgn0011638	FBgn0011638	La	2L:20348392-20350328	q1	q2	OK	177.837	181.86	0.032275	1.02262	0.128084	0.8418	0.99995	no
FBgn0011640	FBgn0011640	lark	3L:7332365-7338281	q1	q2	OK	129.513	119.183	-0.119917	0.920241	-0.553023	0.4725	0.99995	no
FBgn0011642	FBgn0011642	Zyx102EF	4:1077990-1081542	q1	q2	OK	37.5781	24.2881	-0.629643	0.646336	-2.80622	0.0021	0.451614	no
FBgn0011648	FBgn0011648	Mad	2L:3146483-3159630	q1	q2	OK	86.0012	92.9109	0.111492	1.08034	0.530183	0.48515	0.99995	no
FBgn0011653	FBgn0011653	mas	3L:4161653-4167461	q1	q2	NOTEST	0.0436969	0.00630568	-2.79281	0.144305	0	1	1	no
FBgn0011655	FBgn0011655	Med	3R:27424171-27440927	q1	q2	OK	39.0122	38.2296	-0.0292355	0.979939	-0.038193	0.95265	0.99995	no
FBgn0011656	FBgn0011656	Mef2	2R:5801000-5846313	q1	q2	OK	18.9668	19.4299	0.0348048	1.02442	0.128372	0.84555	0.99995	no
FBgn0011659	FBgn0011659	Mlh1	2R:4055451-4059907	q1	q2	OK	26.4772	22.9247	-0.207849	0.865827	-0.524972	0.44965	0.99995	no
FBgn0011660	FBgn0011660	Pms2	2R:11237658-11259021	q1	q2	OK	41.6448	38.2751	-0.12173	0.919085	-0.512213	0.46335	0.99995	no
FBgn0011661	FBgn0011661	Moe	X:8767044-8792343	q1	q2	OK	209.769	236.883	0.175369	1.12925	0.680169	0.30375	0.99995	no
FBgn0011666	FBgn0011666	msi	3R:21341841-21434849	q1	q2	OK	48.0024	47.1974	-0.0243968	0.983232	-0.0911174	0.8937	0.99995	no
FBgn0011668	FBgn0011668	Mst57Da	3R:21657296-21657621	q1	q2	NOTEST	0	0	0	1	0	1	1	no
FBgn0011669	FBgn0011669	Mst57Db	3R:21656443-21656636	q1	q2	NOTEST	0	0	0	1	0	1	1	no
FBgn0011670	FBgn0011670	Mst57Dc	3R:21655112-21655487	q1	q2	NOTEST	0	0	0	1	0	1	1	no
FBgn0011672	FBgn0011672	Mvl	3R:16877104-16886517	q1	q2	OK	75.3155	81.1813	0.1082	1.07788	0.497979	0.51145	0.99995	no
FBgn0011674	FBgn0011674	insc	2R:16708770-16723569	q1	q2	OK	13.0506	10.7531	-0.279372	0.82395	-0.436878	0.5477	0.99995	no
FBgn0011676	FBgn0011676	Nos	2L:10804268-10842603	q1	q2	NOTEST	0.354709	0.366129	0.0457189	1.0322	0	1	1	no
FBgn0011692	FBgn0011692	pav	3L:4242735-4246236	q1	q2	OK	65.3458	51.5947	-0.340871	0.789564	-1.50147	0.03675	0.99995	no
FBgn0011693	FBgn0011693	Pdh	3L:16345064-16347397	q1	q2	OK	0.519763	0.578546	0.154577	1.1131	0.0533241	0.93805	0.99995	no
FBgn0011694	FBgn0011694	PebII	2R:21061319-21061729	q1	q2	NOTEST	0.375704	0	#NAME?	#NAME?	0	1	1	no
FBgn0011695	FBgn0011695	PebIII	2R:19914055-19915040	q1	q2	OK	3.00715	11.2377	1.90188	3.737	4.03397	0.00075	0.229529	no
FBgn0011701	FBgn0011701	repo	3R:14061915-14067906	q1	q2	NOTEST	0.00674256	0	#NAME?	#NAME?	0	1	1	no
FBgn0011703	FBgn0011703	RnrL	2L:10325017-10327986	q1	q2	OK	212.95	188.903	-0.17287	0.887076	-0.799595	0.29445	0.99995	no
FBgn0011704	FBgn0011704	RnrS	2R:7870649-7872948	q1	q2	OK	340.936	303.239	-0.169045	0.889431	-0.835711	0.29455	0.99995	no
FBgn0011705	FBgn0011705	rost	2L:8985931-8989287	q1	q2	OK	79.7546	92.4558	0.213195	1.15925	1.20637	0.2219	0.99995	no
FBgn0011706	FBgn0011706	rpr	3L:18390652-18391503	q1	q2	OK	0.378647	0.810632	1.09819	2.14086	1.198	0.2041	0.99995	no
FBgn0011708	FBgn0011708	Syx5	2L:16307358-16309273	q1	q2	OK	89.8755	87.8539	-0.0328222	0.977506	-0.131034	0.84565	0.99995	no
FBgn0011710	FBgn0011710	2013-09-01	X:21229302-21232715	q1	q2	OK	114.553	106.757	-0.101691	0.93194	-0.50022	0.5374	0.99995	no
FBgn0011715	FBgn0011715	Snr1	3R:1296638-1298476	q1	q2	OK	104.465	88.9195	-0.23245	0.851188	-1.03737	0.16465	0.99995	no
FBgn0011722	FBgn0011722	Tig	2L:6412314-6423308	q1	q2	NOTEST	0.125416	0.172049	0.456094	1.37182	0	1	1	no
FBgn0011723	FBgn0011723	byn	3L:11924480-11928831	q1	q2	NOTEST	0	0	0	1	0	1	1	no
FBgn0011725	FBgn0011725	twin	3R:20023309-20055752	q1	q2	OK	168.229	152.77	-0.139068	0.908106	-0.473966	0.52325	0.99995	no
FBgn0011726	FBgn0011726	tsr	2R:19925506-19934359	q1	q2	OK	1185.99	1185.99	-8.21017e-06	0.999994	-3.08246e-05	0.99995	0.99995	no
FBgn0011737	FBgn0011737	wee	2L:6908086-6914137	q1	q2	OK	31.8204	31.2776	-0.0248243	0.98294	-0.0704438	0.9163	0.99995	no
FBgn0011739	FBgn0011739	wts	3R:26615378-26632341	q1	q2	OK	41.4953	40.8432	-0.022851	0.984286	-0.0926541	0.88675	0.99995	no
FBgn0011740	FBgn0011740	alpha-Man-II	3R:5238270-5242986	q1	q2	OK	29.3996	28.8474	-0.0273511	0.98122	-0.118043	0.8659	0.99995	no
FBgn0011741	FBgn0011741	Actr13E	X:15628312-15631109	q1	q2	OK	44.4	41.3331	-0.103263	0.930925	-0.328066	0.6214	0.99995	no
FBgn0011742	FBgn0011742	Arp14D	X:16442246-16448001	q1	q2	OK	99.3401	111.01	0.160244	1.11748	0.709094	0.32205	0.99995	no
FBgn0011743	FBgn0011743	Arp53D	2R:12661810-12663179	q1	q2	NOTEST	0	0.0392477	inf	#VALUE!	0	1	1	no
FBgn0011745	FBgn0011745	Arp87C	3R:8517454-8520564	q1	q2	OK	101.932	102.078	0.00205906	1.00143	0.0091584	0.9899	0.99995	no
FBgn0011746	FBgn0011746	ana	2R:4956605-4965059	q1	q2	OK	1.79456	1.7439	-0.0413112	0.971771	-0.0698024	0.918	0.99995	no
FBgn0011747	FBgn0011747	Ank	4:137014-150378	q1	q2	OK	82.0893	69.7009	-0.236016	0.849087	-1.24054	0.14805	0.99995	no
FBgn0011754	FBgn0011754	PhKgamma	X:11589144-11599044	q1	q2	OK	27.131	32.1655	0.245573	1.18556	0.964469	0.1643	0.99995	no
FBgn0011758	FBgn0011758	B-H1	X:17291533-17297312	q1	q2	NOTEST	0	0.0150994	inf	#VALUE!	0	1	1	no
FBgn0011760	FBgn0011760	ctp	X:4581824-4596067	q1	q2	OK	351.399	373.306	0.0872482	1.06234	0.340794	0.58905	0.99995	no
FBgn0011761	FBgn0011761	dhd	X:5206405-5207155	q1	q2	OK	6844.35	6770.27	-0.0157001	0.989177	-0.0583381	0.9542	0.99995	no
FBgn0011762	FBgn0011762	DNApol-alpha50	3L:8333419-8337504	q1	q2	OK	33.3266	30.8428	-0.111739	0.925472	-0.397631	0.6504	0.99995	no
FBgn0011763	FBgn0011763	Dp	2R:9107828-9115714	q1	q2	OK	141.147	124.968	-0.175635	0.885378	-0.655978	0.34815	0.99995	no
FBgn0011764	FBgn0011764	Dsp1	X:16227644-16234476	q1	q2	OK	37.3535	40.9449	0.132442	1.09615	0.55903	0.4494	0.99995	no
FBgn0011766	FBgn0011766	E2f	3R:17446025-17486127	q1	q2	OK	91.6925	91.147	-0.00860874	0.994051	-0.0361463	0.9601	0.99995	no
FBgn0011768	FBgn0011768	Fdh	3R:6696627-6698102	q1	q2	OK	320.883	308.854	-0.0551228	0.962513	-0.269555	0.7359	0.99995	no
FBgn0011769	FBgn0011769	Fdxh	3L:9360483-9364338	q1	q2	OK	20.4158	21.7059	0.0883963	1.06319	0.105551	0.8747	0.99995	no
FBgn0011770	FBgn0011770	Gip	X:10220503-10223882	q1	q2	OK	98.903	95.1731	-0.0554603	0.962287	-0.204218	0.76755	0.99995	no
FBgn0011771	FBgn0011771	Hem	3L:22277453-22281299	q1	q2	OK	23.1548	21.6276	-0.0984385	0.934043	-0.429698	0.57475	0.99995	no
FBgn0011774	FBgn0011774	Irbp	3R:7235769-7238162	q1	q2	OK	40.0882	39.8699	-0.0078778	0.994554	-0.0340055	0.96255	0.99995	no
FBgn0011785	FBgn0011785	BRWD3	3R:20144740-20159036	q1	q2	OK	41.3537	46.1972	0.159787	1.11712	0.469033	0.46265	0.99995	no
FBgn0011787	FBgn0011787	mRpL12	3L:8949891-8950684	q1	q2	OK	216.288	217.438	0.00765079	1.00532	0.030077	0.96315	0.99995	no
FBgn0011802	FBgn0011802	Gem3	3L:10452720-10456199	q1	q2	OK	37.9794	35.8323	-0.0839537	0.943469	-0.396909	0.6145	0.99995	no
FBgn0011812	FBgn0011812	Lcp1Psi	2R:4320390-4320889	q1	q2	NOTEST	0.0862571	0.162653	0.915082	1.88568	0	1	1	no
FBgn0011817	FBgn0011817	nmo	3L:7972148-8043433	q1	q2	OK	45.1501	43.466	-0.0548399	0.962701	-0.228308	0.75105	0.99995	no
FBgn0011818	FBgn0011818	oaf	2L:2492954-2498846	q1	q2	OK	76.4959	69.8999	-0.130091	0.913774	-0.47296	0.51085	0.99995	no
FBgn0011822	FBgn0011822	pcl	X:173735-364670	q1	q2	NOTEST	0	0.0437904	inf	#VALUE!	0	1	1	no
FBgn0011823	FBgn0011823	Pen	2L:10056905-10060095	q1	q2	OK	695.959	679.156	-0.0352603	0.975856	-0.128012	0.86275	0.99995	no
FBgn0011824	FBgn0011824	CG4038	2R:16979742-16988961	q1	q2	OK	93.423	107.957	0.208613	1.15558	0.98319	0.2352	0.99995	no
FBgn0011826	FBgn0011826	Pp2B-14D	X:16449498-16454056	q1	q2	OK	80.4708	86.6421	0.106603	1.07669	0.419629	0.5159	0.99995	no
FBgn0011828	FBgn0011828	Pxn	3L:2600366-2630072	q1	q2	OK	0.410716	0.415151	0.0154952	1.0108	0.0148585	0.9818	0.99995	no
FBgn0011829	FBgn0011829	Ret	2L:21179940-21198745	q1	q2	NOTEST	0.00428054	0.00532153	0.314051	1.24319	0	1	1	no
FBgn0011832	FBgn0011832	Ser12	2L:2250430-2251275	q1	q2	NOTEST	0	0	0	1	0	1	1	no
FBgn0011834	FBgn0011834	Ser6	X:20833629-20834528	q1	q2	NOTEST	0	0	0	1	0	1	1	no
FBgn0011836	FBgn0011836	Taf2	3L:9872084-9881781	q1	q2	OK	27.6664	26.6999	-0.0513002	0.965066	-0.211951	0.76585	0.99995	no
FBgn0011837	FBgn0011837	Tis11	X:12553394-12573736	q1	q2	OK	78.573	91.6842	0.222639	1.16687	0.906835	0.17735	0.99995	no
FBgn0011840	FBgn0011840	tRNA:A:90C	3R:13445865-13445938	q1	q2	NOTEST	0	0	0	1	0	1	1	no
FBgn0011844	FBgn0011844	tRNA:D2:69F	3L:13221788-13272742	q1	q2	NOTEST	0	0	0	1	0	1	1	no
FBgn0011845	FBgn0011845	tRNA:D:96A	3R:20370440-20382271	q1	q2	NOTEST	0	0	0	1	0	1	1	no
FBgn0011848	FBgn0011848	tRNA:E4:56Fa	2R:15615485-15615557	q1	q2	NOTEST	0	0	0	1	0	1	1	no
FBgn0011849	FBgn0011849	tRNA:E4:56Fb	2R:15614964-15615036	q1	q2	NOTEST	0	0	0	1	0	1	1	no
FBgn0011850	FBgn0011850	tRNA:E4:56Fc	2R:15613646-15613718	q1	q2	NOTEST	0	0	0	1	0	1	1	no
FBgn0011851	FBgn0011851	tRNA:E4:62Aa	3L:1342489-1424979	q1	q2	NOTEST	0	0	0	1	0	1	1	no
FBgn0011852	FBgn0011852	tRNA:E4:62Ab	3L:1342489-1424979	q1	q2	NOTEST	0	0	0	1	0	1	1	no
FBgn0011853	FBgn0011853	tRNA:E4:62Ac	3L:1342489-1424979	q1	q2	NOTEST	0	0	0	1	0	1	1	no
FBgn0011854	FBgn0011854	tRNA:E4:62Ad	3L:1342489-1424979	q1	q2	LOWDATA	0	0	0	1	0	1	1	no
FBgn0011855	FBgn0011855	tRNA:E4:62Ae	3L:1342489-1424979	q1	q2	NOTEST	0	0	0	1	0	1	1	no
FBgn0011858	FBgn0011858	tRNA:F2:89BC	3R:12136263-12164260	q1	q2	NOTEST	0	0	0	1	0	1	1	no
FBgn0011859	FBgn0011859	tRNA:G3:22BCa	2L:1884983-1943818	q1	q2	NOTEST	0	0	0	1	0	1	1	no
FBgn0011860	FBgn0011860	tRNA:G3:22BCb	2L:2031691-2031762	q1	q2	NOTEST	0	0	0	1	0	1	1	no
FBgn0011861	FBgn0011861	tRNA:G3:28D	2L:7872848-7872919	q1	q2	NOTEST	0	0	0	1	0	1	1	no
FBgn0011862	FBgn0011862	tRNA:G3:35Ba	2L:14518090-14518161	q1	q2	NOTEST	0	0	0	1	0	1	1	no
FBgn0011863	FBgn0011863	tRNA:G3:35Bb	2L:14518306-14518377	q1	q2	NOTEST	0	0	0	1	0	1	1	no
FBgn0011864	FBgn0011864	tRNA:G3:35Bc	2L:14518620-14518691	q1	q2	NOTEST	0	0	0	1	0	1	1	no
FBgn0011865	FBgn0011865	tRNA:G3:35Bd	2L:14530545-14530616	q1	q2	NOTEST	0	0	0	1	0	1	1	no
FBgn0011866	FBgn0011866	tRNA:G3:35Be	2L:14530853-14530924	q1	q2	NOTEST	0	0	0	1	0	1	1	no
FBgn0011867	FBgn0011867	tRNA:G3:53E	2R:12855512-12855583	q1	q2	NOTEST	0	0	0	1	0	1	1	no
FBgn0011868	FBgn0011868	tRNA:G3:55E	2R:14527230-14527301	q1	q2	NOTEST	0	0	0	1	0	1	1	no
FBgn0011869	FBgn0011869	tRNA:G3:56EFa	2R:16116985-16117056	q1	q2	NOTEST	0	0	0	1	0	1	1	no
FBgn0011870	FBgn0011870	tRNA:G3:56EFb	2R:16119335-16122438	q1	q2	NOTEST	0	0	0	1	0	1	1	no
FBgn0011871	FBgn0011871	tRNA:G3:57BCa	2R:17048860-17048931	q1	q2	NOTEST	0	0	0	1	0	1	1	no
FBgn0011872	FBgn0011872	tRNA:G3:57BCb	2R:17070360-17070431	q1	q2	NOTEST	0	0	0	1	0	1	1	no
FBgn0011877	FBgn0011877	tRNA:HPsi	2R:8224237-8224309	q1	q2	NOTEST	0	0	0	1	0	1	1	no
FBgn0011878	FBgn0011878	tRNA:H:48F	2R:8223922-8223994	q1	q2	NOTEST	0	0	0	1	0	1	1	no
FBgn0011879	FBgn0011879	tRNA:H:56E	2R:13279719-13279791	q1	q2	NOTEST	0	0	0	1	0	1	1	no
FBgn0011880	FBgn0011880	tRNA:I:42A	2R:1977923-2056681	q1	q2	NOTEST	0	0	0	1	0	1	1	no
FBgn0011881	FBgn0011881	tRNA:I:49Fa	2R:9302482-9326550	q1	q2	NOTEST	0	0	0	1	0	1	1	no
FBgn0011882	FBgn0011882	tRNA:I:49Fb	2R:9302482-9326550	q1	q2	NOTEST	0	0	0	1	0	1	1	no
FBgn0011883	FBgn0011883	tRNA:I:49Fc	2R:9302482-9326550	q1	q2	NOTEST	0	0	0	1	0	1	1	no
FBgn0011884	FBgn0011884	tRNA:I:49Fd	2R:9302482-9326550	q1	q2	NOTEST	0	0	0	1	0	1	1	no
FBgn0011885	FBgn0011885	tRNA:I:49Fe	2R:9302482-9326550	q1	q2	NOTEST	0	0	0	1	0	1	1	no
FBgn0011887	FBgn0011887	tRNA:K2:42Aa	2R:1977923-2056681	q1	q2	NOTEST	0	0	0	1	0	1	1	no
FBgn0011888	FBgn0011888	tRNA:K2:42Ab	2R:1977923-2056681	q1	q2	NOTEST	0	0	0	1	0	1	1	no
FBgn0011889	FBgn0011889	tRNA:K2:42Ac	2R:1977923-2056681	q1	q2	NOTEST	0	0	0	1	0	1	1	no
FBgn0011890	FBgn0011890	tRNA:K2:42Ad	2R:2059000-2059073	q1	q2	NOTEST	0	0	0	1	0	1	1	no
FBgn0011891	FBgn0011891	tRNA:K2:42Ae	2R:1977923-2056681	q1	q2	NOTEST	0	0	0	1	0	1	1	no
FBgn0011892	FBgn0011892	tRNA:K2:42Ea	2R:2813206-2859139	q1	q2	NOTEST	0	0	0	1	0	1	1	no
FBgn0011893	FBgn0011893	tRNA:K2:42Eb	2R:2813206-2859139	q1	q2	NOTEST	0	0	0	1	0	1	1	no
FBgn0011894	FBgn0011894	tRNA:K2:42Ec	2R:2813206-2859139	q1	q2	NOTEST	0	0	0	1	0	1	1	no
FBgn0011895	FBgn0011895	tRNA:K2:42Ed	2R:2813206-2859139	q1	q2	NOTEST	0	0	0	1	0	1	1	no
FBgn0011896	FBgn0011896	tRNA:K2:50C	2R:9423549-9423622	q1	q2	NOTEST	0	0	0	1	0	1	1	no
FBgn0011897	FBgn0011897	tRNA:K2:56EF	2R:15690095-15690168	q1	q2	NOTEST	0	0	0	1	0	1	1	no
FBgn0011902	FBgn0011902	tRNA:K5:29A	2L:8259503-8301072	q1	q2	NOTEST	0	0	0	1	0	1	1	no
FBgn0011904	FBgn0011904	tRNA:K5:84ABa	3R:2648684-2648757	q1	q2	NOTEST	0	0	0	1	0	1	1	no
FBgn0011905	FBgn0011905	tRNA:K5:87BC	3R:7957077-7957149	q1	q2	NOTEST	0	0	0	1	0	1	1	no
FBgn0011906	FBgn0011906	tRNA:L2:44EF	2R:4570719-4570802	q1	q2	NOTEST	0	0	0	1	0	1	1	no
FBgn0011909	FBgn0011909	tRNA:L3:49Fa	2R:9302482-9326550	q1	q2	NOTEST	0	0	0	1	0	1	1	no
FBgn0011910	FBgn0011910	tRNA:L3:49Fb	2R:9302482-9326550	q1	q2	NOTEST	0	0	0	1	0	1	1	no
FBgn0011915	FBgn0011915	tRNA:M2:48Ba	2R:7540153-7540226	q1	q2	NOTEST	0	0	0	1	0	1	1	no
FBgn0011916	FBgn0011916	tRNA:M2:48Bb	2R:7540260-7566857	q1	q2	NOTEST	0	0	0	1	0	1	1	no
FBgn0011919	FBgn0011919	tRNA:M2:83F	3R:2321760-2321833	q1	q2	NOTEST	0	0	0	1	0	1	1	no
FBgn0011921	FBgn0011921	tRNA:M3:46A	2R:5498643-5571356	q1	q2	NOTEST	0	0	0	1	0	1	1	no
FBgn0011927	FBgn0011927	tRNA:M3:70Fa	3L:14665967-14740971	q1	q2	NOTEST	0	0	0	1	0	1	1	no
FBgn0011928	FBgn0011928	tRNA:M3:70Fb	3L:14665967-14740971	q1	q2	NOTEST	0	0	0	1	0	1	1	no
FBgn0011931	FBgn0011931	tRNA:N5:42Aa	2R:1977923-2056681	q1	q2	NOTEST	0	0	0	1	0	1	1	no
FBgn0011932	FBgn0011932	tRNA:N5:42Ab	2R:1977923-2056681	q1	q2	NOTEST	0	0	0	1	0	1	1	no
FBgn0011933	FBgn0011933	tRNA:N5:42Ac	2R:1977923-2056681	q1	q2	NOTEST	0	0	0	1	0	1	1	no
FBgn0011934	FBgn0011934	tRNA:N5:42Ad	2R:2069252-2083867	q1	q2	NOTEST	0	0	0	1	0	1	1	no
FBgn0011935	FBgn0011935	tRNA:N5:42Ae	2R:2069252-2083867	q1	q2	NOTEST	0	0	0	1	0	1	1	no
FBgn0011936	FBgn0011936	tRNA:N5:42Af	2R:1977923-2056681	q1	q2	NOTEST	0	0	0	1	0	1	1	no
FBgn0011937	FBgn0011937	tRNA:N5:42Ag	2R:1977923-2056681	q1	q2	NOTEST	0	0	0	1	0	1	1	no
FBgn0011938	FBgn0011938	tRNA:N5:42Ah	2R:1977923-2056681	q1	q2	NOTEST	0	0	0	1	0	1	1	no
FBgn0011944	FBgn0011944	tRNA:P:90Ca	3R:13443831-13443903	q1	q2	NOTEST	0	0	0	1	0	1	1	no
FBgn0011945	FBgn0011945	tRNA:P:90Cb	3R:13445682-13445754	q1	q2	NOTEST	0	0	0	1	0	1	1	no
FBgn0011948	FBgn0011948	tRNA:R:12Ea	X:13910235-13910308	q1	q2	NOTEST	0	0	0	1	0	1	1	no
FBgn0011949	FBgn0011949	tRNA:R:12Eb	X:13910840-13910913	q1	q2	NOTEST	0	0	0	1	0	1	1	no
FBgn0011950	FBgn0011950	tRNA:R:12Ec	X:13911042-13911115	q1	q2	NOTEST	0	0	0	1	0	1	1	no
FBgn0011951	FBgn0011951	tRNA:R:12Ed	X:13911244-13911317	q1	q2	NOTEST	0	0	0	1	0	1	1	no
FBgn0011952	FBgn0011952	tRNA:R:12Ee	X:13908846-13908919	q1	q2	NOTEST	0	0	0	1	0	1	1	no
FBgn0011953	FBgn0011953	tRNA:R:12Ef	X:13997751-13997824	q1	q2	NOTEST	0	0	0	1	0	1	1	no
FBgn0011954	FBgn0011954	tRNA:R:19F	X:21076336-21152198	q1	q2	NOTEST	0	0	0	1	0	1	1	no
FBgn0011955	FBgn0011955	tRNA:R2:42Aa	2R:2066088-2066161	q1	q2	NOTEST	0	0	0	1	0	1	1	no
FBgn0011956	FBgn0011956	tRNA:R2:42Ab	2R:2057111-2057184	q1	q2	NOTEST	0	0	0	1	0	1	1	no
FBgn0011957	FBgn0011957	tRNA:R2:42Ac	2R:1977923-2056681	q1	q2	NOTEST	0	0	0	1	0	1	1	no
FBgn0011958	FBgn0011958	tRNA:R2:42Ad	2R:1977923-2056681	q1	q2	NOTEST	0	0	0	1	0	1	1	no
FBgn0011959	FBgn0011959	tRNA:R2:84Fa	3R:3966691-3966764	q1	q2	NOTEST	0	0	0	1	0	1	1	no
FBgn0011960	FBgn0011960	tRNA:R2:84Fb	3R:3966448-3966521	q1	q2	NOTEST	0	0	0	1	0	1	1	no
FBgn0011961	FBgn0011961	tRNA:R2:84Fc	3R:3966197-3966270	q1	q2	NOTEST	0	0	0	1	0	1	1	no
FBgn0011962	FBgn0011962	tRNA:R2:84Fd	3R:3965944-3966017	q1	q2	NOTEST	0	0	0	1	0	1	1	no
FBgn0011963	FBgn0011963	tRNA:R2:84Fe	3R:3965672-3965745	q1	q2	NOTEST	0	0	0	1	0	1	1	no
FBgn0011965	FBgn0011965	tRNA:R:83AB	3R:1203814-1218587	q1	q2	NOTEST	0	0	0	1	0	1	1	no
FBgn0011966	FBgn0011966	tRNA:R:85Ca	3R:4653199-4757599	q1	q2	NOTEST	0	0	0	1	0	1	1	no
FBgn0011970	FBgn0011970	tRNA:S2b:86A	3R:6090027-6133204	q1	q2	NOTEST	0	0	0	1	0	1	1	no
FBgn0011971	FBgn0011971	tRNA:S2b:88A	3R:9870246-9870328	q1	q2	NOTEST	0	0	0	1	0	1	1	no
FBgn0011974	FBgn0011974	tRNA:S474:12Eh	X:13964673-13964755	q1	q2	NOTEST	0	0	0	1	0	1	1	no
FBgn0011975	FBgn0011975	tRNA:S4:12Ea	X:13909077-13909159	q1	q2	NOTEST	0	0	0	1	0	1	1	no
FBgn0011976	FBgn0011976	tRNA:S4:12Eb	X:13909477-13909559	q1	q2	NOTEST	0	0	0	1	0	1	1	no
FBgn0011977	FBgn0011977	tRNA:S4:12Ee	X:13997395-13997477	q1	q2	NOTEST	0	0	0	1	0	1	1	no
FBgn0011980	FBgn0011980	tRNA:S774:12Ec	X:13919141-13919223	q1	q2	NOTEST	0	0	0	1	0	1	1	no
FBgn0011981	FBgn0011981	tRNA:S774:12Ef	X:13998681-13998763	q1	q2	NOTEST	0	0	0	1	0	1	1	no
FBgn0011982	FBgn0011982	tRNA:S7:12Ed	X:13919598-13919680	q1	q2	NOTEST	0	0	0	1	0	1	1	no
FBgn0011983	FBgn0011983	tRNA:S7:12Eg	X:14011761-14011843	q1	q2	NOTEST	0	0	0	1	0	1	1	no
FBgn0011984	FBgn0011984	tRNA:S7:23Ea	2L:3173002-3173084	q1	q2	NOTEST	0	0	0	1	0	1	1	no
FBgn0011985	FBgn0011985	tRNA:S7:23Eb	2L:3169581-3169663	q1	q2	NOTEST	0	0	0	1	0	1	1	no
FBgn0011986	FBgn0011986	tRNA:S7:64D	3L:5335183-5335265	q1	q2	NOTEST	0	0	0	1	0	1	1	no
FBgn0011987	FBgn0011987	tRNA:SeC	2R:7245068-7245155	q1	q2	NOTEST	0	0	0	1	0	1	1	no
FBgn0011993	FBgn0011993	tRNA:T:90Ca	3R:13450286-13450360	q1	q2	NOTEST	0	0	0	1	0	1	1	no
FBgn0011994	FBgn0011994	tRNA:T:90Cb	3R:13450527-13450601	q1	q2	NOTEST	0	0	0	1	0	1	1	no
FBgn0011998	FBgn0011998	tRNA:V3b:84Da	3R:3277781-3277854	q1	q2	NOTEST	0	0	0	1	0	1	1	no
FBgn0011999	FBgn0011999	tRNA:V3b:84Db	3R:3277018-3277091	q1	q2	NOTEST	0	0	0	1	0	1	1	no
FBgn0012000	FBgn0012000	tRNA:V3b:84Dc	3R:3297781-3297854	q1	q2	NOTEST	0	0	0	1	0	1	1	no
FBgn0012001	FBgn0012001	tRNA:V3b:84Dd	3R:3301624-3301697	q1	q2	NOTEST	0	0	0	1	0	1	1	no
FBgn0012002	FBgn0012002	tRNA:V3b:90BC	3R:13443482-13443555	q1	q2	NOTEST	0	0	0	1	0	1	1	no
FBgn0012003	FBgn0012003	tRNA:V3b:92Ba	3R:15497182-15524272	q1	q2	NOTEST	0	0	0	1	0	1	1	no
FBgn0012004	FBgn0012004	tRNA:V3b:92Bb	3R:15615843-15615916	q1	q2	NOTEST	0	0	0	1	0	1	1	no
FBgn0012009	FBgn0012009	tRNA:V4:70BCa	3L:13421938-13428329	q1	q2	NOTEST	0	0	0	1	0	1	1	no
FBgn0012010	FBgn0012010	tRNA:V4:70BCb	3L:13421938-13428329	q1	q2	NOTEST	0	0	0	1	0	1	1	no
FBgn0012011	FBgn0012011	tRNA:V4:89BC	3R:12136263-12164260	q1	q2	NOTEST	0	0	0	1	0	1	1	no
FBgn0012016	FBgn0012016	tRNA:Y1:22Fa	2L:2462592-2462686	q1	q2	NOTEST	0	0	0	1	0	1	1	no
FBgn0012017	FBgn0012017	tRNA:Y1:22Fb	2L:2459923-2460044	q1	q2	NOTEST	0	0	0	1	0	1	1	no
FBgn0012018	FBgn0012018	tRNA:Y1:28C	2L:7711019-7714032	q1	q2	NOTEST	0	0	0	1	0	1	1	no
FBgn0012024	FBgn0012024	tRNA:Y1:85Aa	3R:4493725-4499453	q1	q2	NOTEST	0	0	0	1	0	1	1	no
FBgn0012025	FBgn0012025	tRNA:Y1:85Ab	3R:4493725-4499453	q1	q2	NOTEST	0	0	0	1	0	1	1	no
FBgn0012026	FBgn0012026	tRNA:Y1:85Ac	3R:4493725-4499453	q1	q2	NOTEST	0	0	0	1	0	1	1	no
FBgn0012027	FBgn0012027	tRNA:Y1:85Ad	3R:4468422-4468515	q1	q2	NOTEST	0	0	0	1	0	1	1	no
FBgn0012028	FBgn0012028	tRNA:Y1:85Ae	3R:4468054-4468147	q1	q2	NOTEST	0	0	0	1	0	1	1	no
FBgn0012034	FBgn0012034	AcCoAS	3L:21264308-21273343	q1	q2	OK	21.3005	21.2627	-0.0025646	0.998224	-0.00979059	0.9885	0.99995	no
FBgn0012036	FBgn0012036	Aldh	2L:9372978-9415156	q1	q2	OK	196.541	206.906	0.0741446	1.05274	0.325465	0.6453	0.99995	no
FBgn0012037	FBgn0012037	Ance	2L:13905644-13909172	q1	q2	OK	2.03978	2.19581	0.106343	1.0765	0.181096	0.7904	0.99995	no
FBgn0012042	FBgn0012042	AttA	2R:10634866-10635699	q1	q2	OK	0.549247	1.96038	1.83561	3.56922	2.37805	0.02635	0.99995	no
FBgn0012051	FBgn0012051	CalpA	2R:15312577-15318068	q1	q2	OK	10.106	10.7742	0.0923755	1.06612	0.303158	0.6802	0.99995	no
FBgn0012058	FBgn0012058	Cdc27	3L:7238855-7242439	q1	q2	OK	68.8907	62.7736	-0.134152	0.911205	-0.578344	0.4077	0.99995	no
FBgn0012066	FBgn0012066	DNApol-delta	3L:15976220-15980911	q1	q2	OK	49.2261	37.7821	-0.381721	0.767521	-1.39344	0.04935	0.99995	no
FBgn0012344	FBgn0012344	Dh44	3R:5463903-5475982	q1	q2	NOTEST	0.0773262	0.0639743	-0.273465	0.82733	0	1	1	no
FBgn0013263	FBgn0013263	Trl	3L:14741028-14754944	q1	q2	OK	35.9303	41.5825	0.210774	1.15731	0.730773	0.29285	0.99995	no
FBgn0013269	FBgn0013269	FK506-bp1	3R:11156461-11158864	q1	q2	OK	461.941	481.039	0.0584442	1.04134	0.211929	0.7367	0.99995	no
FBgn0013272	FBgn0013272	Gp150	2R:18205166-18217225	q1	q2	OK	34.9973	32.9241	-0.0880984	0.940762	-0.38404	0.599	0.99995	no
FBgn0013275	FBgn0013275	Hsp70Aa	3R:7779884-7782514	q1	q2	NOTEST	0.0149397	0.0152195	0.0267719	1.01873	0	1	1	no
FBgn0013276	FBgn0013276	Hsp70Ab	3R:7784274-7788523	q1	q2	NOTEST	0.0917014	0.18605	1.02067	2.02886	0	1	1	no
FBgn0013277	FBgn0013277	Hsp70Ba	3R:8291025-8293500	q1	q2	NOTEST	0.023666	0	#NAME?	#NAME?	0	1	1	no
FBgn0013278	FBgn0013278	Hsp70Bb	3R:8331514-8334105	q1	q2	OK	0.315194	0.491696	0.641526	1.55998	0.712965	0.29275	0.99995	no
FBgn0013279	FBgn0013279	Hsp70Bc	3R:8334797-8337183	q1	q2	OK	0.697573	0.554356	-0.331532	0.794692	-0.391442	0.53545	0.99995	no
FBgn0013300	FBgn0013300	Mst35Ba	2L:14879044-14881652	q1	q2	NOTEST	0	0	0	1	0	1	1	no
FBgn0013301	FBgn0013301	Mst35Bb	2L:14882100-14883715	q1	q2	NOTEST	0	0	0	1	0	1	1	no
FBgn0013303	FBgn0013303	Nca	3L:19985015-19990798	q1	q2	OK	120.172	118.16	-0.0243573	0.983259	-0.133969	0.8911	0.99995	no
FBgn0013305	FBgn0013305	Nmda1	2R:8764595-8767328	q1	q2	OK	62.3785	65.5431	0.0713951	1.05073	0.33674	0.67505	0.99995	no
FBgn0013307	FBgn0013307	Odc1	2R:3892307-3894177	q1	q2	NOTEST	0.251875	0.186294	-0.435123	0.739631	0	1	1	no
FBgn0013308	FBgn0013308	Odc2	2R:3894768-3896567	q1	q2	NOTEST	0.0400673	0	#NAME?	#NAME?	0	1	1	no
FBgn0013323	FBgn0013323	Ptth	2L:574485-576896	q1	q2	NOTEST	0	0.0338139	inf	#VALUE!	0	1	1	no
FBgn0013325	FBgn0013325	RpL11	2R:15329853-15331014	q1	q2	OK	2103.66	2221.74	0.0787894	1.05613	0.334506	0.6565	0.99995	no
FBgn0013334	FBgn0013334	Sap47	3R:11760821-11787847	q1	q2	OK	17.044	16.3903	-0.0564223	0.961646	-0.251041	0.7473	0.99995	no
FBgn0013342	FBgn0013342	n-syb	3L:1630347-1637767	q1	q2	NOTEST	0.0206836	0.0517883	1.32414	2.50384	0	1	1	no
FBgn0013343	FBgn0013343	Syx1A	3R:19889307-19934671	q1	q2	OK	20.2166	20.3628	0.0103965	1.00723	0.0254765	0.97375	0.99995	no
FBgn0013347	FBgn0013347	TfIIA-S	3R:19716109-19716778	q1	q2	OK	174.797	158.294	-0.143075	0.905587	-0.835192	0.423	0.99995	no
FBgn0013348	FBgn0013348	TpnC41C	2R:953795-957715	q1	q2	NOTEST	0.0918931	0.484007	2.397	5.26707	0	1	1	no
FBgn0013432	FBgn0013432	bcn92	X:2039168-2043633	q1	q2	OK	66.4947	79.558	0.258768	1.19646	0.514735	0.41685	0.99995	no
FBgn0013433	FBgn0013433	beat-Ia	2L:16049994-16081688	q1	q2	NOTEST	0.00730553	0	#NAME?	#NAME?	0	1	1	no
FBgn0013435	FBgn0013435	cdc2rk	2R:5954153-5956206	q1	q2	OK	19.8315	22.5556	0.185693	1.13736	0.474593	0.53285	0.99995	no
FBgn0013442	FBgn0013442	fos28F	2L:8163297-8190044	q1	q2	NOTEST	0.11847	0.0567552	-1.06169	0.479071	0	1	1	no
FBgn0013467	FBgn0013467	igl	2R:11042943-11077797	q1	q2	NOTEST	0	0.00952835	inf	#VALUE!	0	1	1	no
FBgn0013469	FBgn0013469	klu	3L:10974825-11001924	q1	q2	OK	0.479629	0.572492	0.255335	1.19361	0.359907	0.5918	0.99995	no
FBgn0013531	FBgn0013531	MED20	2L:8071808-8072844	q1	q2	OK	28.9735	25.6758	-0.174323	0.886183	-0.640601	0.45995	0.99995	no
FBgn0013548	FBgn0013548	l(2)dtl	2R:19590001-19592926	q1	q2	OK	46.7663	44.6187	-0.0678226	0.954077	-0.27336	0.6764	0.99995	no
FBgn0013563	FBgn0013563	pex1	3L:14064991-14075985	q1	q2	OK	16.5145	16.5259	0.00100095	1.00069	0.00397991	0.9962	0.99995	no
FBgn0013576	FBgn0013576	l(3)82Fd	3R:1096942-1176165	q1	q2	OK	112.654	108.925	-0.0485646	0.966898	-0.190563	0.78565	0.99995	no
FBgn0013672	FBgn0013672	mt:ATPase6	dmel_mitochondrion_genome:3906-5524	q1	q2	OK	176.004	214.526	0.285544	1.21887	0.995026	0.5671	0.99995	no
FBgn0013673	FBgn0013673	mt:ATPase8	dmel_mitochondrion_genome:3906-5524	q1	q2	NOTEST	0	0	0	1	0	1	1	no
FBgn0013674	FBgn0013674	mt:CoI	dmel_mitochondrion_genome:1473-3009	q1	q2	OK	663.018	706.229	0.0910885	1.06517	0.736217	0.589	0.99995	no
FBgn0013675	FBgn0013675	mt:CoII	dmel_mitochondrion_genome:3082-3767	q1	q2	OK	605.887	605.543	-0.000817942	0.999433	-0.00789037	0.9965	0.99995	no
FBgn0013676	FBgn0013676	mt:CoIII	dmel_mitochondrion_genome:3906-5524	q1	q2	OK	789.694	842.676	0.0936846	1.06709	0.533074	0.6021	0.99995	no
FBgn0013678	FBgn0013678	mt:Cyt-b	dmel_mitochondrion_genome:10497-11634	q1	q2	OK	40.781	38.955	-0.066089	0.955224	-0.412271	0.78545	0.99995	no
FBgn0013679	FBgn0013679	mt:ND1	dmel_mitochondrion_genome:11719-12658	q1	q2	OK	66.7975	81.4277	0.285725	1.21902	2.15271	0.19525	0.99995	no
FBgn0013680	FBgn0013680	mt:ND2	dmel_mitochondrion_genome:239-1383	q1	q2	OK	16.5024	11.8894	-0.472992	0.720469	-2.56504	0.1957	0.99995	no
FBgn0013681	FBgn0013681	mt:ND3	dmel_mitochondrion_genome:5607-5961	q1	q2	NOTEST	0	0	0	1	0	1	1	no
FBgn0013683	FBgn0013683	mt:ND4L	dmel_mitochondrion_genome:8205-9834	q1	q2	NOTEST	0	0	0	1	0	1	1	no
FBgn0013684	FBgn0013684	mt:ND5	dmel_mitochondrion_genome:6401-8124	q1	q2	OK	12.2663	11.4648	-0.0974957	0.934654	-0.488443	0.75625	0.99995	no
FBgn0013685	FBgn0013685	mt:ND6	dmel_mitochondrion_genome:9969-10494	q1	q2	OK	5.12277	4.40286	-0.218486	0.859467	-0.821438	0.73555	0.99995	no
FBgn0013686	FBgn0013686	mt:lrRNA	dmel_mitochondrion_genome:12733-14130	q1	q2	OK	19.1408	19.3403	0.0149654	1.01043	0.0820354	0.9618	0.99995	no
FBgn0013688	FBgn0013688	mt:srRNA	dmel_mitochondrion_genome:14130-14916	q1	q2	NOTEST	0	0	0	1	0	1	1	no
FBgn0013689	FBgn0013689	mt:tRNA:A	dmel_mitochondrion_genome:5980-6045	q1	q2	NOTEST	0	0	0	1	0	1	1	no
FBgn0013690	FBgn0013690	mt:tRNA:C	dmel_mitochondrion_genome:239-1383	q1	q2	NOTEST	0	0	0	1	0	1	1	no
FBgn0013691	FBgn0013691	mt:tRNA:D	dmel_mitochondrion_genome:3839-3906	q1	q2	NOTEST	0	0	0	1	0	1	1	no
FBgn0013692	FBgn0013692	mt:tRNA:E	dmel_mitochondrion_genome:6251-6318	q1	q2	NOTEST	0	0	0	1	0	1	1	no
FBgn0013693	FBgn0013693	mt:tRNA:F	dmel_mitochondrion_genome:6336-6401	q1	q2	NOTEST	0	0	0	1	0	1	1	no
FBgn0013694	FBgn0013694	mt:tRNA:G	dmel_mitochondrion_genome:5542-5607	q1	q2	NOTEST	0	0	0	1	0	1	1	no
FBgn0013695	FBgn0013695	mt:tRNA:H	dmel_mitochondrion_genome:8139-8205	q1	q2	NOTEST	0	0	0	1	0	1	1	no
FBgn0013696	FBgn0013696	mt:tRNA:I	dmel_mitochondrion_genome:0-65	q1	q2	NOTEST	0	0	0	1	0	1	1	no
FBgn0013697	FBgn0013697	mt:tRNA:K	dmel_mitochondrion_genome:3767-3838	q1	q2	NOTEST	0	0	0	1	0	1	1	no
FBgn0013698	FBgn0013698	mt:tRNA:L:CUN	dmel_mitochondrion_genome:12668-12733	q1	q2	NOTEST	0	0	0	1	0	1	1	no
FBgn0013699	FBgn0013699	mt:tRNA:L:UUR	dmel_mitochondrion_genome:3011-3077	q1	q2	NOTEST	0	0	0	1	0	1	1	no
FBgn0013700	FBgn0013700	mt:tRNA:M	dmel_mitochondrion_genome:170-239	q1	q2	NOTEST	0	0	0	1	0	1	1	no
FBgn0013701	FBgn0013701	mt:tRNA:N	dmel_mitochondrion_genome:6118-6183	q1	q2	NOTEST	0	0	0	1	0	1	1	no
FBgn0013702	FBgn0013702	mt:tRNA:P	dmel_mitochondrion_genome:9902-9963	q1	q2	NOTEST	0	0	0	1	0	1	1	no
FBgn0013703	FBgn0013703	mt:tRNA:Q	dmel_mitochondrion_genome:96-165	q1	q2	NOTEST	0	0	0	1	0	1	1	no
FBgn0013704	FBgn0013704	mt:tRNA:R	dmel_mitochondrion_genome:6054-6118	q1	q2	NOTEST	0	0	0	1	0	1	1	no
FBgn0013705	FBgn0013705	mt:tRNA:S:AGY	dmel_mitochondrion_genome:6183-6251	q1	q2	NOTEST	0	0	0	1	0	1	1	no
FBgn0013706	FBgn0013706	mt:tRNA:S:UCN	dmel_mitochondrion_genome:11636-11702	q1	q2	NOTEST	0	0	0	1	0	1	1	no
FBgn0013707	FBgn0013707	mt:tRNA:T	dmel_mitochondrion_genome:9836-9902	q1	q2	NOTEST	0	0	0	1	0	1	1	no
FBgn0013708	FBgn0013708	mt:tRNA:V	dmel_mitochondrion_genome:12733-14130	q1	q2	NOTEST	0	0	0	1	0	1	1	no
FBgn0013709	FBgn0013709	mt:tRNA:W	dmel_mitochondrion_genome:239-1383	q1	q2	NOTEST	0	0	0	1	0	1	1	no
FBgn0013710	FBgn0013710	mt:tRNA:Y	dmel_mitochondrion_genome:1402-1468	q1	q2	NOTEST	0	0	0	1	0	1	1	no
FBgn0013717	FBgn0013717	not	3L:18611900-18615231	q1	q2	OK	43.0758	36.4986	-0.239037	0.847311	-1.00805	0.1648	0.99995	no
FBgn0013718	FBgn0013718	nuf	3L:14183972-14226350	q1	q2	OK	74.7784	70.1693	-0.0917817	0.938363	-0.39465	0.57745	0.99995	no
FBgn0013720	FBgn0013720	pck	X:1364698-1366350	q1	q2	OK	53.6253	51.4278	-0.0603654	0.959021	-0.241012	0.7412	0.99995	no
FBgn0013725	FBgn0013725	phyl	2R:10314840-10319840	q1	q2	NOTEST	0	0	0	1	0	1	1	no
FBgn0013726	FBgn0013726	pnut	2R:4124773-4127835	q1	q2	OK	160.993	151.364	-0.0889824	0.940186	-0.346757	0.5851	0.99995	no
FBgn0013732	FBgn0013732	sced	2R:2544832-2548129	q1	q2	OK	69.3622	67.5531	-0.0381278	0.973918	-0.181812	0.8102	0.99995	no
FBgn0013733	FBgn0013733	shot	2R:9751741-9829615	q1	q2	OK	10.3513	10.4472	0.0132994	1.00926	0.0532903	0.93575	0.99995	no
FBgn0013745	FBgn0013745	Acp98AB	3R:23520622-23520778	q1	q2	NOTEST	0	1.72705	inf	#VALUE!	0	1	1	no
FBgn0013746	FBgn0013746	alien	2L:8994462-8997375	q1	q2	OK	111.521	117.108	0.0705221	1.0501	0.307632	0.6671	0.99995	no
FBgn0013749	FBgn0013749	Arf102F	4:1144799-1145807	q1	q2	OK	274.15	272.352	-0.00949154	0.993443	-0.0627493	0.9554	0.99995	no
FBgn0013750	FBgn0013750	Arf51F	2R:11209978-11212399	q1	q2	OK	108.022	119.552	0.146304	1.10673	0.676508	0.38535	0.99995	no
FBgn0013751	FBgn0013751	Awh	3L:3846152-3861697	q1	q2	NOTEST	0	0.0237648	inf	#VALUE!	0	1	1	no
FBgn0013753	FBgn0013753	Bgb	3L:1639686-1640952	q1	q2	OK	32.7473	32.3263	-0.0186679	0.987144	-0.0702567	0.92845	0.99995	no
FBgn0013755	FBgn0013755	Bro	3L:1647868-1648613	q1	q2	NOTEST	0.0335273	0	#NAME?	#NAME?	0	1	1	no
FBgn0013756	FBgn0013756	Mtor	2R:7740123-7748364	q1	q2	OK	106.481	92.603	-0.201465	0.869667	-0.790055	0.23975	0.99995	no
FBgn0013759	FBgn0013759	CASK	3R:17611483-17648364	q1	q2	OK	41.7835	43.3875	0.0543456	1.03839	0.219301	0.74175	0.99995	no
FBgn0013762	FBgn0013762	Cdk5	2R:11457034-11458918	q1	q2	OK	30.6545	32.3764	0.078843	1.05617	0.340269	0.68795	0.99995	no
FBgn0013763	FBgn0013763	CG5210	2R:12560965-12618889	q1	q2	OK	175.874	172.185	-0.0305768	0.979029	-0.10518	0.8768	0.99995	no
FBgn0013764	FBgn0013764	Chi	2R:19919061-19921459	q1	q2	OK	48.2957	51.0948	0.0812805	1.05796	0.307546	0.6283	0.99995	no
FBgn0013765	FBgn0013765	cnn	2R:9326818-9337990	q1	q2	OK	43.2831	41.7872	-0.0507425	0.965439	-0.214619	0.7515	0.99995	no
FBgn0013767	FBgn0013767	Crz	3R:10140657-10141439	q1	q2	NOTEST	0	0.0473624	inf	#VALUE!	0	1	1	no
FBgn0013770	FBgn0013770	Cp1	2R:9848163-9855486	q1	q2	OK	573.731	562.917	-0.0274523	0.981151	-0.123164	0.87555	0.99995	no
FBgn0013771	FBgn0013771	Cyp6a9	2R:10765292-10768877	q1	q2	OK	6.68661	5.95872	-0.166274	0.891141	-0.109856	0.89345	0.99995	no
FBgn0013772	FBgn0013772	Cyp6a8	2R:10774675-10776514	q1	q2	NOTEST	0.03629	0.0138486	-1.38983	0.38161	0	1	1	no
FBgn0013773	FBgn0013773	Cyp6a22	2R:10759177-10760970	q1	q2	OK	55.2571	52.3928	-0.0767916	0.948164	-0.350113	0.6609	0.99995	no
FBgn0013799	FBgn0013799	Deaf1	3L:19811279-19822623	q1	q2	OK	51.1944	49.7628	-0.0409174	0.972037	-0.158608	0.80465	0.99995	no
FBgn0013809	FBgn0013809	Dhc16F	X:17958634-17972505	q1	q2	NOTEST	0.00647542	0.0113163	0.805355	1.74758	0	1	1	no
FBgn0013810	FBgn0013810	Dhc36C	2L:17501466-17525515	q1	q2	OK	1.15176	1.163	0.0140096	1.00976	0.0369543	0.96095	0.99995	no
FBgn0013811	FBgn0013811	Dhc62B	3L:1756158-1771650	q1	q2	NOTEST	0.0436037	0.0936869	1.1034	2.1486	0	1	1	no
FBgn0013812	FBgn0013812	Dhc93AB	3R:16850740-16868141	q1	q2	NOTEST	0	0.030333	inf	#VALUE!	0	1	1	no
FBgn0013813	FBgn0013813	Dhc98D	3R:24312674-24345120	q1	q2	NOTEST	0.0106771	0.0215376	1.01234	2.01718	0	1	1	no
FBgn0013948	FBgn0013948	Eip93F	3R:17774835-17837910	q1	q2	OK	1.48367	1.40776	-0.0757674	0.948837	-0.173997	0.80715	0.99995	no
FBgn0013949	FBgn0013949	Ela	3R:20691072-20692425	q1	q2	OK	0.0826816	0.414944	2.32728	5.01858	1.19947	0.2664	0.99995	no
FBgn0013953	FBgn0013953	Esp	3R:20667764-20676134	q1	q2	OK	9.4031	10.8272	0.203448	1.15145	0.610689	0.38715	0.99995	no
FBgn0013954	FBgn0013954	FK506-bp2	2R:15177609-15178467	q1	q2	OK	630.758	614.933	-0.0366572	0.974911	-0.220517	0.8228	0.99995	no
FBgn0013955	FBgn0013955	PR2	2R:9030336-9040161	q1	q2	OK	38.8033	34.6869	-0.16179	0.893915	-0.696515	0.3254	0.99995	no
FBgn0013972	FBgn0013972	Gycalpha99B	3R:25508224-25512501	q1	q2	NOTEST	0.0088681	0	#NAME?	#NAME?	0	1	1	no
FBgn0013973	FBgn0013973	Gycbeta100B	3R:26960113-26997242	q1	q2	NOTEST	0.0144993	0	#NAME?	#NAME?	0	1	1	no
FBgn0013981	FBgn0013981	His4r	3R:10451460-10452336	q1	q2	OK	790.644	788.237	-0.00439981	0.996955	-0.0196233	0.97865	0.99995	no
FBgn0013983	FBgn0013983	imd	2R:14296515-14299024	q1	q2	OK	3.79304	4.56428	0.267034	1.20333	0.405993	0.53685	0.99995	no
FBgn0013984	FBgn0013984	InR	3R:17398220-17445043	q1	q2	OK	9.02267	8.60117	-0.0690204	0.953285	-0.280579	0.69345	0.99995	no
FBgn0013987	FBgn0013987	MAPk-Ak2	X:5653940-5658231	q1	q2	OK	100.581	99.0581	-0.022017	0.984855	-0.0951989	0.894	0.99995	no
FBgn0013988	FBgn0013988	Strn-Mlck	2R:11830385-11873458	q1	q2	OK	1.91799	1.93196	0.0104688	1.00728	0.0139711	0.9853	0.99995	no
FBgn0013995	FBgn0013995	Calx	3R:16803997-16840182	q1	q2	OK	32.3617	34.2137	0.0802883	1.05723	0.32868	0.63465	0.99995	no
FBgn0013997	FBgn0013997	Nrx-IV	3L:12139674-12150106	q1	q2	OK	12.3846	11.6685	-0.0859258	0.94218	-0.352451	0.6646	0.99995	no
FBgn0013998	FBgn0013998	Nsf2	3R:9660194-9663708	q1	q2	OK	28.0873	30.7221	0.12936	1.09381	0.526326	0.46425	0.99995	no
FBgn0014000	FBgn0014000	Hf	2L:19965554-19967683	q1	q2	OK	0.138076	0.427529	1.63057	3.09635	0.922079	0.29215	0.99995	no
FBgn0014001	FBgn0014001	Pak	3R:2176619-2185974	q1	q2	OK	55.2769	54.5127	-0.0200867	0.986173	-0.0824123	0.90345	0.99995	no
FBgn0014002	FBgn0014002	Pdi	3L:15130429-15135745	q1	q2	OK	285.132	262.429	-0.119704	0.920376	-0.494465	0.4784	0.99995	no
FBgn0014006	FBgn0014006	Pk92B	3R:15705440-15711758	q1	q2	OK	40.0838	39.9314	-0.00549562	0.996198	-0.023114	0.97465	0.99995	no
FBgn0014007	FBgn0014007	Ptp69D	3L:12728048-12734668	q1	q2	OK	46.952	44.7203	-0.0702579	0.952468	-0.329271	0.6642	0.99995	no
FBgn0014009	FBgn0014009	Rab2	2R:2584226-2603370	q1	q2	OK	64.5465	63.2121	-0.0301386	0.979326	-0.103279	0.9085	0.99995	no
FBgn0014010	FBgn0014010	Rab5	2L:2359545-2370114	q1	q2	OK	152.812	148.909	-0.0373322	0.974455	-0.15443	0.84995	0.99995	no
FBgn0014011	FBgn0014011	Rac2	3L:7416926-7447719	q1	q2	OK	39.9865	37.5955	-0.088955	0.940204	-0.36004	0.64865	0.99995	no
FBgn0014018	FBgn0014018	Rel	3R:4868225-4876271	q1	q2	OK	31.3802	31.6029	0.0101997	1.00709	0.0365803	0.95915	0.99995	no
FBgn0014019	FBgn0014019	Rh5	2L:12008375-12009846	q1	q2	NOTEST	0.0493397	0	#NAME?	#NAME?	0	1	1	no
FBgn0014020	FBgn0014020	Rho1	2R:11990190-11994734	q1	q2	OK	253.765	259.396	0.0316673	1.02219	0.130214	0.85555	0.99995	no
FBgn0014022	FBgn0014022	Rlb1	3R:5339060-5352964	q1	q2	OK	35.6979	34.6153	-0.0444258	0.969676	-0.0742108	0.9227	0.99995	no
FBgn0014023	FBgn0014023	Rlc1	3R:5339060-5352964	q1	q2	OK	57.5482	57.5002	-0.00120404	0.999166	-0.00240801	0.99765	0.99995	no
FBgn0014024	FBgn0014024	Rnp4F	X:5211461-5216759	q1	q2	OK	27.742	29.436	0.0855087	1.06106	0.249471	0.69985	0.99995	no
FBgn0014026	FBgn0014026	RpL7A	X:6425048-6427318	q1	q2	OK	2225.39	2414.97	0.117947	1.08519	0.362191	0.58715	0.99995	no
FBgn0014028	FBgn0014028	SdhB	2R:2695116-2697252	q1	q2	OK	90.7895	90.9722	0.00290101	1.00201	0.00984704	0.98635	0.99995	no
FBgn0014029	FBgn0014029	2013-09-02	3R:16411850-16414085	q1	q2	OK	71.4515	63.405	-0.172367	0.887386	-0.727215	0.3072	0.99995	no
FBgn0014031	FBgn0014031	Spat	X:6422980-6424759	q1	q2	OK	0.427928	0.842956	0.97809	1.96986	1.21948	0.1374	0.99995	no
FBgn0014032	FBgn0014032	Sptr	X:8355508-8359030	q1	q2	OK	35.8913	32.8815	-0.126358	0.916141	-0.36561	0.61165	0.99995	no
FBgn0014033	FBgn0014033	Sr-CI	2L:4121720-4124002	q1	q2	NOTEST	0.14524	0.122987	-0.239932	0.846785	0	1	1	no
FBgn0014037	FBgn0014037	Su(Tpl)	3L:19875150-19903309	q1	q2	OK	126.115	113.912	-0.111733	0.925476	-0.351925	0.71165	0.99995	no
FBgn0014073	FBgn0014073	Tie	3L:4510697-4532145	q1	q2	OK	1.49104	1.65702	0.152267	1.11131	0.339691	0.6344	0.99995	no
FBgn0014075	FBgn0014075	Ugt	3L:18865846-18883582	q1	q2	OK	62.9733	60.8687	-0.0490381	0.966581	-0.229447	0.75825	0.99995	no
FBgn0014076	FBgn0014076	Vm32E	2L:11171228-11171665	q1	q2	OK	431.823	346.438	-0.317845	0.802267	-2.35944	0.0925	0.99995	no
FBgn0014092	FBgn0014092	CG4278	2L:16327070-16329128	q1	q2	OK	45.5766	45.4	-0.00560105	0.996125	-0.0154486	0.9837	0.99995	no
FBgn0014127	FBgn0014127	barr	2L:20058162-20060975	q1	q2	OK	45.2601	42.0104	-0.107492	0.9282	-0.439983	0.5196	0.99995	no
FBgn0014133	FBgn0014133	bif	X:11573027-11588774	q1	q2	OK	188.057	182.372	-0.0442907	0.969766	-0.159511	0.80025	0.99995	no
FBgn0014135	FBgn0014135	bnl	3R:15619794-15662539	q1	q2	NOTEST	0.0676353	0.107509	0.668611	1.58954	0	1	1	no
FBgn0014141	FBgn0014141	cher	3R:12913988-12948404	q1	q2	OK	36.8335	37.2576	0.016518	1.01152	0.0444494	0.9446	0.99995	no
FBgn0014143	FBgn0014143	croc	3L:21467134-21469656	q1	q2	NOTEST	0.0246359	0.0260603	0.0810902	1.05782	0	1	1	no
FBgn0014163	FBgn0014163	fax	3L:16396386-16404939	q1	q2	OK	92.9894	87.5309	-0.0872734	0.9413	-0.397145	0.58355	0.99995	no
FBgn0014179	FBgn0014179	gcm	2L:9578535-9581742	q1	q2	NOTEST	0	0.0268746	inf	#VALUE!	0	1	1	no
FBgn0014184	FBgn0014184	Oda	2R:8054076-8061767	q1	q2	OK	508.735	457.758	-0.152329	0.899797	-0.76324	0.4024	0.99995	no
FBgn0014189	FBgn0014189	Hel25E	2L:5539325-5542310	q1	q2	OK	240.59	255.258	0.0853759	1.06096	0.356718	0.59865	0.99995	no
FBgn0014269	FBgn0014269	prod	2R:14856909-14858656	q1	q2	OK	66.3049	55.5622	-0.255012	0.83798	-1.0786	0.13655	0.99995	no
FBgn0014340	FBgn0014340	mof	X:5767867-5770884	q1	q2	OK	14.7551	14.8176	0.00609416	1.00423	0.0222542	0.9762	0.99995	no
FBgn0014342	FBgn0014342	mia	3R:1374047-1376889	q1	q2	OK	3.83918	5.18489	0.433515	1.35052	1.05657	0.16455	0.99995	no
FBgn0014343	FBgn0014343	mirr	3L:12686847-12703243	q1	q2	OK	1.31987	1.22409	-0.108683	0.927434	-0.195616	0.77425	0.99995	no
FBgn0014366	FBgn0014366	noi	3R:1414594-1417180	q1	q2	OK	51.8539	45.8089	-0.178827	0.883421	-0.653396	0.31955	0.99995	no
FBgn0014368	FBgn0014368	nol	3L:11116460-11127763	q1	q2	NOTEST	0.0576009	0.160223	1.47592	2.78161	0	1	1	no
FBgn0014380	FBgn0014380	RhoL	3R:5322822-5328299	q1	q2	OK	3.64716	4.48427	0.298099	1.22952	0.49074	0.4655	0.99995	no
FBgn0014388	FBgn0014388	sty	3L:3401136-3424935	q1	q2	OK	2.72618	3.01659	0.146038	1.10653	0.333106	0.6302	0.99995	no
FBgn0014391	FBgn0014391	sun	X:15738529-15743273	q1	q2	OK	184.314	185.717	0.0109434	1.00761	0.0480783	0.9544	0.99995	no
FBgn0014395	FBgn0014395	tilB	X:21851572-21853299	q1	q2	OK	1.42683	1.17511	-0.280015	0.823582	-0.436587	0.5916	0.99995	no
FBgn0014396	FBgn0014396	tim	2L:3493985-3507754	q1	q2	OK	9.72958	9.4627	-0.0401254	0.97257	-0.141358	0.8411	0.99995	no
FBgn0014411	FBgn0014411	Vps26	X:1767895-1770514	q1	q2	OK	74.8206	67.123	-0.156627	0.89712	-0.683113	0.33265	0.99995	no
FBgn0014417	FBgn0014417	CG13397	2L:8409050-8411868	q1	q2	OK	46.7833	42.6904	-0.13208	0.912515	-0.608395	0.43775	0.99995	no
FBgn0014427	FBgn0014427	CG11899	3R:25026173-25028247	q1	q2	OK	115.905	120.883	0.0606653	1.04295	0.293417	0.7226	0.99995	no
FBgn0014454	FBgn0014454	Acp1	2L:7740551-7741542	q1	q2	NOTEST	0	0	0	1	0	1	1	no
FBgn0014455	FBgn0014455	Ahcy13	X:15344292-15346679	q1	q2	OK	183.915	192.464	0.0655488	1.04648	0.299069	0.6834	0.99995	no
FBgn0014464	FBgn0014464	Cp7Fa	X:8359722-8377918	q1	q2	OK	79.4469	99.0621	0.318342	1.2469	0.126607	0.8777	0.99995	no
FBgn0014465	FBgn0014465	Cp7Fb	X:8359722-8377918	q1	q2	OK	66.1502	82.4106	0.317085	1.24581	0.173345	0.8268	0.99995	no
FBgn0014466	FBgn0014466	Cp7Fc	X:8359722-8377918	q1	q2	OK	121.28	159.9	0.398833	1.31844	0.21025	0.79475	0.99995	no
FBgn0014467	FBgn0014467	CrebB-17A	X:18260959-18270850	q1	q2	OK	50.9823	51.2757	0.00827847	1.00575	0.0309213	0.96145	0.99995	no
FBgn0014469	FBgn0014469	Cyp4e2	2R:4332216-4334676	q1	q2	OK	21.9035	21.4533	-0.0299665	0.979443	-0.108891	0.88435	0.99995	no
FBgn0014848	FBgn0014848	Eig71Eh	3L:15652035-15652552	q1	q2	NOTEST	0	0	0	1	0	1	1	no
FBgn0014849	FBgn0014849	Eig71Ei	3L:15652806-15653314	q1	q2	NOTEST	0	0	0	1	0	1	1	no
FBgn0014850	FBgn0014850	Eig71Ej	3L:15653648-15654115	q1	q2	NOTEST	0	0	0	1	0	1	1	no
FBgn0014851	FBgn0014851	Eig71Ek	3L:15654347-15654903	q1	q2	NOTEST	0	0	0	1	0	1	1	no
FBgn0014857	FBgn0014857	His3.3A	2L:5055057-5058241	q1	q2	OK	173.792	146.345	-0.247984	0.842072	-1.12435	0.1947	0.99995	no
FBgn0014859	FBgn0014859	Hr38	2L:20682369-20714589	q1	q2	NOTEST	0.0277648	0.0424958	0.614065	1.53057	0	1	1	no
FBgn0014861	FBgn0014861	Mcm2	3R:4090564-4093653	q1	q2	OK	93.7294	84.6278	-0.147371	0.902894	-0.656661	0.3629	0.99995	no
FBgn0014863	FBgn0014863	Mlp84B	3R:2919759-2949907	q1	q2	OK	1.33937	1.26204	-0.0857909	0.942268	-0.0463935	0.9467	0.99995	no
FBgn0014865	FBgn0014865	Mtk	2R:11296350-11296621	q1	q2	OK	0	2.46754	inf	#VALUE!	#NAME?	0.0045	0.639402	no
FBgn0014868	FBgn0014868	Ost48	X:9050954-9052544	q1	q2	OK	116.091	111.555	-0.0575086	0.960922	-0.264634	0.72505	0.99995	no
FBgn0014869	FBgn0014869	Pglym78	3R:24973969-24977512	q1	q2	OK	348.37	357.146	0.0358923	1.02519	0.154073	0.83605	0.99995	no
FBgn0014870	FBgn0014870	Psi	2R:12750469-12755218	q1	q2	OK	37.9583	37.1583	-0.0307317	0.978924	-0.1255	0.8506	0.99995	no
FBgn0014877	FBgn0014877	Roe1	2R:9441586-9443111	q1	q2	OK	101.418	99.6107	-0.0259406	0.98218	-0.121135	0.87245	0.99995	no
FBgn0014879	FBgn0014879	Set	3R:11089256-11090975	q1	q2	OK	289.111	270.656	-0.0951679	0.936163	-0.45667	0.55555	0.99995	no
FBgn0014903	FBgn0014903	CG14630	X:906811-940075	q1	q2	OK	2.54445	2.99389	0.234666	1.17663	0.0865172	0.9184	0.99995	no
FBgn0014906	FBgn0014906	Hydr2	2L:3163634-3169462	q1	q2	OK	84.0643	87.8064	0.0628318	1.04451	0.291737	0.7018	0.99995	no
FBgn0014930	FBgn0014930	CG2846	3R:3737738-3738999	q1	q2	OK	31.0467	31.1711	0.0057706	1.00401	0.0234711	0.97955	0.99995	no
FBgn0014931	FBgn0014931	CG2678	3R:3739578-3742272	q1	q2	OK	27.7755	30.1966	0.120571	1.08717	0.454168	0.53275	0.99995	no
FBgn0014949	FBgn0014949	btn	3R:18409073-18412347	q1	q2	NOTEST	0.316955	0.230964	-0.456606	0.728699	0	1	1	no
FBgn0015000	FBgn0015000	betaggt-I	2L:4945597-4949751	q1	q2	OK	42.2117	45.9259	0.121663	1.08799	0.455024	0.5257	0.99995	no
FBgn0015001	FBgn0015001	iotaTry	2R:7244226-7245041	q1	q2	NOTEST	0.293743	0.395321	0.42847	1.34581	0	1	1	no
FBgn0015008	FBgn0015008	Actn3	3R:12801606-12803517	q1	q2	NOTEST	0	0	0	1	0	1	1	no
FBgn0015010	FBgn0015010	Ag5r	X:14678696-14680266	q1	q2	NOTEST	0.0744092	0.166202	1.15938	2.23361	0	1	1	no
FBgn0015011	FBgn0015011	Ahcy89E	3R:12804160-12807905	q1	q2	NOTEST	0.271064	0.24036	-0.173433	0.88673	0	1	1	no
FBgn0015014	FBgn0015014	tgo	3R:4841167-4845739	q1	q2	OK	48.0228	49.119	0.0325613	1.02283	0.125936	0.85335	0.99995	no
FBgn0015019	FBgn0015019	Cctgamma	3R:12473310-12475700	q1	q2	OK	285.479	313.733	0.136156	1.09897	0.52491	0.40815	0.99995	no
FBgn0015024	FBgn0015024	CkIalpha	X:12547815-12551867	q1	q2	OK	114.065	154.06	0.433638	1.35064	1.85379	0.0093	0.99995	no
FBgn0015025	FBgn0015025	CkIIalpha-i1	3L:15810089-15811721	q1	q2	OK	7.21798	7.48143	0.0517185	1.0365	0.143318	0.8659	0.99995	no
FBgn0015031	FBgn0015031	cype	2L:5327240-5327969	q1	q2	OK	567.21	556.277	-0.0280808	0.980724	-0.119573	0.8683	0.99995	no
FBgn0015032	FBgn0015032	Cyp4c3	3R:26719682-26726410	q1	q2	NOTEST	0.0349359	0.0826868	1.24295	2.36682	0	1	1	no
FBgn0015033	FBgn0015033	Cyp4d8	3L:7486648-7489279	q1	q2	OK	1.11392	1.02829	-0.115395	0.92313	-0.175936	0.8302	0.99995	no
FBgn0015034	FBgn0015034	Cyp4e1	2R:4334973-4339404	q1	q2	NOTEST	0.163193	0.163466	0.00241348	1.00167	0	1	1	no
FBgn0015035	FBgn0015035	Cyp4e3	2L:9747838-9750071	q1	q2	NOTEST	0.0631586	0.0409062	-0.626662	0.647673	0	1	1	no
FBgn0015036	FBgn0015036	Cyp4ae1	X:2072916-2075031	q1	q2	OK	3.08905	2.85881	-0.111746	0.925467	-0.250205	0.7643	0.99995	no
FBgn0015037	FBgn0015037	Cyp4p1	2R:5115285-5134752	q1	q2	NOTEST	0	0.0889598	inf	#VALUE!	0	1	1	no
FBgn0015038	FBgn0015038	Cyp9b1	2R:2973818-3017312	q1	q2	NOTEST	0	0	0	1	0	1	1	no
FBgn0015039	FBgn0015039	Cyp9b2	2R:3017781-3019640	q1	q2	OK	0.633766	0.676818	0.0948192	1.06793	0.126474	0.87635	0.99995	no
FBgn0015040	FBgn0015040	Cyp9c1	2R:20502943-20526110	q1	q2	OK	1.23474	1.146	-0.107602	0.928129	-0.149644	0.82875	0.99995	no
FBgn0015075	FBgn0015075	Ddx1	3L:22256468-22259777	q1	q2	OK	25.0283	26.5696	0.0862113	1.06158	0.246299	0.71385	0.99995	no
FBgn0015129	FBgn0015129	DopR2	3R:25456025-25485706	q1	q2	NOTEST	0	0.00819582	inf	#VALUE!	0	1	1	no
FBgn0015218	FBgn0015218	eIF-4E	3L:9392715-9395565	q1	q2	OK	523.49	537.076	0.0369646	1.02595	0.144168	0.83295	0.99995	no
FBgn0015221	FBgn0015221	Fer2LCH	3R:26211294-26216306	q1	q2	OK	428.407	423.834	-0.0154825	0.989326	-0.0412946	0.9528	0.99995	no
FBgn0015222	FBgn0015222	Fer1HCH	3R:26211294-26216306	q1	q2	OK	437.903	467.361	0.0939251	1.06727	0.324052	0.6874	0.99995	no
FBgn0015229	FBgn0015229	glec	3R:17676626-17681984	q1	q2	OK	112.061	114.409	0.0299131	1.02095	0.156306	0.8564	0.99995	no
FBgn0015230	FBgn0015230	Glut3	3R:12614032-12615745	q1	q2	NOTEST	0	0	0	1	0	1	1	no
FBgn0015239	FBgn0015239	Hr78	3L:21487118-21490585	q1	q2	OK	50.211	51.3259	0.0316835	1.0222	0.124768	0.85555	0.99995	no
FBgn0015240	FBgn0015240	Hr96	3R:20850960-20855075	q1	q2	OK	41.2377	41.4626	0.00784375	1.00545	0.0339759	0.96295	0.99995	no
FBgn0015245	FBgn0015245	Hsp60	X:11002505-11006341	q1	q2	OK	291.959	362.996	0.314187	1.24331	1.19889	0.06295	0.99995	no
FBgn0015247	FBgn0015247	Iap2	2R:11819674-11822330	q1	q2	OK	56.3272	58.876	0.0638476	1.04525	0.271014	0.7053	0.99995	no
FBgn0015268	FBgn0015268	Nap1	2R:19791351-19794837	q1	q2	OK	850.8	964.552	0.181039	1.1337	0.649001	0.3155	0.99995	no
FBgn0015269	FBgn0015269	Nf1	3R:21808734-21821459	q1	q2	OK	10.7028	12.5379	0.228305	1.17146	0.994561	0.1873	0.99995	no
FBgn0015270	FBgn0015270	Orc2	3R:9790638-9792803	q1	q2	OK	46.5981	35.9838	-0.372922	0.772217	-1.62415	0.03495	0.99995	no
FBgn0015271	FBgn0015271	Orc5	2L:13827931-13833167	q1	q2	OK	30.5186	27.2108	-0.165508	0.891615	-0.365764	0.60725	0.99995	no
FBgn0015277	FBgn0015277	Pi3K59F	2R:19447960-19452303	q1	q2	OK	11.9969	12.9007	0.104793	1.07534	0.348926	0.61035	0.99995	no
FBgn0015278	FBgn0015278	Pi3K68D	3L:11767749-11783108	q1	q2	OK	38.9794	39.0693	0.00332057	1.0023	0.0113704	0.98725	0.99995	no
FBgn0015279	FBgn0015279	Pi3K92E	3R:16454693-16460430	q1	q2	OK	45.3482	47.274	0.0600003	1.04247	0.261441	0.7087	0.99995	no
FBgn0015282	FBgn0015282	Pros26.4	3R:19754950-19757247	q1	q2	OK	211.791	217.275	0.0368804	1.02589	0.145667	0.82215	0.99995	no
FBgn0015283	FBgn0015283	Pros54	3L:21530099-21531682	q1	q2	OK	185.074	183.239	-0.0143721	0.990087	-0.0659537	0.9305	0.99995	no
FBgn0015286	FBgn0015286	Rala	X:3599016-3613665	q1	q2	OK	69.6484	66.2199	-0.0728249	0.950774	-0.333541	0.66495	0.99995	no
FBgn0015288	FBgn0015288	RpL22	X:656592-659172	q1	q2	OK	716.216	755.634	0.0772933	1.05504	0.343788	0.6645	0.99995	no
FBgn0015295	FBgn0015295	shark	2R:12086930-12090388	q1	q2	OK	17.5833	21.1929	0.269379	1.20529	1.06143	0.1476	0.99995	no
FBgn0015296	FBgn0015296	Shc	3L:9420099-9421779	q1	q2	OK	47.731	45.4953	-0.0692098	0.95316	-0.293891	0.69695	0.99995	no
FBgn0015298	FBgn0015298	Srp19	3L:7340409-7341125	q1	q2	OK	89.1642	90.5803	0.0227319	1.01588	0.120543	0.91435	0.99995	no
FBgn0015299	FBgn0015299	Ssb-c31a	2L:8211346-8211938	q1	q2	OK	179.83	174.987	-0.0393838	0.97307	-0.249628	0.82835	0.99995	no
FBgn0015300	FBgn0015300	Ssl	2R:20386765-20387754	q1	q2	NOTEST	0.0570474	0.0326548	-0.804868	0.572414	0	1	1	no
FBgn0015316	FBgn0015316	Try29F	2L:8997640-8999468	q1	q2	OK	1.90838	0.725544	-1.39521	0.380189	-0.812968	0.2646	0.99995	no
FBgn0015320	FBgn0015320	UbcD2	2L:10765561-10768005	q1	q2	OK	121.926	115.956	-0.0724318	0.951034	-0.294705	0.664	0.99995	no
FBgn0015321	FBgn0015321	UbcD4	3L:9691441-9693581	q1	q2	OK	189.479	179.238	-0.0801662	0.945949	-0.394935	0.61725	0.99995	no
FBgn0015323	FBgn0015323	VAChT	3R:14531173-14558068	q1	q2	NOTEST	0	0	0	1	0	1	1	no
FBgn0015324	FBgn0015324	Vha26	3R:1417452-1420429	q1	q2	OK	294.962	306.575	0.0557125	1.03937	0.255457	0.73955	0.99995	no
FBgn0015331	FBgn0015331	abs	3R:58764-60763	q1	q2	OK	17.1758	19.2165	0.161969	1.11881	0.582068	0.4386	0.99995	no
FBgn0015336	FBgn0015336	CG15865	X:16549411-16567059	q1	q2	NOTEST	0.0302225	0.0176168	-0.778669	0.582904	0	1	1	no
FBgn0015338	FBgn0015338	CG5861	2L:16303259-16307275	q1	q2	OK	84.3656	86.1437	0.0300898	1.02108	0.109294	0.8892	0.99995	no
FBgn0015359	FBgn0015359	CG2034	3L:2257668-2262661	q1	q2	OK	99.4087	94.0002	-0.0807083	0.945593	-0.192848	0.7697	0.99995	no
FBgn0015360	FBgn0015360	oxt	3L:2257668-2262661	q1	q2	OK	56.9185	52.311	-0.121783	0.919051	-0.420527	0.54345	0.99995	no
FBgn0015371	FBgn0015371	chn	2R:11002761-11032288	q1	q2	OK	68.3218	54.5418	-0.324984	0.798307	-1.33891	0.0494	0.99995	no
FBgn0015372	FBgn0015372	chrw	2R:19407361-19411096	q1	q2	OK	38.7713	36.5912	-0.0834915	0.943771	-0.340647	0.6546	0.99995	no
FBgn0015374	FBgn0015374	crl	X:16487711-16489453	q1	q2	OK	64.5191	66.8086	0.0503083	1.03549	0.244817	0.77735	0.99995	no
FBgn0015376	FBgn0015376	cutlet	2L:3707229-3711722	q1	q2	OK	25.9967	23.1718	-0.165959	0.891336	-0.682234	0.34575	0.99995	no
FBgn0015379	FBgn0015379	dod	X:21216374-21220866	q1	q2	OK	75.0072	75.1876	0.00346598	1.00241	0.00719322	0.9931	0.99995	no
FBgn0015380	FBgn0015380	drl	2L:19190345-19208615	q1	q2	NOTEST	0.284082	0.228599	-0.313485	0.804696	0	1	1	no
FBgn0015381	FBgn0015381	dsf	2L:5925936-5938767	q1	q2	NOTEST	0	0	0	1	0	1	1	no
FBgn0015391	FBgn0015391	glu	2L:16732563-16738372	q1	q2	OK	65.7411	50.5352	-0.379509	0.768699	-1.44748	0.02635	0.99995	no
FBgn0015393	FBgn0015393	hoip	2L:9699790-9700459	q1	q2	OK	662.528	709.297	0.0984074	1.07059	0.63505	0.5441	0.99995	no
FBgn0015396	FBgn0015396	jumu	3R:6175905-6187343	q1	q2	OK	74.1579	71.6759	-0.0491114	0.966531	-0.232249	0.7652	0.99995	no
FBgn0015399	FBgn0015399	kek1	2L:12818929-12822787	q1	q2	OK	2.25617	2.32046	0.0405394	1.0285	0.0913246	0.89915	0.99995	no
FBgn0015400	FBgn0015400	kek2	2L:11606513-11626124	q1	q2	NOTEST	0.0620773	0.0429763	-0.530524	0.692303	0	1	1	no
FBgn0015402	FBgn0015402	ksr	3R:1300623-1311115	q1	q2	OK	18.6018	20.9169	0.169226	1.12446	0.446955	0.4933	0.99995	no
FBgn0015477	FBgn0015477	Rme-8	2R:5055260-5064685	q1	q2	OK	35.6427	37.9963	0.0922507	1.06603	0.425444	0.56535	0.99995	no
FBgn0015509	FBgn0015509	lin19	2R:3804360-3810109	q1	q2	OK	201.763	204.581	0.0200087	1.01397	0.0820191	0.9041	0.99995	no
FBgn0015513	FBgn0015513	mbc	3R:19607487-19627356	q1	q2	OK	26.0094	30.8467	0.246086	1.18599	1.09538	0.1308	0.99995	no
FBgn0015519	FBgn0015519	nAcRalpha-7E	X:8176829-8223711	q1	q2	NOTEST	0.0442611	0.0361323	-0.292748	0.816346	0	1	1	no
FBgn0015520	FBgn0015520	nonA-l	3R:12465928-12468541	q1	q2	OK	39.3703	36.5946	-0.105478	0.929497	-0.45842	0.5357	0.99995	no
FBgn0015521	FBgn0015521	RpS21	2L:2856069-2857041	q1	q2	OK	2028.81	2133.69	0.0727202	1.0517	0.306845	0.6639	0.99995	no
FBgn0015522	FBgn0015522	olf186-M	2R:13730949-13748075	q1	q2	OK	111.161	105.722	-0.0723729	0.951072	-0.234226	0.7675	0.99995	no
FBgn0015524	FBgn0015524	otp	2R:16771115-16790900	q1	q2	NOTEST	0	0	0	1	0	1	1	no
FBgn0015527	FBgn0015527	pen	X:21216374-21220866	q1	q2	OK	73.7601	82.6557	0.164274	1.1206	0.543895	0.3778	0.99995	no
FBgn0015541	FBgn0015541	sda	3R:22741487-22771031	q1	q2	OK	1.15644	1.31463	0.184961	1.13679	0.368648	0.6004	0.99995	no
FBgn0015542	FBgn0015542	sima	3R:25884036-25947101	q1	q2	OK	50.0166	47.5216	-0.0738233	0.950117	-0.292403	0.6424	0.99995	no
FBgn0015543	FBgn0015543	snoRNA:Me28S-A1322	2R:7779596-7783025	q1	q2	OK	892.854	506.43	-0.81806	0.567204	-0.00213183	0.00275	0.497312	no
FBgn0015544	FBgn0015544	spag	2R:20046887-20049021	q1	q2	OK	61.0987	58.2846	-0.0680272	0.953942	-0.293603	0.6881	0.99995	no
FBgn0015546	FBgn0015546	spel1	2L:14362067-14365568	q1	q2	OK	29.3549	30.5623	0.0581522	1.04113	0.239758	0.7338	0.99995	no
FBgn0015550	FBgn0015550	tap	3L:17352749-17354921	q1	q2	NOTEST	0	0	0	1	0	1	1	no
FBgn0015553	FBgn0015553	tos	2L:18677202-18683717	q1	q2	OK	81.852	75.1566	-0.123118	0.918201	-0.50924	0.4707	0.99995	no
FBgn0015558	FBgn0015558	tty	X:21202368-21209988	q1	q2	OK	0.984388	0.858218	-0.197883	0.871829	-0.329329	0.62365	0.99995	no
FBgn0015561	FBgn0015561	unpg	2R:5082718-5087377	q1	q2	NOTEST	0	0	0	1	0	1	1	no
FBgn0015562	FBgn0015562	veg	2R:12842968-12844826	q1	q2	OK	58.7732	62.5411	0.0896451	1.06411	0.390642	0.60895	0.99995	no
FBgn0015565	FBgn0015565	yin	X:3756995-3762359	q1	q2	OK	144.152	163.311	0.180033	1.13291	0.792817	0.271	0.99995	no
FBgn0015567	FBgn0015567	alpha-Adaptin	2L:408029-414775	q1	q2	OK	70.2235	71.8051	0.0321328	1.02252	0.142371	0.8412	0.99995	no
FBgn0015568	FBgn0015568	alpha-Est1	3R:3371448-3374844	q1	q2	OK	18.555	14.9193	-0.314625	0.80406	-1.1466	0.143	0.99995	no
FBgn0015569	FBgn0015569	alpha-Est10	3R:3312304-3319636	q1	q2	OK	12.3514	12.4518	0.0116724	1.00812	0.0356963	0.9615	0.99995	no
FBgn0015570	FBgn0015570	alpha-Est2	3R:3368465-3370952	q1	q2	NOTEST	0.136256	0.104488	-0.382979	0.766852	0	1	1	no
FBgn0015571	FBgn0015571	alpha-Est3	3R:3364693-3367349	q1	q2	OK	19.0321	18.7551	-0.0211527	0.985445	-0.0690461	0.9208	0.99995	no
FBgn0015572	FBgn0015572	alpha-Est4	3R:3362408-3364333	q1	q2	OK	0.30062	0.782657	1.38044	2.60348	1.70489	0.0498	0.99995	no
FBgn0015574	FBgn0015574	alpha-Est6	3R:3350288-3354499	q1	q2	NOTEST	0	0	0	1	0	1	1	no
FBgn0015575	FBgn0015575	alpha-Est7	3R:3345284-3349476	q1	q2	OK	0.925452	0.907841	-0.027718	0.980971	-0.0429512	0.95715	0.99995	no
FBgn0015576	FBgn0015576	alpha-Est8	3R:3335064-3341391	q1	q2	OK	0.654918	0.777875	0.248225	1.18774	0.38007	0.6337	0.99995	no
FBgn0015577	FBgn0015577	alpha-Est9	3R:3319818-3330808	q1	q2	OK	3.04608	3.21314	0.0770326	1.05485	0.193799	0.8093	0.99995	no
FBgn0015582	FBgn0015582	dare	2R:7172652-7181096	q1	q2	OK	22.7815	23.9497	0.0721411	1.05128	0.185813	0.7829	0.99995	no
FBgn0015583	FBgn0015583	Acp29AB	2L:8392465-8393239	q1	q2	NOTEST	0	0	0	1	0	1	1	no
FBgn0015584	FBgn0015584	Acp53Ea	2R:12637307-12637827	q1	q2	NOTEST	0	0	0	1	0	1	1	no
FBgn0015585	FBgn0015585	Acp63F	3L:3814189-3818383	q1	q2	NOTEST	0	0.628286	inf	#VALUE!	0	1	1	no
FBgn0015586	FBgn0015586	Acp76A	3L:19043856-19045126	q1	q2	NOTEST	0	0.0246492	inf	#VALUE!	0	1	1	no
FBgn0015589	FBgn0015589	Apc	3R:24658021-24670372	q1	q2	OK	17.2393	19.0352	0.142968	1.10417	0.583209	0.3861	0.99995	no
FBgn0015591	FBgn0015591	Ast	3R:20586251-20590780	q1	q2	NOTEST	0.0186943	0.0175709	-0.0894096	0.939907	0	1	1	no
FBgn0015600	FBgn0015600	toc	2L:3068338-3144613	q1	q2	OK	45.6517	44.6705	-0.0313466	0.978507	-0.127171	0.8502	0.99995	no
FBgn0015602	FBgn0015602	BEAF-32	2R:10657103-10660135	q1	q2	OK	65.5705	67.516	0.0421832	1.02967	0.152288	0.81515	0.99995	no
FBgn0015609	FBgn0015609	CadN	2L:17647304-17752346	q1	q2	OK	0.48624	0.487566	0.00392851	1.00273	0.00747978	0.9911	0.99995	no
FBgn0015610	FBgn0015610	Caf1	3R:11051288-11053286	q1	q2	OK	135.777	133.225	-0.0273759	0.981203	-0.118102	0.87045	0.99995	no
FBgn0015614	FBgn0015614	CanB2	2R:3673516-3675640	q1	q2	OK	202.544	214.134	0.0802781	1.05722	0.43444	0.6202	0.99995	no
FBgn0015615	FBgn0015615	Cap	X:16483034-16487462	q1	q2	OK	35.4312	35.7833	0.0142665	1.00994	0.0562139	0.93285	0.99995	no
FBgn0015618	FBgn0015618	Cdk8	3L:9830184-9831750	q1	q2	OK	18.8153	17.8927	-0.0725313	0.950968	-0.243763	0.75025	0.99995	no
FBgn0015621	FBgn0015621	Clp	2L:819963-821209	q1	q2	OK	41.381	39.2748	-0.0753623	0.949104	-0.301055	0.6947	0.99995	no
FBgn0015622	FBgn0015622	Cnx99A	3R:25140964-25145366	q1	q2	OK	112.07	114.992	0.0371331	1.02607	0.146864	0.8156	0.99995	no
FBgn0015623	FBgn0015623	Cpr	2L:6338771-6346282	q1	q2	OK	130.881	129.278	-0.0177788	0.987752	-0.072666	0.90955	0.99995	no
FBgn0015625	FBgn0015625	CycB3	3R:20694074-20696617	q1	q2	OK	218.836	193.993	-0.17384	0.88648	-0.772058	0.29005	0.99995	no
FBgn0015663	FBgn0015663	Dot	2L:3619190-3621681	q1	q2	OK	3.0837	2.17913	-0.500908	0.706662	-0.78964	0.2691	0.99995	no
FBgn0015664	FBgn0015664	Dref	2L:9964146-9968495	q1	q2	OK	44.1397	41.0741	-0.103847	0.930548	-0.151341	0.8473	0.99995	no
FBgn0015714	FBgn0015714	Cyp6a17	2R:10761458-10763063	q1	q2	NOTEST	0.420774	0.290539	-0.534317	0.690485	0	1	1	no
FBgn0015721	FBgn0015721	king-tubby	2R:16989434-17011220	q1	q2	NOTEST	0.071637	0.0619749	-0.20902	0.865125	0	1	1	no
FBgn0015737	FBgn0015737	Hmu	3R:23114492-23117911	q1	q2	OK	92.7741	97.0035	0.0643149	1.04559	0.276153	0.6944	0.99995	no
FBgn0015754	FBgn0015754	Lis-1	2R:12066308-12072608	q1	q2	OK	173.215	177.188	0.0327203	1.02294	0.141819	0.84175	0.99995	no
FBgn0015756	FBgn0015756	RpL9	2L:11002832-11004189	q1	q2	OK	1881.8	2084.21	0.147392	1.10757	0.546057	0.41875	0.99995	no
FBgn0015765	FBgn0015765	Mpk2	3R:19976137-19978023	q1	q2	OK	23.9662	24.0232	0.00342417	1.00238	0.0111385	0.9868	0.99995	no
FBgn0015766	FBgn0015766	Msr-110	3L:5560000-5570448	q1	q2	OK	6.73732	8.33358	0.306762	1.23693	0.818735	0.2105	0.99995	no
FBgn0015770	FBgn0015770	MstProx	3R:3191571-3195027	q1	q2	NOTEST	0	0	0	1	0	1	1	no
FBgn0015772	FBgn0015772	Nak	2L:18957899-18968721	q1	q2	OK	33.2869	36.2238	0.121982	1.08823	0.523225	0.45795	0.99995	no
FBgn0015773	FBgn0015773	NetA	X:14498044-14547864	q1	q2	NOTEST	0.194719	0.287637	0.56286	1.47719	0	1	1	no
FBgn0015774	FBgn0015774	NetB	X:14581644-14643407	q1	q2	NOTEST	0.0990506	0.154584	0.642154	1.56066	0	1	1	no
FBgn0015776	FBgn0015776	nrv1	2L:6778553-6786856	q1	q2	OK	151.994	159.135	0.0662419	1.04699	0.34119	0.6798	0.99995	no
FBgn0015777	FBgn0015777	nrv2	2L:6789760-6798864	q1	q2	OK	4.3382	4.61118	0.0880396	1.06292	0.19622	0.7922	0.99995	no
FBgn0015778	FBgn0015778	rin	3R:9472686-9478761	q1	q2	OK	328.071	330.709	0.011553	1.00804	0.0405114	0.9542	0.99995	no
FBgn0015781	FBgn0015781	P5cr	3R:14854658-14856973	q1	q2	OK	41.116	36.8926	-0.156368	0.897281	-0.443602	0.51645	0.99995	no
FBgn0015789	FBgn0015789	Rab10	X:20119376-20125717	q1	q2	OK	132.776	142.426	0.101227	1.07269	0.421648	0.5614	0.99995	no
FBgn0015790	FBgn0015790	Rab11	3R:16937128-16941877	q1	q2	OK	239.043	236.453	-0.0157166	0.989165	-0.0670631	0.9235	0.99995	no
FBgn0015791	FBgn0015791	Rab14	2L:14355146-14358400	q1	q2	OK	71.9512	73.9478	0.0394881	1.02775	0.151567	0.82385	0.99995	no
FBgn0015793	FBgn0015793	Rab-RP3	3L:8290271-8295446	q1	q2	OK	34.4059	35.9768	0.0644112	1.04566	0.153741	0.86035	0.99995	no
FBgn0015794	FBgn0015794	Rab-RP4	X:5564859-5565842	q1	q2	OK	59.0157	60.385	0.0330916	1.0232	0.144642	0.86865	0.99995	no
FBgn0015795	FBgn0015795	Rab7	3R:19818733-19821174	q1	q2	OK	139.672	143.277	0.0367601	1.02581	0.16793	0.82375	0.99995	no
FBgn0015797	FBgn0015797	Rab6	2L:12107286-12109124	q1	q2	OK	64.463	63.9163	-0.012288	0.991519	-0.0557194	0.93885	0.99995	no
FBgn0015799	FBgn0015799	Rbf	X:691120-695490	q1	q2	OK	94.0388	85.169	-0.142927	0.90568	-0.620297	0.36795	0.99995	no
FBgn0015801	FBgn0015801	Reg-5	2R:20675530-20680929	q1	q2	OK	19.4248	17.0993	-0.183957	0.880285	-0.558538	0.39515	0.99995	no
FBgn0015803	FBgn0015803	rtGEF	2L:20350435-20365254	q1	q2	OK	33.3419	31.713	-0.0722647	0.951144	-0.285515	0.67455	0.99995	no
FBgn0015805	FBgn0015805	Rpd3	3L:4626716-4629467	q1	q2	OK	154.056	136.775	-0.171647	0.887829	-0.797899	0.28885	0.99995	no
FBgn0015806	FBgn0015806	S6k	3L:5792048-5804057	q1	q2	OK	56.3576	57.0025	0.0164172	1.01144	0.0770861	0.92075	0.99995	no
FBgn0015808	FBgn0015808	ScpX	2L:18831184-18833630	q1	q2	OK	27.7624	29.4805	0.0866274	1.06188	0.348229	0.6421	0.99995	no
FBgn0015816	FBgn0015816	Slh	2L:2490204-2492666	q1	q2	OK	28.01	28.3855	0.01921	1.0134	0.0695811	0.91375	0.99995	no
FBgn0015818	FBgn0015818	Spx	X:6149840-6151629	q1	q2	OK	54.3677	50.4409	-0.108156	0.927773	-0.500411	0.536	0.99995	no
FBgn0015828	FBgn0015828	TfIIEalpha	3L:11675125-11676905	q1	q2	OK	89.2068	88.2834	-0.0150116	0.989649	-0.0648489	0.92765	0.99995	no
FBgn0015829	FBgn0015829	TfIIEbeta	3L:4287037-4288349	q1	q2	OK	28.5535	30.3574	0.0883802	1.06318	0.26895	0.69775	0.99995	no
FBgn0015831	FBgn0015831	Rtnl2	3R:3354585-3355963	q1	q2	NOTEST	0.0256027	0.0334493	0.385679	1.30647	0	1	1	no
FBgn0015834	FBgn0015834	Trip1	2L:4965693-4967778	q1	q2	OK	350.643	374.163	0.0936628	1.06708	0.378961	0.57835	0.99995	no
FBgn0015838	FBgn0015838	Vang	2R:4990748-4994301	q1	q2	OK	46.7657	46.9786	0.00655048	1.00455	0.0309959	0.96605	0.99995	no
FBgn0015872	FBgn0015872	Drip	2R:7299446-7317146	q1	q2	OK	4.22503	4.05765	-0.0583151	0.960385	-0.137103	0.8721	0.99995	no
FBgn0015903	FBgn0015903	apt	2R:19452376-19488310	q1	q2	OK	94.9608	99.0697	0.061112	1.04327	0.244989	0.70545	0.99995	no
FBgn0015904	FBgn0015904	ara	3L:12573773-12589118	q1	q2	NOTEST	0	0	0	1	0	1	1	no
FBgn0015905	FBgn0015905	ast	2L:1077979-1080809	q1	q2	OK	21.0045	19.5744	-0.10173	0.931915	-0.406702	0.59675	0.99995	no
FBgn0015907	FBgn0015907	bl	2R:16475009-16494359	q1	q2	OK	82.7494	98.6612	0.253733	1.19229	1.03392	0.1265	0.99995	no
FBgn0015919	FBgn0015919	caup	3L:12603225-12614908	q1	q2	NOTEST	0	0	0	1	0	1	1	no
FBgn0015924	FBgn0015924	crq	2L:431252-453023	q1	q2	OK	153.046	145.22	-0.0757312	0.948861	-0.320114	0.6779	0.99995	no
FBgn0015925	FBgn0015925	csul	2R:12152179-12154464	q1	q2	OK	49.9914	48.8616	-0.0329807	0.977399	-0.140385	0.851	0.99995	no
FBgn0015926	FBgn0015926	dah	X:15222378-15227034	q1	q2	OK	72.3255	60.8191	-0.249979	0.840909	-0.875124	0.1958	0.99995	no
FBgn0015929	FBgn0015929	dpa	2R:3384206-3387394	q1	q2	OK	138.47	117.333	-0.238962	0.847355	-1.08354	0.13685	0.99995	no
FBgn0015946	FBgn0015946	grim	3L:18295818-18297514	q1	q2	NOTEST	0	0	0	1	0	1	1	no
FBgn0015949	FBgn0015949	hrg	2R:15551421-15557326	q1	q2	OK	38.8638	38.3265	-0.0200839	0.986175	-0.0833527	0.9021	0.99995	no
FBgn0016013	FBgn0016013	Faa	3L:4072031-4073949	q1	q2	NOTEST	0.0471833	0.0896949	0.926752	1.90099	0	1	1	no
FBgn0016031	FBgn0016031	lama	3L:5336714-5349023	q1	q2	OK	55.1489	58.3672	0.0818276	1.05836	0.357943	0.6147	0.99995	no
FBgn0016032	FBgn0016032	lbm	2R:2937300-2939470	q1	q2	OK	0.479689	1.22837	1.35658	2.56077	1.72241	0.0592	0.99995	no
FBgn0016034	FBgn0016034	mael	3L:22717333-22720874	q1	q2	OK	84.2057	80.6397	-0.062427	0.957652	-0.279392	0.732	0.99995	no
FBgn0016036	FBgn0016036	mei-P22	3L:7237487-7238483	q1	q2	OK	4.2886	5.27147	0.297699	1.22918	0.680998	0.46805	0.99995	no
FBgn0016038	FBgn0016038	mod(r)	X:515568-517081	q1	q2	OK	59.4879	55.0828	-0.110993	0.925951	-0.412963	0.54155	0.99995	no
FBgn0016041	FBgn0016041	Tom40	X:7630921-7633622	q1	q2	OK	229.012	248.275	0.11652	1.08412	0.503716	0.46665	0.99995	no
FBgn0016047	FBgn0016047	nompA	2R:7197952-7206180	q1	q2	NOTEST	0.00398972	0	#NAME?	#NAME?	0	1	1	no
FBgn0016053	FBgn0016053	pgc	2R:18217230-18220320	q1	q2	OK	607.565	565.987	-0.10227	0.931566	-0.497432	0.5318	0.99995	no
FBgn0016054	FBgn0016054	phr6-4	2L:20643350-20645789	q1	q2	OK	16.7615	20.697	0.304267	1.23479	1.05588	0.1356	0.99995	no
FBgn0016059	FBgn0016059	Sema-1b	2R:13560343-13571000	q1	q2	OK	92.9009	92.6231	-0.00432163	0.997009	-0.0197003	0.9796	0.99995	no
FBgn0016061	FBgn0016061	side	3R:23202303-23244247	q1	q2	NOTEST	0.0818066	0.0618591	-0.403232	0.756162	0	1	1	no
FBgn0016070	FBgn0016070	smg	3L:8983636-8991089	q1	q2	OK	539.785	558.17	0.0483192	1.03406	0.155709	0.82555	0.99995	no
FBgn0016075	FBgn0016075	vkg	2L:5012143-5027412	q1	q2	OK	11.1174	12.3411	0.150654	1.11007	0.536899	0.3942	0.99995	no
FBgn0016076	FBgn0016076	vri	2L:5299646-5310996	q1	q2	OK	5.76425	7.97358	0.468095	1.38328	1.32967	0.04535	0.99995	no
FBgn0016078	FBgn0016078	wun	2R:5288035-5300965	q1	q2	OK	41.1317	39.8868	-0.0443383	0.969734	-0.173154	0.816	0.99995	no
FBgn0016080	FBgn0016080	xmas-1	X:17045263-17053339	q1	q2	OK	0.975799	1.94769	0.997109	1.996	0.633482	0.3318	0.99995	no
FBgn0016081	FBgn0016081	fry	3L:9624933-9672203	q1	q2	OK	7.74434	8.87262	0.196217	1.14569	0.816855	0.24465	0.99995	no
FBgn0016119	FBgn0016119	ATPsyn-Cf6	3R:19180976-19181784	q1	q2	OK	502.414	491.4	-0.031979	0.978078	-0.136365	0.8422	0.99995	no
FBgn0016120	FBgn0016120	ATPsyn-d	3R:14920708-14921790	q1	q2	OK	333.425	322.081	-0.0499348	0.96598	-0.200556	0.747	0.99995	no
FBgn0016122	FBgn0016122	Acer	2L:8521898-8524991	q1	q2	OK	37.5074	42.6414	0.185081	1.13688	0.824039	0.28255	0.99995	no
FBgn0016123	FBgn0016123	Aph-4	3R:26874653-26878268	q1	q2	OK	26.3431	23.9569	-0.136985	0.909418	-0.481708	0.4746	0.99995	no
FBgn0016126	FBgn0016126	CaMKI	4:466119-474566	q1	q2	OK	72.7382	58.15	-0.322934	0.799442	-1.70769	0.06065	0.99995	no
FBgn0016131	FBgn0016131	Cdk4	2R:12466980-12472953	q1	q2	OK	42.5466	52.7817	0.310994	1.24056	1.24704	0.0878	0.99995	no
FBgn0016641	FBgn0016641	PTP-ER	2R:17506888-17511947	q1	q2	OK	33.0121	34.2074	0.0513151	1.03621	0.21819	0.7542	0.99995	no
FBgn0016650	FBgn0016650	Fsh	3R:13551247-13558952	q1	q2	NOTEST	0.257398	0.35878	0.479099	1.39387	0	1	1	no
FBgn0016660	FBgn0016660	H15	2L:5404341-5415928	q1	q2	OK	0.432687	0.444608	0.0392097	1.02755	0.049137	0.9439	0.99995	no
FBgn0016672	FBgn0016672	Ipp	3R:9784472-9786196	q1	q2	OK	59.6689	54.1534	-0.139925	0.907566	-0.60867	0.42515	0.99995	no
FBgn0016675	FBgn0016675	Lectin-galC1	2L:19400780-19430270	q1	q2	NOTEST	0.44459	0.460815	0.0517127	1.03649	0	1	1	no
FBgn0016684	FBgn0016684	NaPi-T	2R:10730215-10733379	q1	q2	NOTEST	0.300439	0.258244	-0.218335	0.859557	0	1	1	no
FBgn0016685	FBgn0016685	Nlp	3R:25829402-25836074	q1	q2	OK	452.579	497.177	0.135591	1.09854	0.514007	0.53695	0.99995	no
FBgn0016687	FBgn0016687	Nurf-38	2R:20446489-20448610	q1	q2	OK	356.541	379.061	0.0883631	1.06316	0.354033	0.5789	0.99995	no
FBgn0016691	FBgn0016691	Oscp	3R:11091297-11094260	q1	q2	OK	272.486	269.635	-0.0151703	0.98954	-0.0829748	0.92965	0.99995	no
FBgn0016693	FBgn0016693	Past1	3R:8520867-8529871	q1	q2	OK	76.3867	80.8329	0.0816212	1.05821	0.315689	0.6215	0.99995	no
FBgn0016694	FBgn0016694	Pdp1	3L:7805386-7860472	q1	q2	OK	9.79786	9.09016	-0.108161	0.92777	-0.368799	0.6367	0.99995	no
FBgn0016696	FBgn0016696	Pitslre	3L:20764636-20771365	q1	q2	OK	63.1525	62.6565	-0.0113749	0.992147	-0.0414504	0.9482	0.99995	no
FBgn0016697	FBgn0016697	Prosalpha5	2R:13300268-13301274	q1	q2	OK	298.789	287.92	-0.0534587	0.963623	-0.225278	0.7421	0.99995	no
FBgn0016698	FBgn0016698	Ptpa	2L:3377007-3378586	q1	q2	OK	32.6313	34.2858	0.071352	1.0507	0.28567	0.72605	0.99995	no
FBgn0016700	FBgn0016700	Rab1	3R:17091750-17094831	q1	q2	OK	129.977	127.536	-0.0273424	0.981226	-0.149498	0.86685	0.99995	no
FBgn0016701	FBgn0016701	Rab4	2R:13460334-13469011	q1	q2	OK	86.2723	88.7493	0.0408388	1.02871	0.129788	0.8844	0.99995	no
FBgn0016715	FBgn0016715	Reg-2	3L:605164-606569	q1	q2	OK	2.40437	2.80508	0.22238	1.16666	0.380658	0.65005	0.99995	no
FBgn0016726	FBgn0016726	RpL29	2R:17181273-17183092	q1	q2	OK	3274.95	3244.69	-0.0133929	0.99076	-0.137641	0.93915	0.99995	no
FBgn0016754	FBgn0016754	sba	3R:19719888-19748695	q1	q2	OK	9.0456	9.75006	0.108196	1.07788	0.376853	0.56175	0.99995	no
FBgn0016756	FBgn0016756	Ubp64E	3L:5746085-5754668	q1	q2	OK	70.7873	70.4931	-0.00601042	0.995843	-0.0243544	0.97065	0.99995	no
FBgn0016762	FBgn0016762	angel	2R:19578313-19585198	q1	q2	OK	11.1226	12.016	0.111458	1.08032	0.136106	0.84005	0.99995	no
FBgn0016792	FBgn0016792	dmt	3R:5536861-5551333	q1	q2	OK	91.1537	94.6259	0.053934	1.03809	0.137497	0.8582	0.99995	no
FBgn0016794	FBgn0016794	dos	3L:2589401-2595590	q1	q2	OK	67.3115	66.7311	-0.0124918	0.991379	-0.0513278	0.93975	0.99995	no
FBgn0016797	FBgn0016797	fz2	3L:19135997-19228191	q1	q2	OK	3.36058	3.48874	0.0539955	1.03814	0.138449	0.8474	0.99995	no
FBgn0016917	FBgn0016917	Stat92E	3R:16361404-16378034	q1	q2	OK	81.7525	88.8541	0.120175	1.08687	0.557323	0.45885	0.99995	no
FBgn0016919	FBgn0016919	nompB	2L:21578318-21589355	q1	q2	NOTEST	0	0.0368854	inf	#VALUE!	0	1	1	no
FBgn0016920	FBgn0016920	nompC	2L:5339131-5365039	q1	q2	NOTEST	0	0.0189978	inf	#VALUE!	0	1	1	no
FBgn0016926	FBgn0016926	Pino	2L:1114651-1128953	q1	q2	OK	53.1707	66.1751	0.315658	1.24458	1.36276	0.0623	0.99995	no
FBgn0016930	FBgn0016930	smi35A	2L:14184477-14234108	q1	q2	OK	25.2052	24.586	-0.0358803	0.975436	-0.156165	0.8337	0.99995	no
FBgn0016970	FBgn0016970	l(2)k10201	2R:5286593-5287809	q1	q2	OK	42.2045	41.9202	-0.00975279	0.993263	-0.0270141	0.968	0.99995	no
FBgn0016974	FBgn0016974	swaPsi	X:6255527-6256993	q1	q2	OK	8.30488	7.06673	-0.232916	0.850913	-0.595709	0.45225	0.99995	no
FBgn0016975	FBgn0016975	stnB	X:22382557-22406483	q1	q2	NOTEST	0.116928	0.108777	-0.10424	0.930295	0	1	1	no
FBgn0016977	FBgn0016977	spen	2L:159033-203250	q1	q2	OK	32.9886	32.3904	-0.0264009	0.981867	-0.111332	0.8741	0.99995	no
FBgn0016978	FBgn0016978	snRNP-U1-70K	2L:6969824-6971736	q1	q2	OK	66.692	67.0203	0.0070831	1.00492	0.029456	0.96745	0.99995	no
FBgn0016983	FBgn0016983	smid	3L:7374951-7378742	q1	q2	OK	60.0535	70.5286	0.23196	1.17443	1.00273	0.15885	0.99995	no
FBgn0016984	FBgn0016984	sktl	2R:16708770-16723569	q1	q2	OK	81.7669	86.7982	0.0861474	1.06153	0.31953	0.6208	0.99995	no
FBgn0017397	FBgn0017397	how	3R:17867913-17905043	q1	q2	OK	37.5906	39.0411	0.0546192	1.03858	0.20306	0.7677	0.99995	no
FBgn0017414	FBgn0017414	cag	2R:6774319-6781865	q1	q2	OK	14.7962	16.1518	0.126467	1.09162	0.170196	0.81495	0.99995	no
FBgn0017418	FBgn0017418	ari-1	X:18024443-18031682	q1	q2	OK	54.1691	56.5372	0.0617322	1.04372	0.246868	0.71325	0.99995	no
FBgn0017429	FBgn0017429	CG5989	3L:8595510-8597245	q1	q2	OK	33.6387	39.428	0.229099	1.1721	0.954895	0.2297	0.99995	no
FBgn0017430	FBgn0017430	Nelf-E	3L:8571841-8593974	q1	q2	OK	26.0003	28.2186	0.118117	1.08532	0.357314	0.59945	0.99995	no
FBgn0017448	FBgn0017448	CG2187	3R:27581077-27584359	q1	q2	OK	3.1655	0.885995	-1.83706	0.279892	-3.08069	0.0004	0.151562	no
FBgn0017453	FBgn0017453	Zn72D	3L:16099695-16105488	q1	q2	OK	44.6963	44.4407	-0.00827498	0.994281	-0.033168	0.95965	0.99995	no
FBgn0017456	FBgn0017456	Ubc84D	3R:3344541-3345178	q1	q2	NOTEST	0	0.178079	inf	#VALUE!	0	1	1	no
FBgn0017457	FBgn0017457	U2af38	2L:293336-294679	q1	q2	OK	105.438	96.576	-0.126653	0.915954	-0.595069	0.4448	0.99995	no
FBgn0017482	FBgn0017482	T3dh	2R:18217230-18220320	q1	q2	OK	2.02966	1.73409	-0.22706	0.854374	-0.118055	0.89475	0.99995	no
FBgn0017545	FBgn0017545	RpS3A	4:85682-87864	q1	q2	OK	4706.54	4936.46	0.0688108	1.04885	0.220995	0.78825	0.99995	no
FBgn0017549	FBgn0017549	Ric	2R:11994944-11997520	q1	q2	OK	42.1899	43.4138	0.0412558	1.02901	0.174477	0.81615	0.99995	no
FBgn0017550	FBgn0017550	Rga	3R:1433064-1438830	q1	q2	OK	117.686	113.93	-0.0467998	0.968081	-0.191843	0.76795	0.99995	no
FBgn0017551	FBgn0017551	Rca1	2L:6852323-6853876	q1	q2	OK	99.5963	94.4537	-0.0764847	0.948366	-0.353136	0.64265	0.99995	no
FBgn0017556	FBgn0017556	Pros28.1B	2R:20388386-20389757	q1	q2	NOTEST	0	0	0	1	0	1	1	no
FBgn0017557	FBgn0017557	Pros28.1A	3R:16565835-16582361	q1	q2	NOTEST	0	0	0	1	0	1	1	no
FBgn0017558	FBgn0017558	Pdk	2R:5313946-5321930	q1	q2	OK	52.616	52.0228	-0.016356	0.988727	-0.0690111	0.9259	0.99995	no
FBgn0017561	FBgn0017561	Ork1	X:10772086-10784957	q1	q2	OK	41.8849	37.9317	-0.143025	0.905618	-0.580963	0.39105	0.99995	no
FBgn0017566	FBgn0017566	ND75	X:8142683-8145742	q1	q2	OK	93.6924	94.4178	0.0111268	1.00774	0.0450835	0.9458	0.99995	no
FBgn0017567	FBgn0017567	ND23	3R:11661769-11662819	q1	q2	OK	106.555	113.267	0.0881255	1.06299	0.452428	0.61885	0.99995	no
FBgn0017572	FBgn0017572	Mo25	3L:16606317-16608572	q1	q2	OK	53.501	52.0209	-0.040476	0.972334	-0.187952	0.8138	0.99995	no
FBgn0017577	FBgn0017577	Mcm5	3R:6614249-6616872	q1	q2	OK	170.574	143.201	-0.25236	0.839522	-1.16551	0.1163	0.99995	no
FBgn0017578	FBgn0017578	Max	3L:19255625-19262009	q1	q2	OK	40.2109	40.5237	0.0111805	1.00778	0.0312607	0.96915	0.99995	no
FBgn0017579	FBgn0017579	RpL14	3L:8594101-8595492	q1	q2	OK	2090.13	2378.52	0.186469	1.13798	0.725589	0.28255	0.99995	no
FBgn0017581	FBgn0017581	Lk6	3R:7578505-7590179	q1	q2	OK	279.725	312.929	0.161827	1.1187	0.564914	0.38515	0.99995	no
FBgn0017590	FBgn0017590	klg	3R:18725023-18787456	q1	q2	NOTEST	0	0.00515081	inf	#VALUE!	0	1	1	no
FBgn0019624	FBgn0019624	CoVa	3R:7640927-7646021	q1	q2	OK	336.127	316.991	-0.0845642	0.943069	-0.202922	0.74965	0.99995	no
FBgn0019637	FBgn0019637	Atu	3R:1439085-1441664	q1	q2	OK	59.6111	55.5117	-0.102789	0.931231	-0.429433	0.5351	0.99995	no
FBgn0019643	FBgn0019643	Dat	2R:20027107-20046819	q1	q2	OK	2.94266	2.18138	-0.43188	0.741295	-0.625382	0.4255	0.99995	no
FBgn0019644	FBgn0019644	ATPsyn-b	3L:9723076-9724324	q1	q2	OK	226.623	228.823	0.0139366	1.00971	0.0572351	0.9305	0.99995	no
FBgn0019650	FBgn0019650	toy	4:1010353-1026929	q1	q2	NOTEST	0.052497	0.0212974	-1.30156	0.405687	0	1	1	no
FBgn0019660	FBgn0019660	roX2	X:11473088-11474468	q1	q2	NOTEST	0	0	0	1	0	1	1	no
FBgn0019661	FBgn0019661	roX1	X:3752928-3756720	q1	q2	NOTEST	0.115982	0.270395	1.22117	2.33136	0	1	1	no
FBgn0019662	FBgn0019662	qm	3L:7341414-7349796	q1	q2	OK	23.3034	22.0669	-0.0786572	0.946939	-0.23246	0.76505	0.99995	no
FBgn0019686	FBgn0019686	lok	2L:20061476-20065675	q1	q2	OK	312.273	322.228	0.0452745	1.03188	0.187551	0.79645	0.99995	no
FBgn0019809	FBgn0019809	gcm2	2L:9608478-9612706	q1	q2	NOTEST	0	0	0	1	0	1	1	no
FBgn0019828	FBgn0019828	dj	3R:2885036-2886246	q1	q2	NOTEST	0	0	0	1	0	1	1	no
FBgn0019830	FBgn0019830	colt	2L:2767280-2770066	q1	q2	OK	63.4305	56.2081	-0.174399	0.886137	-0.563564	0.4163	0.99995	no
FBgn0019886	FBgn0019886	Letm1	2R:20397284-20402813	q1	q2	OK	46.8024	48.4153	0.0488825	1.03446	0.193761	0.7656	0.99995	no
FBgn0019890	FBgn0019890	Smg5	2L:13899352-13904659	q1	q2	OK	27.1022	22.6655	-0.257912	0.836297	-1.02491	0.12725	0.99995	no
FBgn0019925	FBgn0019925	Surf4	3R:11169374-11171905	q1	q2	OK	134.515	129.06	-0.0597236	0.959448	-0.267313	0.7159	0.99995	no
FBgn0019928	FBgn0019928	Ser8	2R:9302482-9326550	q1	q2	NOTEST	0.16117	0	#NAME?	#NAME?	0	1	1	no
FBgn0019929	FBgn0019929	Ser7	X:9759250-9761103	q1	q2	NOTEST	0	0.101064	inf	#VALUE!	0	1	1	no
FBgn0019932	FBgn0019932	SamDC	2L:10339470-10341505	q1	q2	OK	56.3796	48.8108	-0.207972	0.865753	-0.859217	0.2822	0.99995	no
FBgn0019936	FBgn0019936	RpS20	3R:16647900-16649951	q1	q2	OK	2316.35	2493.16	0.106125	1.07633	0.654528	0.54415	0.99995	no
FBgn0019938	FBgn0019938	RpI1	2R:10478707-10488702	q1	q2	OK	28.9123	37.1274	0.360803	1.28414	1.61542	0.027	0.99995	no
FBgn0019940	FBgn0019940	Rh6	3R:11308879-11310421	q1	q2	NOTEST	0	0	0	1	0	1	1	no
FBgn0019947	FBgn0019947	Psn	3L:20425567-20429271	q1	q2	OK	49.5099	50.5194	0.0291214	1.02039	0.106511	0.89185	0.99995	no
FBgn0019948	FBgn0019948	Phm	2R:19872749-19875990	q1	q2	OK	27.0359	27.8455	0.0425671	1.02994	0.159952	0.83675	0.99995	no
FBgn0019949	FBgn0019949	Cdk9	2R:18523567-18525228	q1	q2	OK	25.0777	23.002	-0.124647	0.917228	-0.461888	0.56065	0.99995	no
FBgn0019952	FBgn0019952	Orct	3R:20101981-20104515	q1	q2	OK	0.68898	0.757516	0.136814	1.09947	0.207734	0.79685	0.99995	no
FBgn0019957	FBgn0019957	ND42	3R:17853426-17855115	q1	q2	OK	116.209	114.978	-0.0153614	0.989409	-0.0632352	0.9238	0.99995	no
FBgn0019960	FBgn0019960	CG6455	3R:17845226-17849203	q1	q2	OK	67.3674	68.7913	0.0301767	1.02114	0.131797	0.85035	0.99995	no
FBgn0019968	FBgn0019968	Khc-73	2R:11403282-11419743	q1	q2	OK	9.90615	13.6767	0.465327	1.38063	1.82488	0.00805	0.970513	no
FBgn0019972	FBgn0019972	Ice	3R:25625374-25627307	q1	q2	OK	58.8234	58.1413	-0.0168272	0.988404	-0.0788424	0.9204	0.99995	no
FBgn0019982	FBgn0019982	Gs1l	2L:4454663-4456822	q1	q2	OK	45.4495	40.4539	-0.167988	0.890083	-0.530169	0.4123	0.99995	no
FBgn0019985	FBgn0019985	mGluRA	4:957444-967451	q1	q2	OK	0.950137	0.242647	-1.96927	0.255382	-3.19126	0.00395	0.616277	no
FBgn0019990	FBgn0019990	Gcn2	3R:27221379-27283499	q1	q2	OK	33.2087	35.0693	0.0786469	1.05603	0.232978	0.7458	0.99995	no
FBgn0020018	FBgn0020018	Ppox	3R:20485342-20487573	q1	q2	OK	22.658	24.1314	0.0908911	1.06503	0.25205	0.6985	0.99995	no
FBgn0020224	FBgn0020224	Cbl	3L:8418044-8424324	q1	q2	OK	126.536	130.979	0.0497806	1.03511	0.226646	0.75665	0.99995	no
FBgn0020235	FBgn0020235	ATPsyn-gamma	3R:25573425-25574858	q1	q2	OK	327.722	328.464	0.00326096	1.00226	0.0132058	0.9839	0.99995	no
FBgn0020236	FBgn0020236	ATPCL	2R:11879914-11895160	q1	q2	OK	57.887	65.4206	0.176504	1.13014	0.55123	0.4669	0.99995	no
FBgn0020238	FBgn0020238	14-3-3epsilon	3R:14068252-14075030	q1	q2	OK	870.902	861.945	-0.0149159	0.989714	-0.0554864	0.93035	0.99995	no
FBgn0020240	FBgn0020240	Mcr	2L:8074108-8082969	q1	q2	OK	49.8832	52.3707	0.0702039	1.04987	0.337773	0.6626	0.99995	no
FBgn0020245	FBgn0020245	ttv	2R:10414075-10472826	q1	q2	OK	17.0423	17.9223	0.0726351	1.05164	0.255488	0.7575	0.99995	no
FBgn0020248	FBgn0020248	stet	3L:1475428-1489547	q1	q2	OK	64.222	76.4425	0.251308	1.19029	1.39135	0.13505	0.99995	no
FBgn0020249	FBgn0020249	stck	3R:4182688-4188269	q1	q2	OK	70.6014	72.441	0.0371098	1.02606	0.121894	0.885	0.99995	no
FBgn0020251	FBgn0020251	sfl	3L:6488779-6542333	q1	q2	OK	7.69093	7.97242	0.0518607	1.0366	0.18591	0.8017	0.99995	no
FBgn0020255	FBgn0020255	ran	X:11038908-11042622	q1	q2	OK	933.26	939.967	0.0103318	1.00719	0.0392941	0.9538	0.99995	no
FBgn0020257	FBgn0020257	ppa	2R:18573029-18576478	q1	q2	OK	0.701871	0.842625	0.263685	1.20054	0.413409	0.5585	0.99995	no
FBgn0020258	FBgn0020258	ppk	2L:14378217-14381170	q1	q2	NOTEST	0.0203949	0.0104281	-0.967732	0.511309	0	1	1	no
FBgn0020261	FBgn0020261	pcm	X:19379912-19385984	q1	q2	OK	39.1889	36.2138	-0.113907	0.924082	-0.458565	0.48155	0.99995	no
FBgn0020269	FBgn0020269	mspo	2R:10559439-10601126	q1	q2	NOTEST	0.178822	0.217959	0.285527	1.21886	0	1	1	no
FBgn0020270	FBgn0020270	mre11	2L:11282092-11284337	q1	q2	OK	34.4218	33.3247	-0.046734	0.968126	-0.20312	0.7998	0.99995	no
FBgn0020272	FBgn0020272	mst	X:21259985-21262010	q1	q2	OK	20.7154	20.0455	-0.0474258	0.967661	-0.171665	0.81935	0.99995	no
FBgn0020277	FBgn0020277	lush	3L:19597497-19599190	q1	q2	NOTEST	0	0.0574891	inf	#VALUE!	0	1	1	no
FBgn0020278	FBgn0020278	loco	3R:18445689-18465082	q1	q2	OK	10.3992	10.8143	0.0564763	1.03992	0.190887	0.7704	0.99995	no
FBgn0020279	FBgn0020279	lig	2R:3955459-3966320	q1	q2	OK	177.713	180.298	0.0208356	1.01455	0.0732324	0.90655	0.99995	no
FBgn0020280	FBgn0020280	laf	3R:701726-704255	q1	q2	NOTEST	0	0.00993534	inf	#VALUE!	0	1	1	no
FBgn0020294	FBgn0020294	ko	3L:21068666-21124259	q1	q2	OK	0.86101	0.928674	0.109141	1.07859	0.196316	0.7758	0.99995	no
FBgn0020299	FBgn0020299	stumps	3R:10402940-10433804	q1	q2	OK	0.424717	0.55545	0.387156	1.30781	0.513209	0.42165	0.99995	no
FBgn0020300	FBgn0020300	gk	3L:18132503-18138520	q1	q2	OK	1.59844	1.9248	0.268039	1.20417	0.47513	0.5898	0.99995	no
FBgn0020303	FBgn0020303	fok	2L:20075756-20091220	q1	q2	OK	161.886	165.476	0.0316433	1.02218	0.118406	0.88145	0.99995	no
FBgn0020304	FBgn0020304	drongo	2L:833583-851096	q1	q2	OK	43.6191	48.2403	0.145276	1.10594	0.585582	0.3889	0.99995	no
FBgn0020305	FBgn0020305	dbe	2L:868674-869911	q1	q2	OK	57.1219	52.3157	-0.126802	0.915859	-0.530688	0.48385	0.99995	no
FBgn0020306	FBgn0020306	dom	2R:17207542-17229352	q1	q2	OK	143.236	144.428	0.0119626	1.00833	0.0423338	0.9494	0.99995	no
FBgn0020307	FBgn0020307	dve	2R:18131467-18173974	q1	q2	NOTEST	0.0331286	0.0285373	-0.215228	0.86141	0	1	1	no
FBgn0020309	FBgn0020309	crol	2L:11794326-11809433	q1	q2	OK	40.6588	40.6555	-0.000115168	0.99992	-0.000520339	0.9993	0.99995	no
FBgn0020312	FBgn0020312	CG4050	2R:17011232-17015995	q1	q2	OK	34.1674	34.3947	0.00956618	1.00665	0.0415872	0.95555	0.99995	no
FBgn0020367	FBgn0020367	Vha68-2	2L:12974321-12978615	q1	q2	OK	226.156	239.835	0.0847277	1.06049	0.347794	0.60655	0.99995	no
FBgn0020368	FBgn0020368	Vha68-1	2L:13000764-13004142	q1	q2	OK	0.618768	0.848199	0.455005	1.37079	0.685206	0.35475	0.99995	no
FBgn0020369	FBgn0020369	Pros45	X:21178612-21188690	q1	q2	OK	243.676	246.411	0.0161069	1.01123	0.0673395	0.91985	0.99995	no
FBgn0020370	FBgn0020370	TppII	2R:9040392-9051348	q1	q2	OK	116.07	113.687	-0.0299258	0.979471	-0.121445	0.8616	0.99995	no
FBgn0020371	FBgn0020371	Tim17b2	2L:15484767-15485490	q1	q2	NOTEST	0	0	0	1	0	1	1	no
FBgn0020372	FBgn0020372	TM4SF	2R:19765981-19769954	q1	q2	OK	0.770631	0.94993	0.30178	1.23266	0.158121	0.8537	0.99995	no
FBgn0020376	FBgn0020376	Sr-CIII	2L:4120362-4121442	q1	q2	NOTEST	0	0.028743	inf	#VALUE!	0	1	1	no
FBgn0020377	FBgn0020377	Sr-CII	2R:8096358-8098730	q1	q2	NOTEST	0	0	0	1	0	1	1	no
FBgn0020378	FBgn0020378	Sp1	X:9623707-9649831	q1	q2	NOTEST	0.118302	0.155062	0.390377	1.31074	0	1	1	no
FBgn0020379	FBgn0020379	Rfx	3R:6188232-6203790	q1	q2	OK	11.6218	12.5939	0.115894	1.08365	0.397147	0.54185	0.99995	no
FBgn0020381	FBgn0020381	Dredd	X:523815-529760	q1	q2	OK	9.44742	9.50136	0.00821367	1.00571	0.0149666	0.9833	0.99995	no
FBgn0020385	FBgn0020385	pug	3R:6522239-6529038	q1	q2	OK	9.9538	7.57399	-0.394194	0.760914	-0.613147	0.3566	0.99995	no
FBgn0020386	FBgn0020386	Pdk1	3L:129451-145293	q1	q2	OK	96.8113	94.7268	-0.0314028	0.978468	-0.130793	0.85575	0.99995	no
FBgn0020388	FBgn0020388	Pcaf	3L:12514228-12519837	q1	q2	OK	29.3306	27.535	-0.0911402	0.938781	-0.180752	0.8001	0.99995	no
FBgn0020389	FBgn0020389	Papss	3L:19838396-19854025	q1	q2	OK	20.9027	22.8661	0.129525	1.09393	0.450848	0.49515	0.99995	no
FBgn0020391	FBgn0020391	Nrk	2R:9040392-9051348	q1	q2	OK	0.648891	0.98212	0.597924	1.51354	0.174344	0.8335	0.99995	no
FBgn0020392	FBgn0020392	Nmt	3L:8169233-8171510	q1	q2	OK	153.817	156.474	0.0247083	1.01727	0.121927	0.87685	0.99995	no
FBgn0020399	FBgn0020399	Mst89B	3R:12092733-12098145	q1	q2	OK	0.452296	0.709042	0.648604	1.56765	0.181272	0.8173	0.99995	no
FBgn0020407	FBgn0020407	asun	3R:12089980-12092613	q1	q2	OK	23.8782	23.2734	-0.0370146	0.97467	-0.151744	0.841	0.99995	no
FBgn0020412	FBgn0020412	JIL-1	3L:11071848-11086239	q1	q2	OK	20.6425	25.3085	0.294006	1.22604	1.28234	0.07735	0.99995	no
FBgn0020414	FBgn0020414	Idgf3	2L:16450906-16453176	q1	q2	OK	2.84891	2.33692	-0.285802	0.820285	-0.507972	0.47215	0.99995	no
FBgn0020415	FBgn0020415	Idgf2	2L:16400168-16450512	q1	q2	OK	23.9049	18.5321	-0.367276	0.775245	-1.12369	0.12235	0.99995	no
FBgn0020416	FBgn0020416	Idgf1	2L:16400168-16450512	q1	q2	NOTEST	0.147677	0.311565	1.07709	2.10978	0	1	1	no
FBgn0020429	FBgn0020429	GluRIIB	2L:5559341-5563502	q1	q2	NOTEST	0	0.0230256	inf	#VALUE!	0	1	1	no
FBgn0020439	FBgn0020439	fau	3R:6593887-6603090	q1	q2	OK	9.18897	8.75634	-0.0695751	0.952919	-0.156668	0.8297	0.99995	no
FBgn0020440	FBgn0020440	Fak56D	2R:15318163-15324774	q1	q2	OK	30.0859	28.6693	-0.0695809	0.952915	-0.309796	0.67635	0.99995	no
[truncated: 13,147 more rows]
