# Supplementary material for: The Hmr and Lhr Hybrid Incompatibility Genes Suppress a Broad Range of Heterochromatic Repeats
Source: PLoS Genet. 2014 Mar 20;10(3):e1004240. doi: 10.1371/journal.pgen.1004240 (PMC3961192; doi:10.1371/journal.pgen.1004240)
Supplement: Table S8 — DEG-seq output measuring the statistical significance of the differences in satellite DNA expression between Hmr− and Hmr−/Hmr+ ovaries, based on reads uniquely mapped with no mismatches. (XLSX) [file pgen.1004240.s013.xlsx]

## Sheet: output_score.txt
Repetitive DNA class	Reads Hmr–	Reads Hmr+/–	log2(Fold_change)	log2(Fold_change) normalized	Normalized Fold Change	p-value	q-value(Benjamini et al. 1995)	q-value(Storey et al. 2003)	Signature(p-value < 0.001)	Sequence name or type
unmappedreads	54979488	53224461	0.046804	-6.45728e-05	0.999955	5.27948e-17	3.32607e-15	3.32607e-15	TRUE
emb|M21017|DMRG|D.melanogaster	42434	38763	0.13054	0.0836718	1.05971	1.47146e-16	4.63509e-15	4.63509e-15	TRUE	D.melanogaster 18S, 5.8S 2S and 28S rRNA genes, complete, and 18SrRNA gene, 5' end, clone pDm238
emb|L36594|DMHCHRMA|Drosophila	105	26	2.01381	1.96694	3.90937	4.40633e-12	9.25329e-11	9.25329e-11	TRUE	Drosophila melanogaster (clone Y95-2) chromosome Y DNA fragment
(GAGAA)n_(TTCTC)n	39	2	4.2854	4.23853	18.8767	9.25699e-10	1.45798e-08	1.45798e-08	TRUE
emb|Z37541|DMCBHETLA|D.melanogaster	52	10	2.37851	2.33164	5.03378	7.06855e-08	8.90637e-07	8.90637e-07	TRUE	D.melanogaster DNA for centromeric beta-heterochromatin sequencethat binds to lamins
emb|X04343|DMSUF2|Drosophila	296	353	-0.254071	-0.30094	0.811724	0.00849157	0.0891615	0.0891615	FALSE	Drosophila mRNA (C-terminal) with suffix sequence (C363)
emb|M54972|DMSUFFIXC|Drosophila	33	55	-0.736966	-0.783834	0.580821	0.013928	0.116995	0.109683	FALSE	Drosophila melanogaster AG208 gene, suffix sequence
emb|X04344|DMSUF3|Drosophila	33	55	-0.736966	-0.783834	0.580821	0.013928	0.116995	0.109683	FALSE	Drosophila suffix sequence from gene AG208
emb|X52809|DMHMRRPTA|D.	10	2	2.32193	2.27506	4.84018	0.0388719	0.272103	0.272103	FALSE	D. melanogaster DNA non-mobile heterochromatic moderate repeats(HMR family) with an inserted copia-like element (MDG1)
(A)n	66	43	0.618129	0.571261	1.48582	0.0443266	0.279258	0.279258	FALSE
(CAAGA)n_(TCTTG)n	14	5	1.48543	1.43856	2.7105	0.0642236	0.367826	0.367826	FALSE
emb|U35404|DM35404|Drosophila	10	3	1.73697	1.6901	3.22678	0.0928378	0.487398	0.487398	FALSE	Drosophila melanogaster subterminal minisatellite at telomere of2L
emb|X14649|DMSAT04|Drosophila	8	2	2	1.95313	3.87214	0.109839	0.532295	0.532295	FALSE	Drosophila satellite DNA fragment 1.705-1232
emb|S78304|S78304|HP1-VS	32	20	0.678072	0.631203	1.54886	0.128943	0.580244	0.580244	FALSE	HP1-VS {RSS, VS, exon 1, fl-cDNA, recombination signal sequences,repetitive vivi-sequence} [Drosophila melanogaster, larva,Genomic/mRNA, 1641 nt]
emb|X62679|DMSUPF|D.melanogaster	15	24	-0.678072	-0.724941	0.605022	0.149246	0.626835	0.626835	FALSE
(CA)n	2	6	-1.58496	-1.63183	0.322678	0.172987	0.681138	0.681138	FALSE
emb|X04346|DMSUF5|Drosophila	282	303	-0.103623	-0.150491	0.900944	0.214844	0.796188	0.796188	FALSE	Drosophila suffix sequence from gene CG363
emb|X60225|DMH1H3|D.melanogaster	6	2	1.58496	1.53809	2.90411	0.289582	1	1	FALSE	D.melanogaster Histone H1-H3 intergenic spacer
(CAA)n	17	11	0.628031	0.581163	1.49605	0.34672	1	1	FALSE
emb|V00219|DMHSP7|Alpha-gamma	10	14	-0.485427	-0.532295	0.691454	0.418196	1	1	FALSE	Alpha-gamma fragment from the Drosophila heat shock genes
emb|Z71788|DMPORTO1|D.melanogaster	2	4	-1	-1.04687	0.484018	0.445825	1	1	FALSE	D.melanogaster repeat region Porto-1
(CAGT)n_(GTCA)n	2	4	-1	-1.04687	0.484018	0.445825	1	1	FALSE
emb|Z11734|DMSTEGHA|D.melanogaster	51	43	0.246161	0.199292	1.14813	0.536819	1	1	FALSE	D.melanogaster Su(Ste) gene homologous DNA
359_SAR_chrUextra_8846853_8847633	2	3	-0.584963	-0.631831	0.645357	0.682592	1	1	FALSE
emb|X86075|DMDNASMEM|D.melanogaster	4	2	1	0.953131	1.93607	0.687747	1	1	FALSE	D.melanogaster satellite DNA, mobile element and minisatellite
(CCAA)n_(GGTT)n	4	2	1	0.953131	1.93607	0.687747	1	1	FALSE
emb|U35403|DM35403|Drosophila	20	17	0.234465	0.187597	1.13886	0.744048	1	1	FALSE	Drosophila melanogaster proximal subterminal region at telomere 2L
359_SAR_chrUextra_5820452_5821285	3	2	0.584963	0.538094	1.45205	1	1	1	FALSE
359_SAR_DMchrU:8746591-8747911	3	2	0.584963	0.538094	1.45205	1	1	1	FALSE
359_SARchrUextra_21676838_21677490	3	2	0.584963	0.538094	1.45205	1	1	1	FALSE
(C)n_(G)n	11	11	0	-0.0468686	0.968035	1	1	1	FALSE
(GGAGAA)n_(TTCTCC)n	2	2	0	-0.0468686	0.968035	1	1	1	FALSE
359_SAR_chrU_8567091_8568513	2	2	0	-0.0468686	0.968035	1	1	1	FALSE
emb|J01068|DMARS312|d.	2	2	0	-0.0468686	0.968035	1	1	1	FALSE	d. melanogaster autonomous replication sequence (ars) 312
emb|J01122|DMRGA|D.melanogaster	28	28	0	-0.0468686	0.968035	1	1	1	FALSE	D.melanogaster 5S rRNA gene cluster repeat unit
emb|M11687|DMSAT353|D.melanogaster	2	2	0	-0.0468686	0.968035	1	1	1	FALSE	D.melanogaster 1.688 g/ml satellite DNA sequence
emb|M35654|DMRS1|D.melanogaster	3	3	0	-0.0468686	0.968035	1	1	1	FALSE	D.melanogaster neurogenic locus mastermind RS repeat sequence
emb|X01449|DMH55SUF|Drosophila	2	2	0	-0.0468686	0.968035	1	1	1	FALSE	Drosophila melanogaster H55 gene suffix sequence
emb|Z11735|DMSTEGHB|D.melanogaster	3	3	0	-0.0468686	0.968035	1	1	1	FALSE	D.melanogaster Su(Ste) gene homologous DNA
GAGAGAA_TTCTCTC	4	4	0	-0.0468686	0.968035	1	1	1	FALSE
Mel359_stratchan	2	2	0	-0.0468686	0.968035	1	1	1	FALSE
(CACAA)n	2	2	0	-0.0468686	0.968035	1	1	1	FALSE
(CAG)n_(CTG)n	5	5	0	-0.0468686	0.968035	1	1	1	FALSE
359_SAR_chrUextra_25804577_25805197	2	2	0	-0.0468686	0.968035	1	1	1	FALSE
DMSAT6_chrU_3729110_3733697	2	2	0	-0.0468686	0.968035	1	1	1	FALSE
emb|M21213|DMRSP1|D.melanogaster	2	2	0	-0.0468686	0.968035	1	1	1	FALSE	D.melanogaster segregation distorter (SD) responder (Rsp) element,segment 1
emb|M54888|DMSUF|Drosophila	2	2	0	-0.0468686	0.968035	1	1	1	FALSE	Drosophila melanogaster suffix sequence mRNA, 3' end
emb|M54969|DMSUFFIX|Drosophila	3	3	0	-0.0468686	0.968035	1	1	1	FALSE	Drosophila melanogaster genomic suffix sequence
emb|X01548|DMALU1|Drosophila	2	2	0	-0.0468686	0.968035	1	1	1	FALSE	Drosophila melanogaster Alu I repetitive sequence located nearribosomal genes
emb|X04345|DMSUF4|Drosophila	2	2	0	-0.0468686	0.968035	1	1	1	FALSE	Drosophila suffix sequence from gene CG208
(TA)n	2	2	0	-0.0468686	0.968035	1	1	1	FALSE
(TCTG)n_(CAGA)n	2	2	0	-0.0468686	0.968035	1	1	1	FALSE
emb|S50810|S50810|{satellite	2	2	0	-0.0468686	0.968035	1	1	1	FALSE	{satellite DNA} [Drosophila melanogaster, Doc mobile element,Transposon, 1086 nt]
emb|X13808|DMHPRT3|D.	2	2	0	-0.0468686	0.968035	1	1	1	FALSE	D. melanogaster DNA heterochromatin repeat 3
emb|X64428|DMSC13JUN|D.melanogaster	2	2	0	-0.0468686	0.968035	1	1	1	FALSE	D.melanogaster DNA for sc1 tandemly repeated sequence (3'junction)
emb|X93132|DM20D5M4|D.melanogaster	2	2	0	-0.0468686	0.968035	1	1	1	FALSE	D.melanogaster satellite sequence (clone p20D5M4)
emb|X93133|DM20D5M6|D.melanogaster	2	2	0	-0.0468686	0.968035	1	1	1	FALSE	D.melanogaster satellite sequence (clone p20D5M6)
emb|X93140|DMORM6|D.melanogaster	2	2	0	-0.0468686	0.968035	1	1	1	FALSE	D.melanogaster satellite sequence (clone library pORM6)
emb|V00225|DMREP1|Repetitive	2	2	0	-0.0468686	0.968035	1	1	1	FALSE	Repetitive DNA from Drosophila satellite fraction DNA
emb|X93489|DMYRETTR5|D.melanogaster	2	2	0	-0.0468686	0.968035	1	1	1	FALSE	D.melanogaster transposon-like DNA (172 bp)
emb|X04342|DMSUF1|Drosophila	2	2	0	-0.0468686	0.968035	1	1	1	FALSE	Drosophila mRNA (C-terminal) with suffix sequence (C208)
emb|X15366|DMSAT07|Drosophila	2	2	0	-0.0468686	0.968035	1	1	1	FALSE	Drosophila satellite DNA fragment 1.686-9
emb|X93135|DM20D5M8|D.melanogaster	2	2	0	-0.0468686	0.968035	1	1	1	FALSE	D.melanogaster satellite sequence (clone p20D5M8)
