# Supplementary material for: The Hmr and Lhr Hybrid Incompatibility Genes Suppress a Broad Range of Heterochromatic Repeats
Source: PLoS Genet. 2014 Mar 20;10(3):e1004240. doi: 10.1371/journal.pgen.1004240 (PMC3961192; doi:10.1371/journal.pgen.1004240)
Supplement: Table S9 — DEG-seq output measuring the statistical significance of the differences in piRNAs uniquely mapping with up to one mismatch to TE consensus sequences from Repbase between LhrKO and Lhr+ ovaries. (XLSX) [file pgen.1004240.s014.xlsx]

## Sheet: output_score
Transposable Element	value1_Lhr+	value2_LhrKO	log2(Fold_change)	log2(Fold_change) normalized	Normalized Fold Change	p-value	q-value(Benjamini et al. 1995)	q-value(Storey et al. 2003)	Signature(p-value < 0.001)
ACCORD2	138551	203030	-0.551276	-0.968793	1.9572	0	0	0	TRUE
ACCORD	240707	155712	0.628398	0.210881	0.86401	0	0	0	TRUE
ARS406	23054	8430	1.45141	1.0339	0.48839	0	0	0	TRUE
BAGGINS1	505707	456818	0.146682	-0.270835	1.20651	0	0	0	TRUE
BARI	305541	204998	0.575756	0.158239	0.896118	0	0	0	TRUE
BATUMI	1754283	1395529	0.330069	-0.0874478	1.06249	0	0	0	TRUE
BEL	525596	467074	0.170303	-0.247214	1.18691	0	0	0	TRUE
Bica	124400	133082	-0.097329	-0.514846	1.42884	0	0	0	TRUE
BLOOD	3882379	1869671	1.05416	0.636639	0.64321	0	0	0	TRUE
BS2	912223	899680	0.0199746	-0.397543	1.31726	0	0	0	TRUE
BS	611415	355356	0.782887	0.36537	0.77627	0	0	0	TRUE
Chimpo	447417	471695	-0.0762342	-0.493751	1.4081	0	0	0	TRUE
Chouto	69340	76732	-0.146141	-0.563658	1.47801	0	0	0	TRUE
CIRCE	795957	466237	0.771627	0.35411	0.782352	0	0	0	TRUE
Copia1	359015	185684	0.951195	0.533677	0.690792	0	0	0	TRUE
COPIA2	205849	185242	0.152175	-0.265342	1.20192	0	0	0	TRUE
COPIA	300815	267742	0.168033	-0.249484	1.18878	0	0	0	TRUE
DIVER2	236559	244525	-0.0477819	-0.465299	1.3806	0	0	0	TRUE
DIVER	381243	257722	0.564895	0.147378	0.90289	0	0	0	TRUE
DM176	545656	447041	0.287585	-0.129933	1.09424	0	0	0	TRUE
DM297	653155	299039	1.12709	0.709575	0.6115	0	0	0	TRUE
DMHMR2	41487	93627	-1.17427	-1.59178	3.01422	0	0	0	TRUE
DMRT1B	2233088	2115662	0.0779309	-0.339586	1.26539	0	0	0	TRUE
DMRT1C	43675	16605	1.39519	0.977673	0.507798	0	0	0	TRUE
DNAREP1	9871	3313	1.57506	1.15754	0.448276	0	0	0	TRUE
DOC	1372780	1374821	-0.00214335	-0.419661	1.33761	0	0	0	TRUE
DOC5	29208	31648	-0.115751	-0.533268	1.4472	0	0	0	TRUE
DOC6	295060	121135	1.28439	0.866875	0.548333	0	0	0	TRUE
FROGGER	2646	17101	-2.6922	-3.10971	8.63211	0	0	0	TRUE
FW	2194502	1971819	0.154366	-0.263151	1.2001	0	0	0	TRUE
G2	1391808	1487229	-0.0956666	-0.513184	1.4272	0	0	0	TRUE
G5	92702	87920	0.0764091	-0.341108	1.26673	0	0	0	TRUE
G6	260906	262830	-0.0105998	-0.428117	1.34548	0	0	0	TRUE
G	757020	652148	0.215132	-0.202385	1.1506	0	0	0	TRUE
GTWIN	123670	114065	0.116639	-0.300878	1.23189	0	0	0	TRUE
GYPSY12	800989	714137	0.165582	-0.251936	1.1908	0	0	0	TRUE
Gypsy-1	320403	284580	0.171053	-0.246464	1.1863	0	0	0	TRUE
Gypsy2	1032900	658215	0.65007	0.232553	0.851128	0	0	0	TRUE
GYPSY3	226600	225788	0.00517905	-0.412338	1.33084	0	0	0	TRUE
GYPSY4	473621	389672	0.281473	-0.136044	1.09889	0	0	0	TRUE
GYPSY6	581359	513123	0.180125	-0.237393	1.17886	0	0	0	TRUE
GYPSY7	8084	13611	-0.751632	-1.16915	2.24879	0	0	0	TRUE
GYPSY8	57438	167670	-1.54555	-1.96306	3.89889	0	0	0	TRUE
GYPSY9	2290	5231	-1.19174	-1.60926	3.05095	0	0	0	TRUE
HETA	886948	832716	0.091025	-0.326492	1.25396	0	0	0	TRUE
HETRP	143934	1017	7.14494	6.72743	0.00943719	0	0	0	TRUE
HOBO	196101	118849	0.722467	0.30495	0.80947	0	0	0	TRUE
I	235473	144342	0.70607	0.288553	0.818723	0	0	0	TRUE
INVADER2	177944	180049	-0.0169663	-0.434483	1.35143	0	0	0	TRUE
INVADER6	729835	288156	1.34072	0.923203	0.527337	0	0	0	TRUE
IVK	788923	972059	-0.301159	-0.718677	1.64567	0	0	0	TRUE
LTRMDG3	35030	17089	1.03552	0.618006	0.651571	0	0	0	TRUE
MAX	2101021	1919082	0.130674	-0.286843	1.21997	0	0	0	TRUE
MDG1	252291	148015	0.769345	0.351828	0.783591	0	0	0	TRUE
NOMAD	600956	397028	0.598019	0.180501	0.882396	0	0	0	TRUE
QUASIMODO2	103469	143843	-0.475296	-0.892814	1.85679	0	0	0	TRUE
R1	3493818	3430206	0.0265092	-0.391008	1.31131	0	0	0	TRUE
R2	100628	97415	0.046816	-0.370701	1.29298	0	0	0	TRUE
ROO	5538918	1757080	1.65642	1.23891	0.423693	0	0	0	TRUE
ROOA	552405	286044	0.949489	0.531972	0.691609	0	0	0	TRUE
ROVER	256881	262809	-0.0329145	-0.450432	1.36645	0	0	0	TRUE
RSP	10024	1882	2.41312	1.9956	0.250763	0	0	0	TRUE
SAR	7894	1669	2.24177	1.82426	0.282387	0	0	0	TRUE
STALKER2	1882674	1024741	0.877524	0.460007	0.726983	0	0	0	TRUE
STALKER4	91271	54889	0.733639	0.316122	0.803226	0	0	0	TRUE
TABOR	182798	158138	0.209066	-0.208451	1.15545	0	0	0	TRUE
TAHRE	879856	841231	0.0647654	-0.352752	1.27699	0	0	0	TRUE
TART	2834457	1548736	0.871981	0.454464	0.729781	0	0	0	TRUE
TIRANT	11414	27444	-1.26569	-1.6832	3.2114	0	0	0	TRUE
TRANSIB2	253828	219132	0.212051	-0.205466	1.15306	0	0	0	TRUE
unmapped	64998942	49253978	0.400176	-0.0173412	1.01209	0	0	0	TRUE
DM1731	358473	295088	0.280719	-0.136798	1.09946	2.702791056231e-318	5.14280835806487e-318	1.19415666599829e-319	TRUE
QUASIMODO	219600	145745	0.591432	0.173914	0.886434	2.22987e-281	4.18482e-281	9.71721e-283	TRUE
INVADER4	98970	62012	0.674444	0.256927	0.836869	2.23286e-268	4.13382e-268	9.59879e-270	TRUE
INVADER1	474945	328950	0.529892	0.112375	0.925064	1.57598e-260	2.87879e-260	6.68459e-262	TRUE
DMRT1A	54362	50192	0.115141	-0.302376	1.23317	3.0362e-250	5.47316e-250	1.27088e-251	TRUE
DM412B	15769	7519	1.06848	0.650961	0.636856	5.47738e-238	9.74547e-238	2.26291e-239	TRUE
GYPSY10	104177	90395	0.204722	-0.212795	1.15893	3.54412e-230	6.22493e-230	1.44544e-231	TRUE
BLASTOPIA	159545	105304	0.599403	0.181886	0.88155	2.83738e-223	4.92051e-223	1.14255e-224	TRUE
INVADER3	316974	217243	0.545055	0.127538	0.915392	9.50612e-223	1.62792e-222	3.78006e-224	TRUE
DOC4	2079	3645	-0.810029	-1.22755	2.34168	8.06966e-221	1.36487e-220	3.16925e-222	TRUE
GYPSY5	33049	31738	0.0583954	-0.359122	1.28264	2.60124e-219	4.34598e-219	1.00914e-220	TRUE
Jockey	777801	551315	0.496524	0.0790071	0.946709	2.18627e-214	3.60865e-214	8.37935e-216	TRUE
GYPSY2	582565	410714	0.504285	0.0867677	0.94163	5.04147e-193	8.22239e-193	1.90925e-194	TRUE
JOCKEY2	18800	18697	0.00792586	-0.409591	1.32831	9.16038e-166	1.47644e-165	3.42831e-167	TRUE
BURDOCK	303707	211355	0.523012	0.105495	0.929486	7.00411e-148	1.11577e-147	2.59084e-149	TRUE
TRANSPAC	28062	16560	0.760915	0.343398	0.788183	1.07425e-132	1.69163e-132	3.928e-134	TRUE
GYPSY11	1021	1907	-0.901322	-1.31884	2.49465	2.84957e-130	4.43625e-130	1.03011e-131	TRUE
G3	3525	4430	-0.329683	-0.747201	1.67853	1.88678e-117	2.90437e-117	6.74398e-119	TRUE
POGO	97291	65494	0.570944	0.153426	0.899113	5.66344e-99	8.62102e-99	2.00181e-100	TRUE
PROTOP	924801	715591	0.370008	-0.0475095	1.03348	9.38223e-98	1.41249e-97	3.27982e-99	TRUE
GYPSY	144440	117440	0.298546	-0.118971	1.08596	1.3249e-97	1.97294e-97	4.5812e-99	TRUE
S	6761	3278	1.04442	0.626904	0.647565	1.1831e-96	1.74285e-96	4.04692e-98	TRUE
G5A	132	545	-2.04572	-2.46324	5.51452	1.07927e-89	1.57298e-89	3.65248e-91	TRUE
HMSBEAGLE	215430	151218	0.510589	0.0930721	0.937524	7.93144e-83	1.1438e-82	2.65592e-84	TRUE
POGON1	1826	585	1.64218	1.22466	0.427898	1.9967e-80	2.84946e-80	6.61648e-82	TRUE
Transib1	5868	2937	0.998526	0.581008	0.668496	1.07174e-73	1.51369e-73	3.51482e-75	TRUE
INVADER5	1103	294	1.90754	1.49003	0.356006	9.65899e-66	1.35029e-65	3.13539e-67	TRUE
G4	27860	23892	0.221668	-0.19585	1.1454	2.88259e-53	3.98904e-53	9.26261e-55	TRUE
TC1-2	45832	30665	0.579762	0.162245	0.893633	8.05795e-53	1.10394e-52	2.56337e-54	TRUE
Transib5	50985	34375	0.568713	0.151196	0.900504	2.74022e-51	3.71694e-51	8.63078e-53	TRUE
Transib4	109	332	-1.60686	-2.02437	4.06815	2.15315e-43	2.89198e-43	6.71521e-45	TRUE
FW2	1894	2169	-0.195594	-0.613111	1.52955	1.10727e-41	1.47278e-41	3.41982e-43	TRUE
MDG3	278040	200268	0.473361	0.0558434	0.962032	5.5863e-40	7.35888e-40	1.70874e-41	TRUE
MICROPIA	267727	207971	0.36438	-0.0531369	1.03752	2.0026e-36	2.61291e-36	6.06723e-38	TRUE
S2	887	323	1.4574	1.03988	0.486367	3.55903e-31	4.59988e-31	1.0681e-32	TRUE
DMSAT6	874	1078	-0.302652	-0.720169	1.64738	4.27429e-28	5.47269e-28	1.27077e-29	TRUE
GYPSY6A	22858	19046	0.263211	-0.154306	1.11289	1.38632e-27	1.75858e-27	4.08344e-29	TRUE
MARINER2	814	1011	-0.312682	-0.730199	1.65887	4.62042e-27	5.80732e-27	1.34847e-28	TRUE
DOC3	404485	295558	0.452645	0.0351278	0.975945	6.46676e-24	8.05405e-24	1.87016e-25	TRUE
DM412	5417	4889	0.147955	-0.269562	1.20544	3.61584e-21	4.4628e-21	1.03627e-22	TRUE
R1-2	284	409	-0.52621	-0.943727	1.92349	1.17617e-17	1.4387e-17	3.34069e-19	TRUE
DOC2	542	211	1.36105	0.943533	0.519958	5.15427e-17	6.24898e-17	1.45102e-18	TRUE
ZAM	51719	40931	0.3375	-0.0800167	1.05703	5.53052e-17	6.64633e-17	1.54329e-18	TRUE
IDEFIX	163377	118503	0.463281	0.0457641	0.968777	8.43917e-17	1.00536e-16	2.33447e-18	TRUE
G7	335	451	-0.428966	-0.846484	1.79811	3.13652e-16	3.70433e-16	8.60152e-18	TRUE
TRANSIB3	1104	1139	-0.0450276	-0.462545	1.37797	3.76043e-14	4.40324e-14	1.02244e-15	TRUE
XDMR	209	62	1.75316	1.33565	0.396215	7.71221e-12	8.95401e-12	2.07913e-13	TRUE
TLD1	146	36	2.0199	1.60238	0.329333	8.36701e-11	9.63261e-11	2.23671e-12	TRUE
PEN2	105	148	-0.495208	-0.912725	1.8826	6.01723e-07	6.86967e-07	1.59515e-08	TRUE
LOOPER1	16469	13061	0.334488	-0.0830296	1.05924	9.35189e-07	1.05885e-06	2.45867e-08	TRUE
PEN1	44	75	-0.769387	-1.1869	2.27664	1.06678e-05	1.19794e-05	2.78163e-07	TRUE
TC1	2265	1919	0.239156	-0.178361	1.1316	7.21337e-05	8.0344e-05	1.8656e-06	TRUE
M4DM	87058	66517	0.388254	-0.0292634	1.02049	8.27499e-05	9.14253e-05	2.12291e-06	TRUE
DMLTR5	3791	3089	0.295439	-0.122079	1.0883	0.000492921	0.000540242	1.25445e-05	TRUE
DMCR1A	1023274	762335	0.424695	0.00717832	0.995037	0.000957288	0.00104086	2.41689e-05	TRUE
DMTOM1	23	39	-0.76184	-1.17936	2.26476	0.00184909	0.00199469	4.6317e-05	FALSE
FW3	1115	932	0.258642	-0.158875	1.11642	0.0131738	0.0141001	0.000327406	FALSE
FB4	1386	951	0.54341	0.125893	0.916437	0.0385119	0.0409002	0.00094971	FALSE
HELENA	11165	8591	0.378085	-0.0394319	1.02771	0.0576878	0.0607941	0.00141165	FALSE
STALKER3	18	24	-0.415037	-0.832555	1.78084	0.0630825	0.0659718	0.00153187	FALSE
ALUII	8	1	3	2.58248	0.166953	0.0879479	0.0912792	0.00211952	FALSE
HELITRON1	69	39	0.823122	0.405605	0.75492	0.173781	0.179008	0.00415659	FALSE
TLD2	1291	923	0.484086	0.0665693	0.954906	0.292664	0.299216	0.00694784	FALSE
GYPSY12A	383	275	0.477913	0.0603956	0.959001	0.608735	0.617753	0.0143443	FALSE
BS4	89	71	0.325986	-0.0915309	1.0655	0.690403	0.695479	0.0161491	FALSE
PEN4	26	21	0.308122	-0.109395	1.07878	0.883024	0.883024	0.020504	FALSE
