# Supplementary material for: The Hmr and Lhr Hybrid Incompatibility Genes Suppress a Broad Range of Heterochromatic Repeats
Source: PLoS Genet. 2014 Mar 20;10(3):e1004240. doi: 10.1371/journal.pgen.1004240 (PMC3961192; doi:10.1371/journal.pgen.1004240)
Supplement: Table S10 — Ping-pong scores in LhrKO and Lhr+ ovaries calculated as described in [48]. Those with fold-change difference >2 are indicated in bold. (XLSX) [file pgen.1004240.s015.xlsx]

## Sheet: Sheet1
TE_name	Lhr+	LhrKO	Fold Change (LhrKO/Lhr+)
DOC2	0.010482	0	0
DOC4	0.00790635	0	0
FW3	0.00720523	0	0
GYPSY11	0.00894543	0	0
MARINER2_DM__Mariner/Tc1__Drosophila	0.0814183	0	0
TLD1__Non-LTR_Retrotransposon__Drosophila	0.116012	0	0
TLD2__Non-LTR_Retrotransposon__Drosophila	0.347991	0	0
Transib1__Transib__Drosophila	0.0317643	0	0
TRANSIB3__Transib__Drosophila	0.0350362	0	0
DMLTR5	0.265014	0.00333876	0.0125984
HELENA_RT__Jockey__Drosophila	0.228907	0.0175533	0.0766835
M4DM__DNA_transposon__Drosophila	0.344279	0.0461802	0.134136
GYPSY10	0.0340009	0.00584022	0.171766
TABOR	0.038344	0.00943017	0.245936
412B	0.0555961	0.0144647	0.260174
ZAM	0.0128668	0.00350978	0.272777
Transib5__Transib__Drosophila	0.289804	0.105878	0.365341
SAT6	0.0678896	0.0265028	0.390381
FB4_DM__Mariner/Tc1__Drosophila	0.0217562	0.00889018	0.408627
HETRP_DM__DMHETRP__Drosophila	0.477971	0.201527	0.421631
412	0.101007	0.043213	0.427821
TC1-2_DM__Mariner/Tc1__Drosophila	0.391317	0.172168	0.43997
INVADER6	0.219239	0.0985777	0.449637
POGON1__Mariner/Tc1__Drosophila	0.20588	0.0971486	0.471871
TRANSIB2__Transib__Drosophila	0.259739	0.122945	0.473339
G4_DM__Jockey__Drosophila	0.20135	0.100584	0.499548
TART__Jockey__Drosophila	0.355748	0.179564	0.50475
GYPSY	0.0953207	0.0503948	0.528687
JOCKEY2__Jockey__Drosophila	0.307999	0.167189	0.542823
RSP__RSP__Drosophila	0.182726	0.099749	0.545894
RT1A	0.0816574	0.0473856	0.580297
S_DM__Mariner/Tc1__Drosophila	0.0879539	0.0529512	0.602034
ROO	0.21255	0.130248	0.612786
STALKER4	0.31392	0.195291	0.622104
IDEFIX	0.105985	0.0660774	0.62346
GYPSY6A_LTR__Gypsy__Drosophila	0.0886327	0.0553503	0.62449
IVK_DM__Jockey__Drosophila	0.440908	0.277423	0.629208
NOMAD	0.316544	0.19955	0.630404
STALKER2	0.0772756	0.0499595	0.64651
TART_B1__Jockey__Drosophila	0.32945	0.215438	0.653932
BLASTOPIA	0.259094	0.17109	0.660341
BLOOD	0.237868	0.159195	0.669256
INVADER3	0.369366	0.25291	0.684713
Copia1	0.368659	0.252562	0.685085
BICA	0.207414	0.143056	0.689712
ROVER_DM__Gypsy__Drosophila	0.265227	0.186825	0.704398
COPIA	0.331848	0.234098	0.705437
BS	0.296422	0.209288	0.706047
CHOUTO	0.269145	0.192668	0.715854
Gypsy2	0.221195	0.158767	0.717771
DOC6	0.391756	0.281415	0.718344
INVADER4	0.269719	0.19575	0.725755
GYPSY6	0.0944762	0.0694508	0.735114
I_DM__I__Drosophila	0.293328	0.218968	0.746494
CIRCE	0.38578	0.293411	0.760565
SAR_DM__SAT__Drosophila	0.0312537	0.0242921	0.777254
DOC3	0.3227	0.254758	0.789456
POGO__Mariner/Tc1__Drosophila	0.255572	0.2043	0.799383
LTRMDG3_DM__LTR_Retrotransposon__Drosophila	0.82656	0.661008	0.799711
PROTOP__P__Drosophila	0.328598	0.268709	0.817742
TAHRE__Jockey__Drosophila	0.334052	0.273627	0.819115
HETA__Jockey__Drosophila	0.313671	0.26027	0.829753
BEL	0.320761	0.266807	0.831793
GYPSY4	0.282558	0.23802	0.842376
MDG1	0.120533	0.101607	0.84298
INVADER1	0.413916	0.349463	0.844284
DOC5	0.146275	0.125342	0.856892
FW	0.439178	0.376788	0.857939
MAX	0.361064	0.312337	0.865047
MDG3_DM__Gypsy__Drosophila	0.367903	0.320524	0.87122
BAGGINS1	0.339109	0.297052	0.875976
ROOA	0.234554	0.205804	0.877429
PROTOP_A__P__Drosophila	0.403506	0.355381	0.880732
LOOPER1_DM__piggyBac__Drosophila	0.078422	0.0694992	0.88622
HMSBEAGLE_I__Gypsy__Drosophila	0.266284	0.240447	0.902971
DIVER2	0.220903	0.20025	0.906506
176	0.287051	0.265541	0.925065
ACCORD	0.359162	0.334041	0.930057
G2_DM__Jockey__Drosophila	0.474549	0.44138	0.930104
G6_DM__Jockey__Drosophila	0.264172	0.246142	0.931751
HOBO__hAT__Drosophila	0.307322	0.287632	0.935931
CHIMPO	0.248159	0.234053	0.943157
MICROPIA	0.376638	0.357425	0.948986
QUASIMODO	0.33664	0.32092	0.953303
CR1A	0.379304	0.364529	0.961048
RT1C	0.0248079	0.0238688	0.962146
DIVER	0.207303	0.199876	0.964173
BURDOCK	0.320967	0.309758	0.965077
COPIA2	0.167156	0.162851	0.974245
DOC	0.444697	0.442295	0.994598
RT1B	0.317537	0.31952	1.00625
Jockey__Jockey__Drosophila	0.377637	0.380198	1.00678
Gypsy1	0.0658507	0.0664152	1.00857
GYPSY2	0.093384	0.0943285	1.01011
BS2	0.281185	0.288741	1.02687
1731	0.252047	0.261188	1.03627
ARS406	0.217744	0.225882	1.03737
BATUMI	0.382404	0.401778	1.05066
G_DM__Jockey__Drosophila	0.327143	0.345515	1.05616
DMHMR2	0.173312	0.191896	1.10723
G3_DM__Jockey__Drosophila	0.0111366	0.013022	1.1693
ACCORD2	0.15917	0.187709	1.1793
TRANSPAC	0.461402	0.54562	1.18253
INVADER2	0.325963	0.389462	1.1948
GYPSY12	0.261061	0.312813	1.19824
BARI	0.342438	0.413223	1.20671
G5_DM__Jockey__Drosophila	0.160944	0.194924	1.21113
QUASIMODO2	0.194211	0.235818	1.21424
297	0.163207	0.200383	1.22778
R1_DM__Non-LTR_Retrotransposon__Drosophila	0.362305	0.450268	1.24279
PROTOP_B__P__Drosophila	0.447795	0.57185	1.27704
GYPSY7	0.0271127	0.0348416	1.28506
DNAREP1	0.0328684	0.0469209	1.42754
R2_DM__R2__Drosophila	0.10223	0.147725	1.44502
TIRANT	0.00770599	0.0125293	1.62592
GYPSY3	0.0501472	0.0841526	1.67811
FROGGER	0.0704888	0.135414	1.92107
GYPSY5	0.000620085	0.0012977	2.09278
GYPSY8	0.109472	0.238824	2.1816
GTWIN	0.0202127	0.0481518	2.38225
GYPSY9	0.225048	0.609083	2.70645
TC1_DM__Mariner/Tc1__Drosophila	0.0136239	0.0484627	3.55719
GYPSY12A_LTR__Gypsy__Drosophila	0.000964192	0.267322	277.25
ALUII_DM__SINE1/7SL__Drosophila	0	0	NA
BS4	0	0	NA
DMTOM1	0	0	NA
FW2	0	0.0935673	NA
G5A_DM__Jockey__Drosophila	0	0	NA
G7_DM__Jockey__Drosophila	0	0	NA
HELITRON1_DM__Helitron__Drosophila	0	0	NA
INVADER5	0	0	NA
PEN1__PEN1__Drosophila	0	0	NA
PEN2__PEN2__Drosophila	0	0	NA
PEN4__PEN4__Drosophila	0	0	NA
R1-2_DM__Non-LTR_Retrotransposon__Drosophila	0	0	NA
S2_DM__Mariner/Tc1__Drosophila	0	0	NA
STALKER3_LTR__Gypsy__Drosophila	0	0	NA
TLD3__Non-LTR_Retrotransposon__Drosophila	0	0	NA
Transib4__Transib__Drosophila	0	0	NA
XDMR__SAT__Drosophila	0	0	NA
