# Supplementary material for: The Hmr and Lhr Hybrid Incompatibility Genes Suppress a Broad Range of Heterochromatic Repeats
Source: PLoS Genet. 2014 Mar 20;10(3):e1004240. doi: 10.1371/journal.pgen.1004240 (PMC3961192; doi:10.1371/journal.pgen.1004240)
Supplement: Table S11 — DEG-seq output measuring the statistical significance of the differences in piRNAs uniquely mapping with up to one mismatch to piRNA clusters between LhrKO and Lhr+ ovaries. (XLSX) [file pgen.1004240.s016.xlsx]

## Sheet: output_score
Cluster	value1_Lhr+	value2_LhrKO	log2(Fold_change)	log2(Fold_change) normalized	Normalized Fold Change	p-value	q-value(Benjamini et al. 1995)	q-value(Storey et al. 2003)	Signature(p-value < 0.001)
piRNAclusters100_chr3LHet:2180369-2230834	9482	46183	-2.2841	-2.61883	6.14251	0	0	0	TRUE
piRNAclusters101_chrU:6290119-6294042	14732	20836	-0.500125	-0.834856	1.78368	0	0	0	TRUE
piRNAclusters10_chrU:5766709-5772171	54748	132250	-1.27239	-1.60712	3.04643	0	0	0	TRUE
piRNAclusters110_chrX:12664997-12666347	12957	4284	1.5967	1.26197	0.416974	0	0	0	TRUE
piRNAclusters112_chr2R:410699-420947	3257	6554	-1.00883	-1.34356	2.53777	0	0	0	TRUE
piRNAclusters11_chr3R:27895170-27905030	8995	1	13.1349	12.8002	0.000140205	0	0	0	TRUE
piRNAclusters13_chr3LHet:2011005-2180268	66343	37574	0.82021	0.485479	0.71426	0	0	0	TRUE
piRNAclusters142_chr2R:1039690-1048724	5366	1438	1.89978	1.56505	0.337965	0	0	0	TRUE
piRNAclusters16_chr3RHet:2033726-2108757	17860	61548	-1.78498	-2.11971	4.34607	0	0	0	TRUE
piRNAclusters1_chr2R:2144350-2386719	1978343	1105094	0.840123	0.505393	0.704468	0	0	0	TRUE
piRNAclusters21_chr2RHet:2803105-2898450	88819	50519	0.814042	0.479312	0.71732	0	0	0	TRUE
piRNAclusters26_chr3LHet:495579-629871	41589	46448	-0.159414	-0.494145	1.40849	0	0	0	TRUE
piRNAclusters27_chr2L:20104661-20118503	201054	398918	-0.988509	-1.32324	2.50227	0	0	0	TRUE
piRNAclusters28_chr2R:102145-211665	17591	24855	-0.498699	-0.833429	1.78192	0	0	0	TRUE
piRNAclusters29_chr4:824221-865373	14164	4375	1.69487	1.36014	0.389544	0	0	0	TRUE
piRNAclusters2_chrX:21392176-21431907	808792	229970	1.81432	1.47959	0.35859	0	0	0	TRUE
piRNAclusters32_chr3L:23452700-23482444	13235	19070	-0.526947	-0.861677	1.81715	0	0	0	TRUE
piRNAclusters33_chr2L:2500-11131	12337	3732	1.72497	1.39024	0.381501	0	0	0	TRUE
piRNAclusters34_chr3LHet:2529-24011	37506	39586	-0.0778689	-0.412599	1.33108	0	0	0	TRUE
piRNAclusters37_chr3RHet:1599834-1675840	15979	25823	-0.692479	-1.02721	2.03808	0	0	0	TRUE
piRNAclusters39_chr2R:744685-782837	9493	13007	-0.454352	-0.789083	1.72798	0	0	0	TRUE
piRNAclusters3_chr4:1258474-1348320	8925	30551	-1.7753	-2.11003	4.31699	0	0	0	TRUE
piRNAclusters42_chr3R:6253-22624	14961	5383	1.47472	1.13999	0.453762	0	0	0	TRUE
piRNAclusters43_chrU:5629534-5635726	48129	67718	-0.492633	-0.827363	1.77444	0	0	0	TRUE
piRNAclusters44_chr3LHet:356905-406827	18202	22136	-0.282298	-0.617028	1.53371	0	0	0	TRUE
piRNAclusters49_chr3RHet:1775509-1799907	13486	18817	-0.480574	-0.815305	1.75967	0	0	0	TRUE
piRNAclusters50_chr3RHet:617645-658939	31513	12754	1.305	0.970267	0.510412	0	0	0	TRUE
piRNAclusters51_chr2L:22971157-22992887	16472	19677	-0.256495	-0.591225	1.50653	0	0	0	TRUE
piRNAclusters58_chr3L:24467285-24502317	8523	14212	-0.737676	-1.07241	2.10294	0	0	0	TRUE
piRNAclusters5_chr2L:20148260-20227581	520339	373689	0.477614	0.142883	0.905707	0	0	0	TRUE
piRNAclusters62_chr2L:22258714-22292510	9106	46835	-2.3627	-2.69743	6.48645	0	0	0	TRUE
piRNAclusters69_chr3RHet:1388386-1472907	34080	38749	-0.185234	-0.519964	1.43392	0	0	0	TRUE
piRNAclusters6_chr3L:23273965-23314199	64832	136184	-1.07078	-1.40551	2.64911	0	0	0	TRUE
piRNAclusters73_chr2R:848780-887289	6053	17661	-1.54484	-1.87958	3.67967	0	0	0	TRUE
piRNAclusters7_chrU:4015850-4029971	958926	442973	1.1142	0.77947	0.582581	0	0	0	TRUE
piRNAclusters83_chr3LHet:717137-744867	6632	19041	-1.52159	-1.85632	3.62084	0	0	0	TRUE
piRNAclusters85_chrU:1196000-1232761	1139	4577	-2.00663	-2.34137	5.06782	0	0	0	TRUE
piRNAclusters8_chrX:21505667-21684449	1190890	759023	0.649825	0.315094	0.803799	0	0	0	TRUE
unmapped	14515400	12240651	0.245904	-0.0888265	1.0635	0	0	0	TRUE
piRNAclusters70_chr3RHet:1195594-1225067	16450	18962	-0.205024	-0.539754	1.45372	3.77261e-271	1.33928e-270	2.90403e-271	TRUE
piRNAclusters23_chr2L:22369382-22420241	11180	13720	-0.29536	-0.630091	1.54766	1.87106e-259	6.48026e-259	1.40515e-259	TRUE
piRNAclusters56_chr2R:1254616-1281908	13987	6824	1.0354	0.700666	0.615288	1.06505e-248	3.60089e-248	7.80803e-249	TRUE
piRNAclusters133_chr2RHet:507102-519742	419	1522	-1.86095	-2.19568	4.58105	5.97169e-208	1.97205e-207	4.27611e-208	TRUE
piRNAclusters24_chr3LHet:163583-206577	13750	7036	0.966604	0.631874	0.645338	3.4399e-204	1.11015e-203	2.4072e-204	TRUE
piRNAclusters31_chr2L:22489510-22556902	10842	12716	-0.230014	-0.564745	1.47913	6.27637e-198	1.98054e-197	4.29453e-198	TRUE
piRNAclusters71_chr2R:1220250-1225114	2629	4256	-0.694984	-1.02971	2.04162	1.53638e-188	4.74274e-188	1.0284e-188	TRUE
piRNAclusters93_chr3RHet:2281392-2308526	4283	6032	-0.494015	-0.828745	1.77614	3.68225e-185	1.11251e-184	2.41232e-185	TRUE
piRNAclusters47_chr2RHet:1415905-1491914	21442	22302	-0.0567336	-0.391464	1.31172	5.10303e-177	1.50965e-176	3.27345e-177	TRUE
piRNAclusters61_chrU:5466329-5474996	7778	3558	1.12833	0.793602	0.576902	3.28232e-172	9.51204e-172	2.06255e-172	TRUE
piRNAclusters60_chr3RHet:107056-154719	35905	34936	0.0394703	-0.29526	1.22711	3.60471e-163	1.02374e-162	2.21983e-163	TRUE
piRNAclusters89_chr3RHet:832071-864794	5565	7127	-0.356913	-0.691644	1.61512	8.80201e-160	2.45076e-159	5.31412e-160	TRUE
piRNAclusters48_chr3L:19841658-19861753	33983	21477	0.662021	0.32729	0.797032	9.76211e-152	2.66581e-151	5.78043e-152	TRUE
piRNAclusters94_chrU:6557195-6560652	3138	1036	1.59882	1.26409	0.416362	3.86904e-149	1.03661e-148	2.24775e-149	TRUE
piRNAclusters36_chr2RHet:1857004-1923881	22854	13737	0.73438	0.399649	0.758043	3.50136e-148	9.20727e-148	1.99647e-148	TRUE
piRNAclusters135_chr2RHet:1599019-1643957	6216	7638	-0.297208	-0.631939	1.54965	4.93416e-146	1.27391e-145	2.7623e-146	TRUE
piRNAclusters57_chr3LHet:992061-1090427	24564	15275	0.685373	0.350643	0.784235	4.04735e-125	1.02629e-124	2.22537e-125	TRUE
piRNAclusters97_chr2R:21139960-21146679	1061	197	2.42916	2.09443	0.234161	1.11499e-103	2.77771e-103	6.02306e-104	TRUE
piRNAclusters96_chr3RHet:2178311-2199481	2703	3689	-0.448668	-0.783399	1.72118	1.25757e-103	3.07888e-103	6.67612e-104	TRUE
piRNAclusters9_chrX:21759394-21844063	23281	14759	0.657558	0.322828	0.799501	6.64239e-102	1.59868e-101	3.46651e-102	TRUE
piRNAclusters54_chrU:2443445-2477706	6239	7161	-0.198846	-0.533577	1.44751	1.68656e-101	3.99152e-101	8.65505e-102	TRUE
piRNAclusters41_chr2RHet:2982707-3050412	2809	3775	-0.42642	-0.761151	1.69484	7.80623e-101	1.81719e-100	3.94032e-101	TRUE
piRNAclusters74_chrU:335893-387279	10649	11207	-0.0736822	-0.408413	1.32722	4.10264e-97	9.39636e-97	2.03747e-97	TRUE
piRNAclusters38_chr2RHet:2177705-2248466	14549	8803	0.724853	0.390122	0.763065	6.34798e-91	1.43081e-90	3.10252e-91	TRUE
piRNAclusters137_chr3RHet:185302-208455	10473	10879	-0.0548712	-0.389602	1.31003	1.48498e-86	3.29481e-86	7.14433e-87	TRUE
piRNAclusters72_chr3LHet:1875501-1903361	15314	9409	0.702738	0.368007	0.774852	5.79978e-86	1.26703e-85	2.74737e-86	TRUE
piRNAclusters90_chr2RHet:871179-915139	4875	5665	-0.216674	-0.551404	1.46551	1.66344e-85	3.57891e-85	7.76037e-86	TRUE
piRNAclusters131_chr3LHet:1166305-1227110	10101	10425	-0.0455493	-0.38028	1.30159	2.23346e-79	4.73361e-79	1.02642e-79	TRUE
piRNAclusters45_chrX:22342542-22383561	7226	3989	0.85717	0.52244	0.696194	1.65679e-77	3.45976e-77	7.502e-78	TRUE
piRNAclusters65_chr3L:24352562-24388470	8101	4750	0.770172	0.435442	0.739467	1.26575e-62	2.60487e-62	5.6483e-63	TRUE
piRNAclusters125_chrU:3928120-3942902	1100	334	1.71958	1.38485	0.382929	4.70257e-61	9.53949e-61	2.0685e-61	TRUE
piRNAclusters55_chr3L:23630900-23671051	3646	1850	0.978789	0.644059	0.63991	2.28083e-57	4.56166e-57	9.89131e-58	TRUE
piRNAclusters25_chr3L:24086325-24137471	10684	10431	0.0345744	-0.300156	1.23128	1.78746e-51	3.52527e-51	7.64405e-52	TRUE
piRNAclusters99_chrU:1798247-1833539	2063	935	1.14171	0.806975	0.571579	3.02087e-48	5.87621e-48	1.27417e-48	TRUE
piRNAclusters111_chrX:22110735-22115079	11056	7037	0.651797	0.317067	0.8027	9.76627e-48	1.87407e-47	4.06366e-48	TRUE
piRNAclusters77_chrU:1965188-1982854	7828	7804	0.00442998	-0.330301	1.25728	2.35791e-46	4.46431e-46	9.68023e-47	TRUE
piRNAclusters63_chrU:8103558-8105457	372	57	2.70627	2.37154	0.193239	2.67297e-43	4.99424e-43	1.08293e-43	TRUE
piRNAclusters20_chr3LHet:773131-897972	32806	28930	0.181393	-0.153337	1.11214	1.3122e-39	2.4199e-39	5.24721e-40	TRUE
piRNAclusters59_chr3RHet:11339-41264	30220	26675	0.180015	-0.154715	1.1132	2.94343e-37	5.35855e-37	1.16193e-37	TRUE
piRNAclusters118_chrU:6216516-6220587	1953	948	1.04273	0.708002	0.612167	6.44264e-37	1.15804e-36	2.51106e-37	TRUE
piRNAclusters67_chr3RHet:889004-925442	20781	18714	0.151147	-0.183583	1.1357	1.76387e-36	3.13087e-36	6.78886e-37	TRUE
piRNAclusters113_chrU:5821243-5826474	336	57	2.55943	2.2247	0.213944	2.6255e-36	4.60273e-36	9.98038e-37	TRUE
piRNAclusters132_chrU:3411259-3430431	254	29	3.1307	2.79597	0.143989	1.24592e-35	2.15757e-35	4.67839e-36	TRUE
piRNAclusters53_chr3RHet:533744-579880	17608	15858	0.15102	-0.18371	1.1358	3.45355e-31	5.90849e-31	1.28117e-31	TRUE
Cluster4_XTAS_L03284.1	464	127	1.8693	1.53457	0.345183	9.57511e-31	1.61865e-30	3.50981e-31	TRUE
piRNAclusters78_chr4:1020286-1025978	5593	3516	0.669687	0.334957	0.792808	1.65583e-27	2.7662e-27	5.99812e-28	TRUE
piRNAclusters103_chrU:6881295-6884290	1198	558	1.10229	0.76756	0.58741	1.70657e-26	2.81782e-26	6.11004e-27	TRUE
piRNAclusters86_chr3L:24171078-24199822	2780	2903	-0.0624597	-0.39719	1.31694	3.52546e-25	5.75419e-25	1.24772e-25	TRUE
piRNAclusters127_chrU:6837560-6840618	127	287	-1.17622	-1.51095	2.84998	9.8062e-25	1.58236e-24	3.43113e-25	TRUE
piRNAclusters81_chr3RHet:1119640-1162411	4709	4588	0.0375553	-0.297175	1.22874	3.47653e-23	5.54682e-23	1.20275e-23	TRUE
piRNAclusters12_chr3LHet:1402378-1557939	36220	30946	0.227034	-0.107697	1.07751	5.46018e-22	8.61496e-22	1.86803e-22	TRUE
piRNAclusters114_chrX:4022253-4022455	349	106	1.71916	1.38443	0.38304	2.11655e-20	3.30274e-20	7.16153e-21	TRUE
piRNAclusters22_chrX:3834-27378	1283	659	0.961171	0.62644	0.647773	3.03849e-20	4.68984e-20	1.01693e-20	TRUE
piRNAclusters19_chrX:11089530-11095706	193	344	-0.833808	-1.16854	2.24784	3.49688e-20	5.33932e-20	1.15776e-20	TRUE
piRNAclusters122_chrU:8795937-8797237	521	695	-0.41573	-0.75046	1.68233	1.74768e-19	2.64011e-19	5.7247e-20	TRUE
piRNAclusters76_chrU:69267-119959	9211	8355	0.140718	-0.194013	1.14394	6.39672e-19	9.56141e-19	2.07326e-19	TRUE
piRNAclusters129_chrU:4785450-4806474	158	26	2.60334	2.26861	0.20753	3.40946e-18	5.04316e-18	1.09354e-18	TRUE
piRNAclusters134_chr2RHet:744002-759624	1650	932	0.824064	0.489334	0.712354	5.31609e-17	7.78232e-17	1.68749e-17	TRUE
piRNAclusters136_chr3LHet:2493617-2502857	148	264	-0.834941	-1.16967	2.2496	6.1545e-16	8.91775e-16	1.93369e-16	TRUE
piRNAclusters92_chrXHet:170081-204036	9356	6524	0.520135	0.185405	0.879402	1.31535e-15	1.88666e-15	4.09096e-16	TRUE
piRNAclusters120_chrU:6237224-6241235	331	457	-0.465363	-0.800093	1.74121	1.13174e-14	1.60707e-14	3.48472e-15	TRUE
piRNAclusters138_chr3RHet:1029685-1067037	5333	4925	0.114824	-0.219907	1.16466	1.3806e-14	1.94104e-14	4.20888e-15	TRUE
piRNAclusters117_chrU:7204377-7207062	43	1	5.42626	5.09153	0.0293289	3.45519e-10	4.81016e-10	1.04302e-10	TRUE
piRNAclusters119_chrU:6233111-6237123	143	217	-0.60168	-0.93641	1.91376	1.08687e-09	1.4984e-09	3.24908e-10	TRUE
piRNAclusters40_chr3L:23964085-24046804	10113	8760	0.207208	-0.127522	1.09242	1.46565e-09	2.00117e-09	4.33926e-10	TRUE
piRNAclusters52_chrU:2074760-2097753	9827	8489	0.211156	-0.123574	1.08943	7.71438e-09	1.04328e-08	2.2622e-09	TRUE
piRNAclusters106_chr4:612205-623399	1462	917	0.67295	0.338219	0.791017	2.15304e-08	2.88425e-08	6.2541e-09	TRUE
piRNAclusters79_chr2L:22420342-22452436	8627	7444	0.212781	-0.12195	1.0882	9.38143e-08	1.24501e-07	2.69963e-08	TRUE
piRNAclusters82_chrU:6384392-6388107	345	404	-0.227759	-0.562489	1.47682	1.08023e-07	1.42031e-07	3.07974e-08	TRUE
piRNAclusters139_chr2R:516607-526404	2073	1944	0.0926919	-0.242039	1.18266	1.20519e-07	1.57006e-07	3.40446e-08	TRUE
piRNAclusters18_chrU:3113118-3137249	1352	1314	0.0411299	-0.293601	1.2257	1.69554e-07	2.18879e-07	4.74609e-08	TRUE
piRNAclusters98_chr2RHet:1112951-1132823	210	260	-0.308122	-0.642853	1.56141	1.5796e-06	2.02074e-06	4.3817e-07	TRUE
piRNAclusters130_chr3LHet:660547-687580	11022	9337	0.239355	-0.0953755	1.06834	2.68405e-06	3.40299e-06	7.37891e-07	TRUE
piRNAclusters88_chr2RHet:1684221-1712266	8082	6902	0.227698	-0.107033	1.07701	6.28611e-06	7.89936e-06	1.71286e-06	TRUE
piRNAclusters14_chrU:7542734-7545114	35415	29026	0.287015	-0.0477158	1.03363	2.97197e-05	3.70193e-05	8.02711e-06	TRUE
piRNAclusters121_chrU:8736652-8737934	253	285	-0.171825	-0.506555	1.42065	5.21477e-05	6.43911e-05	1.39623e-05	TRUE
piRNAclusters91_chr3L:24312079-24321880	2912	2078	0.486815	0.152084	0.899949	0.000235397	0.000288158	6.24831e-05	TRUE
piRNAclusters87_chrU:6654159-6657433	449	452	-0.00960733	-0.344338	1.26957	0.000372404	0.000451978	9.8005e-05	TRUE
piRNAclusters17_chrU:964337-1041768	5841	4943	0.240828	-0.0939021	1.06725	0.000766504	0.000922403	0.00020001	TRUE
piRNAclusters104_chr3RHet:1099063-1119539	8607	7200	0.257514	-0.077217	1.05498	0.000814286	0.000971669	0.000210693	TRUE
piRNAclusters108_chrU:4179318-4183670	3313	2852	0.216164	-0.118566	1.08566	0.0013455	0.00159217	0.000345241	FALSE
piRNAclusters107_chr2L:21894817-21900308	15	1	3.90689	3.57216	0.0840761	0.00165439	0.00194152	0.000420991	FALSE
piRNAclusters68_chrU:3523651-3541455	3820	3242	0.236689	-0.098042	1.07032	0.00451625	0.00525661	0.00113982	FALSE
piRNAclusters105_chrU:6477806-6481358	29	8	1.85798	1.52325	0.347901	0.00721147	0.00832544	0.00180525	FALSE
piRNAclusters35_chr2LHet:156078-219342	14367	11108	0.37116	0.0364292	0.975065	0.0461686	0.0528705	0.0114642	FALSE
piRNAclusters84_chr2LHet:336058-367088	5690	4673	0.28408	-0.0506509	1.03573	0.0766472	0.0870712	0.0188802	FALSE
piRNAclusters80_chrU:9175101-9176285	93	55	0.757799	0.423069	0.745837	0.0975788	0.10997	0.0238454	FALSE
piRNAclusters46_chrU:7209934-7212604	820	701	0.226209	-0.108521	1.07812	0.148276	0.165789	0.0359491	FALSE
piRNAclusters15_chr3LHet:238124-332969	68272	53702	0.346318	0.0115877	0.992	0.163176	0.181023	0.0392523	FALSE
piRNAclusters75_chr3L:24224764-24257092	13473	10497	0.360094	0.0253635	0.982573	0.178162	0.196116	0.042525	FALSE
piRNAclusters140_chr3LHet:950878-962227	3575	2925	0.289507	-0.0452239	1.03184	0.211734	0.231279	0.0501496	FALSE
piRNAclusters109_chrU:7618759-7621076	58	56	0.0506261	-0.284104	1.21765	0.30084	0.326101	0.0707105	FALSE
piRNAclusters124_chrU:6606235-6609605	100	69	0.535332	0.200601	0.870188	0.394865	0.424779	0.0921075	FALSE
piRNAclusters126_chrU:7028834-7031679	195	141	0.467779	0.133048	0.911903	0.410629	0.438416	0.0950644	FALSE
piRNAclusters123_chrU:5447420-5456787	655	534	0.294655	-0.0400754	1.02817	0.64046	0.678697	0.147166	FALSE
piRNAclusters141_chr2L:21544535-21575520	3019	2423	0.317276	-0.0174542	1.01217	0.662312	0.696655	0.15106	FALSE
piRNAclusters95_chrU:9094872-9096075	4	2	1	0.665269	0.630571	0.699838	0.730714	0.158445	FALSE
piRNAclusters30_chr3RHet:2308627-2372457	19038	15148	0.329755	-0.00497595	1.00346	0.752047	0.779494	0.169022	FALSE
piRNAclusters115_chrU:923517-964236	5171	4082	0.341167	0.00643658	0.995548	0.834188	0.858367	0.186125	FALSE
piRNAclusters128_chr2R:3321226-3327008	38	31	0.293731	-0.0409993	1.02883	0.904228	0.923744	0.200301	FALSE
piRNAclusters102_chrU:9635435-9636520	2	1	1	0.665269	0.630571	1	1	0.216836	FALSE
piRNAclusters116_chrU:7190421-7193117	1	1	0	-0.334731	1.26114	1	1	0.216836	FALSE
piRNAclusters66_chrU:9623567-9624654	1	1	0	-0.334731	1.26114	1	1	0.216836	FALSE
