# Supplementary material for: The Hmr and Lhr Hybrid Incompatibility Genes Suppress a Broad Range of Heterochromatic Repeats
Source: PLoS Genet. 2014 Mar 20;10(3):e1004240. doi: 10.1371/journal.pgen.1004240 (PMC3961192; doi:10.1371/journal.pgen.1004240)
Supplement: Table S12 — DEG-seq output measuring the statistical significance of the differences in siRNAs uniquely mapping with no mismatches to TE consensus from Repbase between LhrKO and Lhr+ ovaries. (XLSX) [file pgen.1004240.s017.xlsx]

## Sheet: siRNa for publication
Transposable Element	value1_Lhr+	value2_LhrKO	log2(Fold_change)	log2(Fold_change) normalized	Normalized Fold Change	p-value	q-value(Benjamini et al. 1995)	q-value(Storey et al. 2003)	Signature(p-value < 0.001)
BARI	23418	13903	0.752222	0.919409	0.528725	0	0	0	TRUE
BATUMI	60923	53449	0.188824	0.356012	0.781322	0	0	0	TRUE
BLOOD	74262	51324	0.532991	0.700178	0.615496	0	0	0	TRUE
BS	22749	15846	0.521684	0.688872	0.620339	0	0	0	TRUE
DM297	78891	56266	0.487597	0.654785	0.63517	0	0	0	TRUE
G2	40958	59027	-0.52723	-0.360042	1.28346	0	0	0	TRUE
GYPSY12	39326	31960	0.299216	0.466404	0.723766	0	0	0	TRUE
Gypsy2	29799	21908	0.443806	0.610994	0.654745	0	0	0	TRUE
GYPSY8	2303	7722	-1.74546	-1.57827	2.98612	0	0	0	TRUE
HETRP	1266	1	10.3061	10.4732	0.000703457	0	0	0	TRUE
INVADER6	26180	16328	0.681117	0.848305	0.555437	0	0	0	TRUE
Jockey	23197	16836	0.462389	0.629577	0.646366	0	0	0	TRUE
MDG1	127648	98945	0.367472	0.53466	0.690321	0	0	0	TRUE
NOMAD	29083	20157	0.528895	0.696083	0.617246	0	0	0	TRUE
PROTOP	23297	17786	0.389402	0.55659	0.679907	0	0	0	TRUE
ROO	82956	44321	0.904356	1.07154	0.47581	0	0	0	TRUE
ROOA	12890	7953	0.696681	0.863869	0.549477	0	0	0	TRUE
STALKER2	30083	18539	0.698385	0.865573	0.548828	0	0	0	TRUE
STALKER4	13028	4733	1.46079	1.62798	0.323542	0	0	0	TRUE
TART	111219	100217	0.150276	0.317464	0.802479	0	0	0	TRUE
TIRANT	2347	32022	-3.77017	-3.60299	12.1509	0	0	0	TRUE
unmapped	34322130	38845140	-0.178595	-0.0114073	1.00794	0	0	0	TRUE
DOC6	6782	3938	0.784248	0.951435	0.517118	1.65195e-247	9.48073e-247	1.49376e-247	TRUE
INVADER4	3289	1355	1.27936	1.44654	0.366899	1.36622e-234	7.5142e-234	1.18392e-234	TRUE
Copia1	12245	8760	0.48319	0.650378	0.637113	1.66062e-231	8.76806e-231	1.38147e-231	TRUE
R1	185594	229595	-0.306941	-0.139753	1.10172	3.29703e-213	1.67388e-212	2.63732e-213	TRUE
MDG3	7662	4989	0.61897	0.786158	0.579886	2.41538e-202	1.18085e-201	1.86052e-202	TRUE
CIRCE	16900	13440	0.33049	0.497678	0.708246	2.26076e-197	1.06579e-196	1.67922e-197	TRUE
DM1731	13451	10252	0.391808	0.558996	0.678774	4.24212e-194	1.9309e-193	3.04227e-194	TRUE
ACCORD2	3870	7256	-0.906841	-0.739653	1.66977	1.85033e-152	8.14146e-152	1.28275e-152	TRUE
MICROPIA	14237	11922	0.256019	0.423207	0.745765	4.35967e-124	1.85638e-123	2.92486e-124	TRUE
HMSBEAGLE	7500	5632	0.413243	0.580431	0.668764	1.33356e-116	5.50093e-116	8.66712e-117	TRUE
FW	173349	180426	-0.0577277	0.10946	0.926935	4.07195e-113	1.62878e-112	2.56627e-113	TRUE
Transib5	2308	1202	0.941206	1.10839	0.46381	1.86753e-109	7.25043e-109	1.14236e-109	TRUE
GYPSY6	10437	8573	0.283835	0.451023	0.731524	1.14284e-102	4.31015e-102	6.79096e-103	TRUE
Chimpo	14717	20763	-0.496531	-0.329344	1.25644	1.0386e-100	3.8082e-100	6.0001e-101	TRUE
G6	16737	23291	-0.476732	-0.309544	1.23932	1.7855e-100	6.36988e-100	1.00362e-100	TRUE
IDEFIX	4520	3154	0.51914	0.686328	0.621434	4.14503e-95	1.43985e-94	2.26859e-95	TRUE
DOC3	10845	9153	0.244713	0.411901	0.751632	2.18185e-90	7.38473e-90	1.16352e-90	TRUE
DMCR1A	22592	20921	0.11086	0.278048	0.824706	7.65139e-90	2.52496e-89	3.97826e-90	TRUE
RSP	672	163	2.04359	2.21078	0.216018	1.04651e-87	3.36925e-87	5.30851e-88	TRUE
BURDOCK	9406	7935	0.245351	0.412539	0.7513	7.60957e-79	2.39158e-78	3.76811e-79	TRUE
Bica	3566	5916	-0.730315	-0.563128	1.47747	1.34908e-77	4.14138e-77	6.52504e-78	TRUE
ARS406	2655	1716	0.629662	0.79685	0.575605	5.75572e-73	1.72672e-72	2.72057e-73	TRUE
ACCORD	7647	6331	0.27246	0.439648	0.737314	2.7529e-72	8.07516e-72	1.2723e-72	TRUE
GYPSY10	1357	688	0.97994	1.14713	0.451523	9.93402e-69	2.85063e-68	4.49138e-69	TRUE
DIVER	9294	7996	0.217021	0.384209	0.766199	1.77491e-68	4.98484e-68	7.85398e-69	TRUE
INVADER5	292	23	3.66626	3.83345	0.0701482	9.31019e-68	2.5603e-67	4.03395e-68	TRUE
TC1-2	1482	793	0.902153	1.06934	0.476537	5.9164e-67	1.5938e-66	2.51116e-67	TRUE
G5	4927	3864	0.350614	0.517802	0.698435	3.67652e-63	9.70602e-63	1.52926e-63	TRUE
BEL	14818	13648	0.118661	0.285849	0.820259	1.08389e-62	2.80536e-62	4.42006e-63	TRUE
I	7897	6724	0.231985	0.399173	0.758293	1.22893e-62	3.1196e-62	4.91517e-63	TRUE
TABOR	5805	4740	0.292409	0.459597	0.727189	6.54387e-60	1.62979e-59	2.56786e-60	TRUE
DM412	487	157	1.63316	1.80034	0.287106	4.99955e-49	1.22211e-48	1.92553e-49	TRUE
DMRT1A	2778	2042	0.444064	0.611251	0.654629	1.89168e-48	4.54002e-48	7.15314e-49	TRUE
DMHMR2	1900	3214	-0.758371	-0.591183	1.50648	1.06603e-46	2.51278e-46	3.95907e-47	TRUE
DOC	57884	70337	-0.281119	-0.113931	1.08217	3.89388e-45	9.0174e-45	1.42076e-45	TRUE
FROGGER	111	465	-2.06667	-1.89948	3.7308	4.47604e-44	1.01868e-43	1.60501e-44	TRUE
DMRT1B	90147	107285	-0.251097	-0.0839093	1.05989	4.57878e-38	1.02441e-37	1.61403e-38	TRUE
INVADER3	8086	7382	0.131414	0.298602	0.81304	6.94013e-38	1.52683e-37	2.40563e-38	TRUE
QUASIMODO	5933	5224	0.183607	0.350795	0.784152	1.1372e-37	2.46083e-37	3.87722e-38	TRUE
QUASIMODO2	2571	3953	-0.620618	-0.453431	1.36929	6.30869e-36	1.34314e-35	2.11622e-36	TRUE
MAX	117352	138174	-0.235644	-0.068456	1.04859	4.56746e-33	9.56992e-33	1.50781e-33	TRUE
GYPSY5	689	370	0.896979	1.06417	0.478249	8.72375e-32	1.79927e-31	2.83489e-32	TRUE
DMRT1C	2244	1750	0.358718	0.525905	0.694523	1.75784e-30	3.56977e-30	5.62443e-31	TRUE
BLASTOPIA	5719	5189	0.140306	0.307494	0.808044	9.32073e-29	1.86415e-28	2.9371e-29	TRUE
SAR	311	114	1.44788	1.61507	0.326449	1.22192e-27	2.40736e-27	3.79298e-28	TRUE
HELENA	393	181	1.11854	1.28573	0.410164	6.01457e-25	1.16753e-24	1.83954e-25	TRUE
GYPSY2	8856	8520	0.0558018	0.22299	0.856788	2.40703e-24	4.60475e-24	7.25512e-25	TRUE
IVK	34292	41427	-0.272699	-0.105512	1.07588	1.11239e-23	2.09766e-23	3.30502e-24	TRUE
GYPSY4	13448	13378	0.00752918	0.174717	0.885941	3.68254e-23	6.84641e-23	1.0787e-23	TRUE
HOBO	2925	2535	0.206451	0.373639	0.771833	1.21706e-21	2.23128e-21	3.51554e-22	TRUE
TAHRE	35143	42224	-0.264826	-0.0976382	1.07002	6.40138e-21	1.15751e-20	1.82374e-21	TRUE
ALUII	66	1	6.04439	6.21158	0.0134936	9.51242e-21	1.69681e-20	2.67345e-21	TRUE
ZAM	1263	954	0.404793	0.571981	0.672692	1.63238e-20	2.87299e-20	4.52661e-21	TRUE
M4DM	1213	913	0.409893	0.577081	0.670319	4.49032e-20	7.79898e-20	1.22879e-20	TRUE
Chouto	3856	3513	0.134401	0.301589	0.811358	2.97827e-19	5.10561e-19	8.04426e-20	TRUE
Transib4	31	160	-2.36773	-2.20054	4.59653	3.74667e-19	6.34052e-19	9.98996e-20	TRUE
G4	942	678	0.474442	0.64163	0.640989	5.87118e-19	9.81007e-19	1.54565e-19	TRUE
DNAREP1	48	195	-2.02237	-1.85518	3.61797	8.83186e-19	1.45726e-18	2.29602e-19	TRUE
BAGGINS1	14138	14461	-0.0325893	0.134598	0.910923	3.10825e-15	5.0653e-15	7.98076e-16	TRUE
R1-2	48	1	5.58496	5.75215	0.0185537	5.35943e-15	8.62737e-15	1.35931e-15	TRUE
GYPSY12A	115	31	1.89129	2.05848	0.240069	5.6694e-15	9.01639e-15	1.4206e-15	TRUE
HETA	32764	38863	-0.246286	-0.079098	1.05636	2.53307e-13	3.98054e-13	6.27164e-14	TRUE
Gypsy1	7163	7126	0.00747146	0.174659	0.885977	4.67977e-13	7.2674e-13	1.14503e-13	TRUE
XDMR	40	1	5.32193	5.48912	0.0222644	1.8561e-12	2.8489e-12	4.48865e-13	TRUE
INVADER2	5463	6927	-0.342537	-0.17535	1.12924	1.75889e-11	2.66866e-11	4.20467e-12	TRUE
R2	6093	6074	0.00450583	0.171694	0.8878	5.42237e-11	8.13355e-11	1.2815e-11	TRUE
S2	32	1	5	5.16719	0.0278305	6.19368e-10	9.18614e-10	1.44734e-10	TRUE
GYPSY	3988	3912	0.027759	0.194947	0.873605	1.99783e-09	2.93015e-09	4.61667e-10	TRUE
DIVER2	6110	7598	-0.314447	-0.14726	1.10746	2.71993e-09	3.9454e-09	6.21627e-10	TRUE
Transib1	349	241	0.534194	0.701382	0.614983	5.18308e-09	7.4366e-09	1.17169e-09	TRUE
G5A	29	1	4.85798	5.02517	0.0307096	1.04378e-08	1.4815e-08	2.33421e-09	TRUE
DMSAT6	174	96	0.857981	1.02517	0.491353	1.08812e-08	1.52799e-08	2.40747e-09	TRUE
GYPSY9	131	267	-1.02727	-0.860085	1.81515	1.12697e-08	1.5659e-08	2.46719e-09	TRUE
TC1	39	114	-1.54749	-1.3803	2.60323	5.66414e-08	7.78819e-08	1.22709e-08	TRUE
DOC5	988	1387	-0.489385	-0.322197	1.25023	7.06468e-08	9.61379e-08	1.51472e-08	TRUE
MARINER2	31	96	-1.63077	-1.46358	2.75792	1.67156e-07	2.25149e-07	3.5474e-08	TRUE
GYPSY6A	706	1020	-0.530829	-0.363641	1.28667	2.39319e-07	3.19092e-07	5.02753e-08	TRUE
GTWIN	1812	1711	0.0827432	0.249931	0.840937	2.84668e-07	3.75761e-07	5.9204e-08	TRUE
S	198	133	0.574074	0.741262	0.598216	4.36959e-06	5.71075e-06	8.99771e-07	TRUE
POGON1	22	71	-1.69032	-1.52313	2.87413	5.38762e-06	6.97222e-06	1.09852e-06	TRUE
TLD1	1	24	-4.58496	-4.41777	21.3738	5.5647e-06	7.13146e-06	1.12361e-06	TRUE
G3	407	333	0.289507	0.456694	0.728654	1.8758e-05	2.38082e-05	3.75115e-06	TRUE
GYPSY3	3290	4071	-0.307296	-0.140108	1.10199	3.39147e-05	4.26356e-05	6.71755e-06	TRUE
GYPSY7	184	129	0.512335	0.679522	0.624372	4.24522e-05	5.28651e-05	8.32928e-06	TRUE
GYPSY11	202	150	0.429393	0.596581	0.66132	0.000116798	0.000144087	2.2702e-05	TRUE
DM412B	302	245	0.301767	0.468955	0.722488	0.000159669	0.000195151	3.07474e-05	TRUE
DM176	16530	17829	-0.109139	0.0580487	0.960562	0.000195918	0.000237258	3.73818e-05	TRUE
TLD2	43	18	1.25634	1.42353	0.3728	0.000272807	0.000327369	5.15794e-05	TRUE
COPIA	9264	10943	-0.240301	-0.0731134	1.05198	0.000334071	0.000397274	6.25934e-05	TRUE
FW2	70	43	0.703018	0.870206	0.547069	0.00177702	0.00209435	0.00032998	FALSE
ROVER	4141	4348	-0.0703727	0.096815	0.935095	0.00201579	0.00235472	0.000371004	FALSE
DMTOM1	11	1	3.45943	3.62662	0.0809615	0.00220752	0.00255607	0.000402728	FALSE
TRANSPAC	675	882	-0.385891	-0.218703	1.16369	0.00321959	0.00369553	0.000582259	FALSE
G7	50	93	-0.895303	-0.728115	1.65647	0.00423935	0.00482409	0.000760071	FALSE
G	35861	39438	-0.137171	0.0300171	0.979409	0.00434018	0.00489662	0.000771498	FALSE
PEN1	9	1	3.16993	3.33711	0.098953	0.00829303	0.00927695	0.00146165	FALSE
FW3	142	120	0.242857	0.410044	0.7526	0.0220544	0.0244637	0.00382259	FALSE
TRANSIB3	97	76	0.351985	0.519173	0.697772	0.022056	0.0242616	0.00382259	FALSE
DMLTR5	208	286	-0.459432	-0.292244	1.22454	0.0271686	0.0296385	0.00466977	FALSE
TRANSIB2	5703	6206	-0.121943	0.0452451	0.969125	0.087749	0.0949415	0.0149587	FALSE
DOC4	219	285	-0.380031	-0.212843	1.15897	0.108134	0.116046	0.0182839	FALSE
JOCKEY2	515	634	-0.29991	-0.132723	1.09636	0.124385	0.132409	0.0208621	FALSE
INVADER1	11837	13035	-0.139087	0.0281006	0.980711	0.125782	0.132826	0.0209277	FALSE
LTRMDG3	597	723	-0.276265	-0.109077	1.07854	0.176716	0.185131	0.0291687	FALSE
BS2	32411	36146	-0.157352	0.00983526	0.993206	0.374573	0.38932	0.0613403	FALSE
LOOPER1	764	896	-0.229926	-0.0627384	1.04445	0.389525	0.401698	0.0632905	FALSE
COPIA2	7186	8172	-0.1855	-0.0183125	1.01277	0.432991	0.44306	0.0698074	FALSE
FB4	1366	1541	-0.173909	-0.00672165	1.00467	0.911246	0.925265	0.145782	FALSE
POGO	2179	2441	-0.163806	0.00338163	0.997659	0.941262	0.948448	0.149435	FALSE
DOC2	1	1	0	0.167188	0.890577	1	1	0.157557	FALSE
