# Supplementary material for: The Hmr and Lhr Hybrid Incompatibility Genes Suppress a Broad Range of Heterochromatic Repeats
Source: PLoS Genet. 2014 Mar 20;10(3):e1004240. doi: 10.1371/journal.pgen.1004240 (PMC3961192; doi:10.1371/journal.pgen.1004240)
Supplement: Table S13 — Cuffdiff output measuring the statistical significance of the differences in protein-coding gene expression between D. simulans w501 and Lhr1 ovaries, based on reads uniquely mapped to the D. melanogaster genome with up to 2 mismatches. (XLSX) [file pgen.1004240.s018.xlsx]

## Sheet: gene_exp
test_id	gene_id	gene	locus	sample_1 (W501)	sample_2(Lhr1)	status	value_1 (W501)	value_2 (Lhr1)	log2(fold_change)	test_stat	p_value	q_value	significant
FBgn0000053	FBgn0000053	ade3	2L:7014860-7023940	q1	q2	OK	35.3805	52.1057	0.558488	3.57168	5e-05	0.00064056	yes
FBgn0000075	FBgn0000075	amd	2L:19110158-19114110	q1	q2	OK	4.27563	6.35272	0.571236	2.4976	5e-05	0.00064056	yes
FBgn0000116	FBgn0000116	Argk	3L:9041961-9059127	q1	q2	OK	190.854	120.503	-0.663401	-4.37291	5e-05	0.00064056	yes
FBgn0000158	FBgn0000158	bam	3R:21067770-21070884	q1	q2	OK	17.914	9.52063	-0.911958	-5.56137	5e-05	0.00064056	yes
FBgn0000228	FBgn0000228	Bsg25D	2L:5271727-5278558	q1	q2	OK	36.5442	52.6902	0.527895	3.35239	5e-05	0.00064056	yes
FBgn0000242	FBgn0000242	Bx	X:18428697-18465749	q1	q2	OK	17.244	25.7422	0.57804	3.50866	5e-05	0.00064056	yes
FBgn0000258	FBgn0000258	CkIIalpha	3L:23092679-23096562	q1	q2	OK	302.691	236.146	-0.358168	-2.75383	5e-05	0.00064056	yes
FBgn0000299	FBgn0000299	Cg25C	2L:5029614-5037114	q1	q2	OK	29.4938	43.3819	0.556684	3.50887	5e-05	0.00064056	yes
FBgn0000346	FBgn0000346	comt	X:13153029-13156521	q1	q2	OK	11.8358	15.2482	0.365473	2.40747	5e-05	0.00064056	yes
FBgn0000357	FBgn0000357	Cp18	3L:8719890-8720713	q1	q2	OK	1468.15	2058.99	0.487937	4.92376	5e-05	0.00064056	yes
FBgn0000370	FBgn0000370	crc	2L:21310853-21319536	q1	q2	OK	189.897	129.169	-0.555958	-3.96878	5e-05	0.00064056	yes
FBgn0000406	FBgn0000406	Cyt-b5-r	2L:16788865-16790718	q1	q2	OK	1.04062	2.59554	1.31859	4.08371	5e-05	0.00064056	yes
FBgn0000412	FBgn0000412	D1	3R:5063804-5066376	q1	q2	OK	115.527	89.8391	-0.362816	-2.30822	5e-05	0.00064056	yes
FBgn0000427	FBgn0000427	2013-12-01	X:7761228-7767255	q1	q2	OK	362.5	535.873	0.56391	3.45801	5e-05	0.00064056	yes
FBgn0000463	FBgn0000463	Dl	3R:15128452-15151935	q1	q2	OK	38.3046	49.8784	0.380898	2.44474	5e-05	0.00064056	yes
FBgn0000579	FBgn0000579	Eno	2L:1724973-1729629	q1	q2	OK	590.904	465.956	-0.342729	-2.51804	5e-05	0.00064056	yes
FBgn0000615	FBgn0000615	exu	2R:16554923-16558379	q1	q2	OK	201.667	153.327	-0.395361	-2.81828	5e-05	0.00064056	yes
FBgn0001123	FBgn0001123	G-salpha60A	2R:19830063-19834459	q1	q2	OK	20.0312	14.9698	-0.42019	-2.45104	5e-05	0.00064056	yes
FBgn0001124	FBgn0001124	Got1	2R:12025856-12029439	q1	q2	OK	55.8181	79.5543	0.511206	3.46311	5e-05	0.00064056	yes
FBgn0001168	FBgn0001168	h	3L:8668858-8672339	q1	q2	OK	6.85845	9.90273	0.529942	2.79006	5e-05	0.00064056	yes
FBgn0001189	FBgn0001189	hfw	X:1563625-1567143	q1	q2	OK	16.1678	21.1956	0.390642	2.63017	5e-05	0.00064056	yes
FBgn0001224	FBgn0001224	Hsp23	3L:9374983-9375867	q1	q2	OK	49.5773	23.473	-1.07868	-7.75052	5e-05	0.00064056	yes
FBgn0001230	FBgn0001230	Hsp68	3R:19880139-19883029	q1	q2	OK	3.25662	1.12817	-1.52939	-2.98481	5e-05	0.00064056	yes
FBgn0001253	FBgn0001253	ImpE1	3L:8365508-8384281	q1	q2	OK	0.0223681	1.27594	5.83397	1.93576	5e-05	0.00064056	yes
FBgn0001257	FBgn0001257	ImpL2	3L:4224698-4236147	q1	q2	OK	34.6227	44.3661	0.35774	2.22757	5e-05	0.00064056	yes
FBgn0001977	FBgn0001977	l(2)35Bg	2L:15035470-15038857	q1	q2	OK	20.5029	15.7722	-0.37844	-2.39638	5e-05	0.00064056	yes
FBgn0002036	FBgn0002036	CG10561	2L:19114400-19120300	q1	q2	OK	6.38078	4.10889	-0.634982	-2.78668	5e-05	0.00064056	yes
FBgn0002121	FBgn0002121	l(2)gl	2L:9838-21372	q1	q2	OK	10.3085	54.7276	2.40843	17.9392	5e-05	0.00064056	yes
FBgn0002578	FBgn0002578	m1	3R:21840445-21841174	q1	q2	OK	27.4446	18.9431	-0.534848	-3.69389	5e-05	0.00064056	yes
FBgn0002926	FBgn0002926	ndl	3L:6587037-6596466	q1	q2	OK	21.0389	27.5216	0.387503	2.70901	5e-05	0.00064056	yes
FBgn0003091	FBgn0003091	Pkc53E	2R:12812429-12830668	q1	q2	OK	3.9322	2.51805	-0.643034	-2.76559	5e-05	0.00064056	yes
FBgn0003137	FBgn0003137	Ppn	3R:24346386-24366053	q1	q2	OK	0.64298	1.04438	0.699798	2.71247	5e-05	0.00064056	yes
FBgn0003189	FBgn0003189	r	X:16549411-16567059	q1	q2	OK	33.4872	46.8808	0.48539	3.27881	5e-05	0.00064056	yes
FBgn0003209	FBgn0003209	raw	2L:8709879-8740660	q1	q2	OK	37.0372	25.9434	-0.513609	-3.34573	5e-05	0.00064056	yes
FBgn0003285	FBgn0003285	rst	X:2846239-3026836	q1	q2	OK	2.77001	7.53644	1.44399	8.08448	5e-05	0.00064056	yes
FBgn0003391	FBgn0003391	shg	2R:16938106-16944664	q1	q2	OK	31.3449	41.838	0.416582	2.84883	5e-05	0.00064056	yes
FBgn0003401	FBgn0003401	shu	2R:19728983-19730802	q1	q2	OK	33.9562	45.0608	0.408198	2.95168	5e-05	0.00064056	yes
FBgn0003444	FBgn0003444	smo	2L:277587-283281	q1	q2	OK	28.6039	19.6577	-0.541119	-3.55874	5e-05	0.00064056	yes
FBgn0003870	FBgn0003870	ttk	3R:27539590-27561114	q1	q2	OK	52.6908	66.7676	0.341599	2.36112	5e-05	0.00064056	yes
FBgn0003885	FBgn0003885	alphaTub84D	3R:3356477-3358454	q1	q2	OK	153.202	121.99	-0.328666	-2.48942	5e-05	0.00064056	yes
FBgn0003900	FBgn0003900	twi	2R:18933630-18935849	q1	q2	OK	0.560337	0	#NAME?	#NAME?	5e-05	0.00064056	yes
FBgn0003980	FBgn0003980	Vm26Ab	2L:5957003-5957628	q1	q2	OK	2579.96	3816.72	0.564982	5.75285	5e-05	0.00064056	yes
FBgn0003983	FBgn0003983	Vm34Ca	2L:13411176-13411631	q1	q2	OK	4910.24	7088.1	0.529605	6.70744	5e-05	0.00064056	yes
FBgn0003996	FBgn0003996	w	X:2684631-2690499	q1	q2	OK	1.01991	5.63387	2.46568	9.41238	5e-05	0.00064056	yes
FBgn0003997	FBgn0003997	W	3L:18160841-18178737	q1	q2	OK	3.79633	5.51628	0.539091	3.26555	5e-05	0.00064056	yes
FBgn0004045	FBgn0004045	Yp1	X:9947884-9949531	q1	q2	OK	1050.67	1695.25	0.690187	4.96081	5e-05	0.00064056	yes
FBgn0004055	FBgn0004055	uzip	2R:20899572-20917609	q1	q2	OK	49.2573	32.8331	-0.585185	-4.43481	5e-05	0.00064056	yes
FBgn0004179	FBgn0004179	Csp	3L:22260360-22266845	q1	q2	OK	131.184	86.9998	-0.592505	-4.13917	5e-05	0.00064056	yes
FBgn0004364	FBgn0004364	18w	2R:15999015-16004437	q1	q2	OK	7.53729	10.0523	0.415401	2.72066	5e-05	0.00064056	yes
FBgn0004370	FBgn0004370	Ptp10D	X:11516060-11571371	q1	q2	OK	17.1646	23.0674	0.426414	2.87681	5e-05	0.00064056	yes
FBgn0004380	FBgn0004380	Klp64D	3L:5350320-5352354	q1	q2	OK	3.19893	6.80549	1.08911	5.12989	5e-05	0.00064056	yes
FBgn0004395	FBgn0004395	unk	3R:18975962-18983592	q1	q2	OK	19.0201	26.9938	0.505102	3.36028	5e-05	0.00064056	yes
FBgn0004583	FBgn0004583	ex	2L:431252-453023	q1	q2	OK	19.8311	7.60363	-1.383	-5.24253	5e-05	0.00064056	yes
FBgn0004882	FBgn0004882	orb	3R:19090363-19106571	q1	q2	OK	157.32	207.9	0.402189	2.83681	5e-05	0.00064056	yes
FBgn0004919	FBgn0004919	gol	2R:20960149-20971843	q1	q2	OK	0.42958	1.62453	1.91902	5.27398	5e-05	0.00064056	yes
FBgn0005391	FBgn0005391	Yp2	X:9945048-9946669	q1	q2	OK	1754.58	2830.83	0.690096	4.68864	5e-05	0.00064056	yes
FBgn0005586	FBgn0005586	Rab3	2R:6608832-6616695	q1	q2	OK	0.219072	0.657055	1.58461	3.66497	5e-05	0.00064056	yes
FBgn0005624	FBgn0005624	Psc	2R:8853814-8868494	q1	q2	OK	8.08535	10.7527	0.411318	2.66493	5e-05	0.00064056	yes
FBgn0010038	FBgn0010038	GstD2	3R:8197692-8198426	q1	q2	OK	1.96291	6.30099	1.68258	5.80953	5e-05	0.00064056	yes
FBgn0010109	FBgn0010109	dpn	2R:4116475-4119832	q1	q2	OK	3.01553	1.02393	-1.55829	-5.5244	5e-05	0.00064056	yes
FBgn0010226	FBgn0010226	GstS1	2R:12980757-12984935	q1	q2	OK	170.655	111.768	-0.610568	-4.01106	5e-05	0.00064056	yes
FBgn0010282	FBgn0010282	TfIIFalpha	3R:2206180-2208326	q1	q2	OK	64.8161	51.4309	-0.333717	-2.30262	5e-05	0.00064056	yes
FBgn0010309	FBgn0010309	pigeon	2L:19186035-19189938	q1	q2	OK	12.087	18.8328	0.639795	4.1309	5e-05	0.00064056	yes
FBgn0010417	FBgn0010417	Taf6	3L:19592186-19594482	q1	q2	OK	67.5678	50.6077	-0.416981	-3.05469	5e-05	0.00064056	yes
FBgn0010473	FBgn0010473	tutl	2L:4283146-4321233	q1	q2	OK	1.06262	0.450938	-1.23662	-3.62706	5e-05	0.00064056	yes
FBgn0010520	FBgn0010520	Bka	2L:9895288-9896104	q1	q2	OK	30.2216	51.1473	0.759077	5.84736	5e-05	0.00064056	yes
FBgn0010768	FBgn0010768	sqz	3R:14989942-14996296	q1	q2	OK	6.89867	9.17187	0.410897	2.50078	5e-05	0.00064056	yes
FBgn0011286	FBgn0011286	Rya-r44F	2R:4747868-4775602	q1	q2	OK	0.445111	0.270519	-0.718431	-2.6783	5e-05	0.00064056	yes
FBgn0011288	FBgn0011288	Snap25	3L:24067328-24292305	q1	q2	OK	0.238267	2.15112	3.17444	6.7739	5e-05	0.00064056	yes
FBgn0011577	FBgn0011577	dally	3L:8820606-8884292	q1	q2	OK	6.53228	9.3684	0.520217	3.218	5e-05	0.00064056	yes
FBgn0011642	FBgn0011642	Zyx102EF	4:1077990-1081542	q1	q2	OK	18.3797	13.6201	-0.43237	-2.78283	5e-05	0.00064056	yes
FBgn0011764	FBgn0011764	Dsp1	X:16227644-16234476	q1	q2	OK	37.5523	50.9208	0.439352	3.03092	5e-05	0.00064056	yes
FBgn0012051	FBgn0012051	CalpA	2R:15312577-15318068	q1	q2	OK	10.2819	7.66757	-0.423271	-2.44137	5e-05	0.00064056	yes
FBgn0013674	FBgn0013674	mt:CoI	dmel_mitochondrion_genome:1473-3009	q1	q2	OK	247.789	320.745	0.372316	4.16712	5e-05	0.00064056	yes
FBgn0013676	FBgn0013676	mt:CoIII	dmel_mitochondrion_genome:3906-5524	q1	q2	OK	38.7256	62.0312	0.679707	3.13324	5e-05	0.00064056	yes
FBgn0013810	FBgn0013810	Dhc36C	2L:17501466-17525515	q1	q2	OK	0.855207	1.47284	0.784259	4.06978	5e-05	0.00064056	yes
FBgn0014076	FBgn0014076	Vm32E	2L:11171228-11171665	q1	q2	OK	258.556	468.513	0.857616	11.2955	5e-05	0.00064056	yes
FBgn0014127	FBgn0014127	barr	2L:20058162-20060975	q1	q2	OK	35.2901	27.4361	-0.363189	-2.36223	5e-05	0.00064056	yes
FBgn0014342	FBgn0014342	mia	3R:1374047-1376889	q1	q2	OK	1.3953	0.458553	-1.60541	-4.01991	5e-05	0.00064056	yes
FBgn0014343	FBgn0014343	mirr	3L:12686847-12703243	q1	q2	OK	3.02301	4.09546	0.438039	2.18064	5e-05	0.00064056	yes
FBgn0015371	FBgn0015371	chn	2R:11002761-11032288	q1	q2	OK	71.0975	55.8054	-0.349394	-2.37828	5e-05	0.00064056	yes
FBgn0015513	FBgn0015513	mbc	3R:19607487-19627356	q1	q2	OK	30.4899	38.141	0.323012	2.26303	5e-05	0.00064056	yes
FBgn0015521	FBgn0015521	RpS21	2L:2856069-2857041	q1	q2	OK	2297.01	2870.28	0.321435	2.24932	5e-05	0.00064056	yes
FBgn0015565	FBgn0015565	yin	X:3756995-3762359	q1	q2	OK	107.4	142.358	0.406531	2.86089	5e-05	0.00064056	yes
FBgn0015609	FBgn0015609	CadN	2L:17647304-17752346	q1	q2	OK	2.22585	1.37786	-0.691926	-3.64835	5e-05	0.00064056	yes
FBgn0015754	FBgn0015754	Lis-1	2R:12066308-12072608	q1	q2	OK	142.714	101.971	-0.484964	-3.2328	5e-05	0.00064056	yes
FBgn0015756	FBgn0015756	RpL9	2L:11002832-11004189	q1	q2	OK	2395.33	2995.94	0.322786	2.125	5e-05	0.00064056	yes
FBgn0016034	FBgn0016034	mael	3L:22717333-22720874	q1	q2	OK	30.8285	20.4952	-0.588981	-3.79288	5e-05	0.00064056	yes
FBgn0016075	FBgn0016075	vkg	2L:5012143-5027412	q1	q2	OK	18.5219	24.8608	0.424636	2.73152	5e-05	0.00064056	yes
FBgn0016076	FBgn0016076	vri	2L:5299646-5310996	q1	q2	OK	5.50315	7.69867	0.484351	2.65278	5e-05	0.00064056	yes
FBgn0016123	FBgn0016123	Aph-4	3R:26874653-26878268	q1	q2	OK	27.7324	15.2841	-0.859546	-5.16448	5e-05	0.00064056	yes
FBgn0016660	FBgn0016660	H15	2L:5404341-5415928	q1	q2	OK	0.303955	1.2184	2.00306	4.79209	5e-05	0.00064056	yes
FBgn0017545	FBgn0017545	RpS3A	4:85682-87864	q1	q2	OK	4200.93	5458.33	0.377749	2.61847	5e-05	0.00064056	yes
FBgn0019968	FBgn0019968	Khc-73	2R:11403282-11419743	q1	q2	OK	16.0509	20.4272	0.347837	2.3369	5e-05	0.00064056	yes
FBgn0020248	FBgn0020248	stet	3L:1475428-1489547	q1	q2	OK	60.2927	88.7917	0.558442	4.67796	5e-05	0.00064056	yes
FBgn0020257	FBgn0020257	ppa	2R:18573029-18576478	q1	q2	OK	1.39141	2.09076	0.58748	2.41378	5e-05	0.00064056	yes
FBgn0020370	FBgn0020370	TppII	2R:9040392-9051348	q1	q2	OK	78.169	60.5827	-0.36769	-2.4625	5e-05	0.00064056	yes
FBgn0020415	FBgn0020415	Idgf2	2L:16400168-16450512	q1	q2	OK	94.933	12.8558	-2.8845	-16.6531	5e-05	0.00064056	yes
FBgn0020493	FBgn0020493	Dad	3R:12879728-12896135	q1	q2	OK	14.3771	5.42781	-1.40533	-8.50334	5e-05	0.00064056	yes
FBgn0020545	FBgn0020545	kraken	2L:852766-854539	q1	q2	OK	15.5928	21.4215	0.458179	2.89294	5e-05	0.00064056	yes
FBgn0020616	FBgn0020616	SA	2L:6950439-6956872	q1	q2	OK	42.0582	29.4734	-0.512973	-3.58836	5e-05	0.00064056	yes
FBgn0020908	FBgn0020908	Scp1	2RHet:1707795-1742313	q1	q2	OK	0.260125	6.96704	4.74327	7.99707	5e-05	0.00064056	yes
FBgn0021760	FBgn0021760	chb	3L:21165952-21176378	q1	q2	OK	56.0079	42.8748	-0.3855	-2.47275	5e-05	0.00064056	yes
FBgn0021979	FBgn0021979	l(2)k09913	2R:18954724-18959404	q1	q2	OK	114.491	66.7681	-0.777999	-5.17479	5e-05	0.00064056	yes
FBgn0022246	FBgn0022246	Rpp30	2L:251162-252366	q1	q2	OK	10.8867	16.8448	0.629732	3.76461	5e-05	0.00064056	yes
FBgn0022355	FBgn0022355	Tsf1	X:18281964-18284377	q1	q2	OK	4.61539	6.74027	0.546355	2.69074	5e-05	0.00064056	yes
FBgn0022770	FBgn0022770	Peritrophin-A	X:20115726-20119277	q1	q2	OK	0.302111	1.00202	1.72976	2.31574	5e-05	0.00064056	yes
FBgn0022987	FBgn0022987	qkr54B	2R:13357130-13362153	q1	q2	OK	36.4086	27.3333	-0.413619	-2.38735	5e-05	0.00064056	yes
FBgn0024191	FBgn0024191	sip1	2L:5721038-5723791	q1	q2	OK	11.7131	8.53249	-0.457081	-2.73829	5e-05	0.00064056	yes
FBgn0024293	FBgn0024293	Spn43Ab	2R:3038206-3110885	q1	q2	OK	4.40609	1.75147	-1.33093	-3.60019	5e-05	0.00064056	yes
FBgn0024320	FBgn0024320	Npc1a	2L:10213891-10220957	q1	q2	OK	8.72501	16.3862	0.909248	6.30665	5e-05	0.00064056	yes
FBgn0024977	FBgn0024977	CG2709	X:2620739-2621522	q1	q2	OK	40.6071	15.9684	-1.34651	-9.04628	5e-05	0.00064056	yes
FBgn0025336	FBgn0025336	CG4882	2R:19765981-19769954	q1	q2	OK	68.7317	49.122	-0.484606	-3.16199	5e-05	0.00064056	yes
FBgn0025680	FBgn0025680	cry	3R:15037914-15041166	q1	q2	OK	2.36625	4.11703	0.799001	3.39662	5e-05	0.00064056	yes
FBgn0025693	FBgn0025693	CG11163	2R:1662278-1670360	q1	q2	OK	3.8908	2.42706	-0.680856	-2.75837	5e-05	0.00064056	yes
FBgn0025726	FBgn0025726	unc-13	4:891550-925419	q1	q2	OK	0.251121	0.664909	1.40478	5.0175	5e-05	0.00064056	yes
FBgn0025837	FBgn0025837	CG17636	X:20756-23268	q1	q2	OK	1.32794	4.53039	1.77044	6.02301	5e-05	0.00064056	yes
FBgn0026148	FBgn0026148	CG12253	2L:10987816-10989241	q1	q2	OK	23.8983	13.9531	-0.776324	-5.24403	5e-05	0.00064056	yes
FBgn0026160	FBgn0026160	tna	3L:10828627-10867746	q1	q2	OK	3.03616	4.30313	0.503137	2.47507	5e-05	0.00064056	yes
FBgn0026361	FBgn0026361	2013-09-05	2R:3847637-3849427	q1	q2	OK	12.061	7.16231	-0.751855	-3.78272	5e-05	0.00064056	yes
FBgn0026371	FBgn0026371	SAK	3L:21500951-21508984	q1	q2	OK	18.7004	13.4263	-0.478009	-2.77651	5e-05	0.00064056	yes
FBgn0026593	FBgn0026593	CG5707	3L:2189159-2192180	q1	q2	OK	7.45419	3.47045	-1.10293	-4.39449	5e-05	0.00064056	yes
FBgn0026602	FBgn0026602	Ady43A	2R:3130528-3133263	q1	q2	OK	11.9424	7.50151	-0.670839	-4.05974	5e-05	0.00064056	yes
FBgn0027341	FBgn0027341	Gfat1	3RHet:2470207-2481648	q1	q2	OK	0.980491	1.84696	0.913575	2.79419	5e-05	0.00064056	yes
FBgn0027348	FBgn0027348	bgm	2L:14013747-14020208	q1	q2	OK	85.9716	62.8724	-0.451433	-3.01559	5e-05	0.00064056	yes
FBgn0027496	FBgn0027496	epsilonCOP	2L:6489091-6490828	q1	q2	OK	47.8005	33.9512	-0.493561	-2.90014	5e-05	0.00064056	yes
FBgn0027525	FBgn0027525	CG7686	2R:6724513-6726231	q1	q2	OK	69.6743	94.5732	0.440805	3.21773	5e-05	0.00064056	yes
FBgn0027570	FBgn0027570	Nep2	3R:545519-557598	q1	q2	OK	14.9953	19.5199	0.380428	2.31527	5e-05	0.00064056	yes
FBgn0027575	FBgn0027575	GABA-B-R2	3R:17596054-17601562	q1	q2	OK	1.15912	2.64782	1.19178	4.83382	5e-05	0.00064056	yes
FBgn0027586	FBgn0027586	CG5867	2L:13236492-13239296	q1	q2	OK	2.03784	3.88154	0.929585	3.25614	5e-05	0.00064056	yes
FBgn0027601	FBgn0027601	CG9009	X:14828072-14846042	q1	q2	OK	42.4204	31.0015	-0.452419	-3.01643	5e-05	0.00064056	yes
FBgn0027611	FBgn0027611	CG6206	2L:10457655-10462475	q1	q2	OK	38.7608	25.8574	-0.584023	-3.9826	5e-05	0.00064056	yes
FBgn0027835	FBgn0027835	Dp1	2R:14299510-14308629	q1	q2	OK	149.883	186.16	0.312703	2.1409	5e-05	0.00064056	yes
FBgn0027836	FBgn0027836	Dgp-1	2R:14055912-14060112	q1	q2	OK	39.9248	26.7475	-0.577882	-3.86834	5e-05	0.00064056	yes
FBgn0027885	FBgn0027885	Aac11	2L:17474911-17477886	q1	q2	OK	55.4681	72.3614	0.383563	2.83979	5e-05	0.00064056	yes
FBgn0028424	FBgn0028424	JhI-26	2R:12176829-12178838	q1	q2	OK	0.962108	2.20284	1.19509	3.56829	5e-05	0.00064056	yes
FBgn0028426	FBgn0028426	JhI-1	2R:6194534-6197276	q1	q2	OK	6.0009	10.3868	0.791502	4.73238	5e-05	0.00064056	yes
FBgn0028473	FBgn0028473	CG8801	2R:5283864-5286255	q1	q2	OK	348.243	462.407	0.409069	2.94246	5e-05	0.00064056	yes
FBgn0028518	FBgn0028518	CG18480	2L:15630083-15632618	q1	q2	OK	3.40718	1.64429	-1.05112	-4.4068	5e-05	0.00064056	yes
FBgn0028525	FBgn0028525	c(2)M	2L:16303259-16307275	q1	q2	OK	7.06784	16.8919	1.25699	4.02461	5e-05	0.00064056	yes
FBgn0028538	FBgn0028538	sec71	2L:13793546-13799681	q1	q2	OK	16.9845	21.5331	0.342334	2.31097	5e-05	0.00064056	yes
FBgn0028540	FBgn0028540	CG9008	2L:13774339-13780163	q1	q2	OK	12.7315	9.16688	-0.473905	-2.65037	5e-05	0.00064056	yes
FBgn0028862	FBgn0028862	dao	2L:15248884-15256304	q1	q2	OK	0.64065	8.00781	3.6438	5.68431	5e-05	0.00064056	yes
FBgn0028879	FBgn0028879	CG15270	2L:15074775-15096915	q1	q2	OK	0.170723	1.23263	2.85201	7.55972	5e-05	0.00064056	yes
FBgn0028897	FBgn0028897	CG4935	2L:16262122-16263483	q1	q2	OK	14.5748	20.7075	0.506681	3.25237	5e-05	0.00064056	yes
FBgn0028919	FBgn0028919	CG16865	2L:13811525-13812682	q1	q2	OK	14.994	9.88955	-0.600413	-3.39447	5e-05	0.00064056	yes
FBgn0028956	FBgn0028956	mthl3	2R:13336037-13340099	q1	q2	OK	16.0576	8.50669	-0.91659	-5.86237	5e-05	0.00064056	yes
FBgn0029002	FBgn0029002	miple2	3L:271639-275021	q1	q2	OK	35.6609	23.0872	-0.627254	-3.85988	5e-05	0.00064056	yes
FBgn0029003	FBgn0029003	mab-21	X:5902215-5907211	q1	q2	OK	7.07892	2.52268	-1.48857	-6.8692	5e-05	0.00064056	yes
FBgn0029093	FBgn0029093	cathD	2R:3709614-3711073	q1	q2	OK	230.578	164.844	-0.484154	-4.00994	5e-05	0.00064056	yes
FBgn0029095	FBgn0029095	aru	2L:861848-868352	q1	q2	OK	16.111	23.6497	0.553778	3.32154	5e-05	0.00064056	yes
FBgn0029128	FBgn0029128	tyn	X:72457-96056	q1	q2	OK	1.5735	3.19488	1.02178	4.10444	5e-05	0.00064056	yes
FBgn0029504	FBgn0029504	CHES-1-like	X:7577490-7598851	q1	q2	OK	14.2645	19.0764	0.419362	2.87129	5e-05	0.00064056	yes
FBgn0029507	FBgn0029507	Tsp42Ed	2R:2897364-2899359	q1	q2	OK	5.24675	15.8463	1.59465	8.66979	5e-05	0.00064056	yes
FBgn0029568	FBgn0029568	CG11381	X:1097811-1099468	q1	q2	OK	47.7724	60.532	0.341522	2.46339	5e-05	0.00064056	yes
FBgn0029830	FBgn0029830	Grip	X:5860313-5880729	q1	q2	OK	1.70247	2.61404	0.618653	2.78043	5e-05	0.00064056	yes
FBgn0029834	FBgn0029834	CG5937	X:5934037-5943410	q1	q2	OK	2.63371	5.85207	1.15185	6.68823	5e-05	0.00064056	yes
FBgn0029866	FBgn0029866	CG3842	X:6233559-6237770	q1	q2	OK	1.57893	0.67995	-1.21545	-3.05438	5e-05	0.00064056	yes
FBgn0029895	FBgn0029895	CG14441	X:6593878-6611012	q1	q2	OK	7.7323	10.2853	0.411611	2.56472	5e-05	0.00064056	yes
FBgn0029939	FBgn0029939	CG9650	X:7087108-7134453	q1	q2	OK	1.63915	0.995961	-0.718787	-2.67592	5e-05	0.00064056	yes
FBgn0029966	FBgn0029966	Ir7c	X:7768858-7770832	q1	q2	OK	9.88996	15.317	0.631095	4.15368	5e-05	0.00064056	yes
FBgn0029976	FBgn0029976	snz	X:7806121-7811478	q1	q2	OK	20.349	27.9055	0.455595	3.18612	5e-05	0.00064056	yes
FBgn0030177	FBgn0030177	CG2972	X:9977202-9978875	q1	q2	OK	44.8603	58.0619	0.372155	2.64972	5e-05	0.00064056	yes
FBgn0030230	FBgn0030230	Rph	X:10643109-10651699	q1	q2	OK	0.966509	0.120813	-3.00001	-4.458	5e-05	0.00064056	yes
FBgn0030252	FBgn0030252	Myo10A	X:10832481-10858079	q1	q2	OK	16.1488	22.6459	0.487816	3.26672	5e-05	0.00064056	yes
FBgn0030286	FBgn0030286	CG1657	X:11219494-11228107	q1	q2	OK	38.9094	51.8643	0.414623	2.8564	5e-05	0.00064056	yes
FBgn0030395	FBgn0030395	CG15730	X:12388426-12390630	q1	q2	OK	6.58698	4.06082	-0.697845	-3.57208	5e-05	0.00064056	yes
FBgn0030452	FBgn0030452	CG4330	X:13025570-13028598	q1	q2	OK	18.3267	24.4523	0.416021	2.87417	5e-05	0.00064056	yes
FBgn0030467	FBgn0030467	CG1764	X:13188501-13190684	q1	q2	OK	14.2358	10.0765	-0.498528	-3.00362	5e-05	0.00064056	yes
FBgn0030469	FBgn0030469	CG15745	X:13198914-13201427	q1	q2	OK	6.45903	11.2592	0.801719	3.89424	5e-05	0.00064056	yes
FBgn0030617	FBgn0030617	CG9095	X:15033961-15057255	q1	q2	OK	0.808636	1.29759	0.682275	2.54947	5e-05	0.00064056	yes
FBgn0030660	FBgn0030660	CG8097	X:15477193-15479058	q1	q2	OK	1.73084	3.42199	0.983366	3.90498	5e-05	0.00064056	yes
FBgn0030665	FBgn0030665	CG15646	X:15562094-15563327	q1	q2	OK	0	1.86009	inf	#NAME?	5e-05	0.00064056	yes
FBgn0030808	FBgn0030808	RhoGAP15B	X:16842894-16850031	q1	q2	OK	18.588	24.42	0.393692	2.54265	5e-05	0.00064056	yes
FBgn0030968	FBgn0030968	CG7322	X:18749951-18751484	q1	q2	OK	7.22013	11.0009	0.607523	3.16018	5e-05	0.00064056	yes
FBgn0030995	FBgn0030995	CG7914	X:19086533-19087481	q1	q2	OK	4.11309	7.262	0.820147	3.61444	5e-05	0.00064056	yes
FBgn0030999	FBgn0030999	Mur18B	X:19107288-19108971	q1	q2	OK	5.69375	1.01823	-2.48331	-7.81013	5e-05	0.00064056	yes
FBgn0031031	FBgn0031031	CG14218	X:19474375-19475715	q1	q2	OK	1.47886	0.381564	-1.95448	-3.30641	5e-05	0.00064056	yes
FBgn0031047	FBgn0031047	Rcd-1	X:19532912-19534784	q1	q2	OK	85.5532	60.8868	-0.490694	-3.31982	5e-05	0.00064056	yes
FBgn0031089	FBgn0031089	CG9572	X:20042158-20049547	q1	q2	OK	3.69049	5.49409	0.574068	2.286	5e-05	0.00064056	yes
FBgn0031097	FBgn0031097	obst-A	X:20110933-20114254	q1	q2	OK	0.333564	1.16182	1.80036	2.93066	5e-05	0.00064056	yes
FBgn0031157	FBgn0031157	CG1503	X:20964870-20987534	q1	q2	OK	4.71425	1.92443	-1.2926	-3.03868	5e-05	0.00064056	yes
FBgn0031159	FBgn0031159	CG11566	X:20964870-20987534	q1	q2	OK	5.40503	2.08247	-1.376	-6.03561	5e-05	0.00064056	yes
FBgn0031182	FBgn0031182	Cyp6t1	X:21388460-21390196	q1	q2	OK	2.50943	1.05126	-1.25524	-4.12797	5e-05	0.00064056	yes
FBgn0031209	FBgn0031209	Ir21a	2L:21918-25151	q1	q2	OK	0.183389	2.3785	3.69707	7.97914	5e-05	0.00064056	yes
FBgn0031239	FBgn0031239	CG17075	2L:252588-271762	q1	q2	OK	0.236958	1.57267	2.73051	4.07483	5e-05	0.00064056	yes
FBgn0031245	FBgn0031245	CG3625	2L:283383-291751	q1	q2	OK	11.379	2.91148	-1.96655	-7.9043	5e-05	0.00064056	yes
FBgn0031250	FBgn0031250	Ent1	2L:355558-357868	q1	q2	OK	33.9004	24.6132	-0.461869	-3.17342	5e-05	0.00064056	yes
FBgn0031258	FBgn0031258	CG4297	2L:460514-465607	q1	q2	OK	2.708	1.49448	-0.857585	-3.70488	5e-05	0.00064056	yes
FBgn0031263	FBgn0031263	CG2789	2L:553741-560523	q1	q2	OK	80.9368	110.944	0.454963	2.85791	5e-05	0.00064056	yes
FBgn0031267	FBgn0031267	Ipk2	2L:573032-574232	q1	q2	OK	54.6851	70.0469	0.357172	2.76585	5e-05	0.00064056	yes
FBgn0031275	FBgn0031275	GABA-B-R3	2L:750608-762142	q1	q2	OK	0.0674356	0.787106	3.54498	4.37694	5e-05	0.00064056	yes
FBgn0031305	FBgn0031305	Iris	2L:1129234-1134120	q1	q2	OK	12.1158	23.6113	0.962583	3.1366	5e-05	0.00064056	yes
FBgn0031313	FBgn0031313	CG5080	2L:1160289-1163882	q1	q2	OK	1.31703	0.671699	-0.971406	-2.36448	5e-05	0.00064056	yes
FBgn0031322	FBgn0031322	CG5001	2L:1185756-1196807	q1	q2	OK	8.56139	6.06252	-0.497928	-2.3783	5e-05	0.00064056	yes
FBgn0031378	FBgn0031378	CG15362	2L:1981175-1982099	q1	q2	OK	10.7737	16.6705	0.629792	3.72342	5e-05	0.00064056	yes
FBgn0031381	FBgn0031381	Npc2a	2L:1988263-1988940	q1	q2	OK	110.529	150.186	0.442324	4.01152	5e-05	0.00064056	yes
FBgn0031397	FBgn0031397	CG15385	2L:2209573-2212571	q1	q2	OK	1.09304	2.44604	1.1621	4.38268	5e-05	0.00064056	yes
FBgn0031500	FBgn0031500	CG17221	2L:3039975-3041626	q1	q2	OK	7.4148	12.3412	0.735004	3.56076	5e-05	0.00064056	yes
FBgn0031528	FBgn0031528	CG15412	2L:3373566-3375711	q1	q2	OK	0.275292	2.91737	3.40563	7.41447	5e-05	0.00064056	yes
FBgn0031549	FBgn0031549	Spindly	2L:3525132-3530317	q1	q2	OK	15.5531	10.9551	-0.505602	-2.89287	5e-05	0.00064056	yes
FBgn0031573	FBgn0031573	CG3407	2L:3810798-3813407	q1	q2	OK	15.0688	11.2336	-0.423748	-2.68209	5e-05	0.00064056	yes
FBgn0031601	FBgn0031601	Dim1	2L:4403254-4403955	q1	q2	OK	48.3815	29.7052	-0.70374	-5.57086	5e-05	0.00064056	yes
FBgn0031628	FBgn0031628	CG3294	2L:4794548-4796576	q1	q2	OK	1.42879	3.95439	1.46866	4.38941	5e-05	0.00064056	yes
FBgn0031637	FBgn0031637	CG2950	2L:4842085-4847292	q1	q2	OK	28.1199	41.0562	0.54601	3.343	5e-05	0.00064056	yes
FBgn0031655	FBgn0031655	Marcal1	2L:4955518-4958292	q1	q2	OK	16.897	11.2459	-0.587371	-3.84931	5e-05	0.00064056	yes
FBgn0031663	FBgn0031663	CG8891	2L:4977265-4979339	q1	q2	OK	22.0201	38.7287	0.814582	2.45322	5e-05	0.00064056	yes
FBgn0031668	FBgn0031668	CG31917	2L:5009930-5010825	q1	q2	OK	49.9044	73.7122	0.562737	4.47651	5e-05	0.00064056	yes
FBgn0031681	FBgn0031681	pgant5	2L:5072155-5093590	q1	q2	OK	36.2614	49.3725	0.445272	3.17085	5e-05	0.00064056	yes
FBgn0031684	FBgn0031684	CG8680	2L:5099499-5100214	q1	q2	OK	77.5201	106.387	0.456679	4.2549	5e-05	0.00064056	yes
FBgn0031813	FBgn0031813	CG9527	2L:6445069-6448016	q1	q2	OK	2.86084	7.51704	1.39373	6.23169	5e-05	0.00064056	yes
FBgn0031814	FBgn0031814	retm	2L:6448800-6455934	q1	q2	OK	11.4227	15.9925	0.485496	3.32174	5e-05	0.00064056	yes
FBgn0031816	FBgn0031816	CG16947	2L:6459078-6463843	q1	q2	OK	1.64544	5.023	1.61007	6.30291	5e-05	0.00064056	yes
FBgn0031829	FBgn0031829	osm-6	2L:6555810-6557359	q1	q2	OK	2.08607	0.300809	-2.79387	-5.38703	5e-05	0.00064056	yes
FBgn0031865	FBgn0031865	Nha1	2L:6860902-6870387	q1	q2	OK	6.47539	4.53562	-0.513666	-2.54195	5e-05	0.00064056	yes
FBgn0031875	FBgn0031875	CG3430	2L:6957009-6960285	q1	q2	OK	68.5371	37.8794	-0.855471	-6.35798	5e-05	0.00064056	yes
FBgn0031878	FBgn0031878	sip2	2L:6960425-6964073	q1	q2	OK	29.5238	21.1402	-0.481891	-2.78665	5e-05	0.00064056	yes
FBgn0031940	FBgn0031940	CG7214	2L:7743676-7744841	q1	q2	OK	0.282356	1.95279	2.78995	4.90708	5e-05	0.00064056	yes
FBgn0031948	FBgn0031948	CG7149	2L:7786156-7790557	q1	q2	OK	8.33299	5.01387	-0.73291	-4.43726	5e-05	0.00064056	yes
FBgn0031969	FBgn0031969	pes	2L:7987112-7994182	q1	q2	OK	95.9547	72.8582	-0.397262	-2.82203	5e-05	0.00064056	yes
FBgn0031975	FBgn0031975	Tg	2L:8011406-8026901	q1	q2	OK	4.01052	6.68951	0.73811	3.61607	5e-05	0.00064056	yes
FBgn0032006	FBgn0032006	Pvr	2L:8220979-8239875	q1	q2	OK	4.54076	5.97346	0.395634	2.23415	5e-05	0.00064056	yes
FBgn0032021	FBgn0032021	CG7781	2L:8320323-8325299	q1	q2	OK	2.11601	5.45011	1.36494	3.64193	5e-05	0.00064056	yes
FBgn0032029	FBgn0032029	CG17292	2L:8370512-8374250	q1	q2	OK	47.2904	35.8513	-0.399522	-2.51535	5e-05	0.00064056	yes
FBgn0032031	FBgn0032031	CG13390	2L:8374480-8376777	q1	q2	OK	6.86889	12.9763	0.917731	2.67314	5e-05	0.00064056	yes
FBgn0032059	FBgn0032059	PrBP	2L:8684814-8685954	q1	q2	OK	20.9329	28.2093	0.430399	3.07325	5e-05	0.00064056	yes
FBgn0032076	FBgn0032076	CG9510	2L:8939779-8943264	q1	q2	OK	3.26296	6.26448	0.941012	4.66818	5e-05	0.00064056	yes
FBgn0032082	FBgn0032082	CG18088	2L:8967536-8970259	q1	q2	OK	2.88139	1.84003	-0.64704	-2.71871	5e-05	0.00064056	yes
FBgn0032138	FBgn0032138	CG4364	2L:9708920-9711269	q1	q2	OK	198.508	258.393	0.380369	2.82557	5e-05	0.00064056	yes
FBgn0032147	FBgn0032147	IP3K1	2L:9782389-9791958	q1	q2	OK	58.0566	111.603	0.942847	6.54276	5e-05	0.00064056	yes
FBgn0032162	FBgn0032162	CG4592	2L:9921638-9924860	q1	q2	OK	12.5961	7.64981	-0.719484	-3.78273	5e-05	0.00064056	yes
FBgn0032189	FBgn0032189	Ripalpha	2L:10199395-10200972	q1	q2	OK	44.9312	34.0123	-0.40166	-3.09791	5e-05	0.00064056	yes
FBgn0032204	FBgn0032204	CG4953	2L:10266704-10268748	q1	q2	OK	13.8395	20.6546	0.577668	3.90433	5e-05	0.00064056	yes
FBgn0032211	FBgn0032211	CG13138	2L:10300221-10301955	q1	q2	OK	0.413984	1.29232	1.64232	3.18125	5e-05	0.00064056	yes
FBgn0032214	FBgn0032214	CG4968	2L:10306902-10308050	q1	q2	OK	88.7072	68.5271	-0.372376	-3.02695	5e-05	0.00064056	yes
FBgn0032224	FBgn0032224	Sps2	2L:10342593-10344228	q1	q2	OK	12.6287	32.586	1.36755	8.38746	5e-05	0.00064056	yes
FBgn0032233	FBgn0032233	dpr19	2L:10376491-10379908	q1	q2	OK	0.513279	1.85895	1.85667	5.60301	5e-05	0.00064056	yes
FBgn0032244	FBgn0032244	RfC3	2L:10419189-10420612	q1	q2	OK	58.8443	44.7649	-0.394533	-3.17123	5e-05	0.00064056	yes
FBgn0032253	FBgn0032253	CG5322	2L:10452676-10456044	q1	q2	OK	0.855928	0.413776	-1.04864	-2.852	5e-05	0.00064056	yes
FBgn0032303	FBgn0032303	CG6508	2L:10804268-10842603	q1	q2	OK	21.3555	8.16757	-1.38663	-3.42601	5e-05	0.00064056	yes
FBgn0032311	FBgn0032311	CG12517	2L:10870166-10870722	q1	q2	OK	9.81289	27.557	1.48967	9.15631	5e-05	0.00064056	yes
FBgn0032330	FBgn0032330	Samuel	2L:11013220-11066997	q1	q2	OK	8.65342	13.6412	0.656633	4.28542	5e-05	0.00064056	yes
FBgn0032358	FBgn0032358	Ppt2	2L:11280313-11281929	q1	q2	OK	10.6167	4.43647	-1.25885	-6.29285	5e-05	0.00064056	yes
FBgn0032361	FBgn0032361	CG6488	2L:11496793-11499119	q1	q2	OK	7.33376	5.15345	-0.509015	-2.76194	5e-05	0.00064056	yes
FBgn0032363	FBgn0032363	CG6509	2L:11501750-11517057	q1	q2	OK	41.0167	54.4085	0.407622	2.81683	5e-05	0.00064056	yes
FBgn0032388	FBgn0032388	CG6686	2L:11981615-11988035	q1	q2	OK	32.3347	48.2185	0.576504	3.70168	5e-05	0.00064056	yes
FBgn0032391	FBgn0032391	escl	2L:11990926-11992848	q1	q2	OK	4.52449	6.43532	0.508258	2.6675	5e-05	0.00064056	yes
FBgn0032395	FBgn0032395	CG6734	2L:12014303-12020938	q1	q2	OK	5.85125	7.9005	0.4332	2.82281	5e-05	0.00064056	yes
FBgn0032422	FBgn0032422	atilla	2L:12175447-12177886	q1	q2	OK	33.8617	24.3647	-0.474863	-3.46749	5e-05	0.00064056	yes
FBgn0032456	FBgn0032456	MRP	2L:12713275-12744809	q1	q2	OK	53.9469	103.786	0.944005	6.20502	5e-05	0.00064056	yes
FBgn0032514	FBgn0032514	CG9302	2L:13376448-13378546	q1	q2	OK	63.0922	45.3174	-0.477396	-3.55643	5e-05	0.00064056	yes
FBgn0032585	FBgn0032585	CG4580	2L:16488202-16490115	q1	q2	OK	0.682391	0	#NAME?	#NAME?	5e-05	0.00064056	yes
FBgn0032587	FBgn0032587	CG5953	2L:16509119-16532877	q1	q2	OK	26.6125	34.055	0.35576	2.32677	5e-05	0.00064056	yes
FBgn0032614	FBgn0032614	CG13284	2L:16843191-16848713	q1	q2	OK	9.8801	1.55014	-2.67213	-8.36194	5e-05	0.00064056	yes
FBgn0032656	FBgn0032656	CG5674	2L:17962734-17982472	q1	q2	OK	21.3928	14.1785	-0.593419	-3.83067	5e-05	0.00064056	yes
FBgn0032705	FBgn0032705	Grip71	2L:18708848-18713763	q1	q2	OK	48.2796	31.4733	-0.617286	-4.26432	5e-05	0.00064056	yes
FBgn0032715	FBgn0032715	CG17597	2L:18826771-18830671	q1	q2	OK	28.8695	39.7538	0.461544	2.50007	5e-05	0.00064056	yes
FBgn0032727	FBgn0032727	CG10623	2L:18955480-18957169	q1	q2	OK	46.6824	63.3786	0.441117	3.28057	5e-05	0.00064056	yes
FBgn0032787	FBgn0032787	CG10195	2L:19482876-19484702	q1	q2	OK	5.03923	2.42785	-1.05353	-4.59687	5e-05	0.00064056	yes
FBgn0032791	FBgn0032791	CG18094	2L:19490485-19492927	q1	q2	OK	7.26593	1.89058	-1.94232	-4.68245	5e-05	0.00064056	yes
FBgn0032813	FBgn0032813	CG10262	2L:19582822-19584021	q1	q2	OK	1.8764	0.236812	-2.98615	-3.71772	5e-05	0.00064056	yes
FBgn0032818	FBgn0032818	CG10628	2L:19757242-19758613	q1	q2	OK	20.3894	14.0441	-0.537851	-3.38802	5e-05	0.00064056	yes
FBgn0032858	FBgn0032858	CG10949	2L:20415170-20416918	q1	q2	OK	15.8888	10.6192	-0.581335	-3.4826	5e-05	0.00064056	yes
FBgn0032859	FBgn0032859	Arc-p34	2L:20417060-20423034	q1	q2	OK	252.508	332.897	0.398751	3.16522	5e-05	0.00064056	yes
FBgn0032877	FBgn0032877	CG2617	2L:20682369-20714589	q1	q2	OK	1.68546	4.48422	1.41171	4.30443	5e-05	0.00064056	yes
FBgn0032889	FBgn0032889	CG9331	2L:20824435-20827724	q1	q2	OK	36.1791	20.4685	-0.821751	-4.7227	5e-05	0.00064056	yes
FBgn0032899	FBgn0032899	CG9338	2L:20865226-20867311	q1	q2	OK	2.20596	11.254	2.35096	8.90967	5e-05	0.00064056	yes
FBgn0032910	FBgn0032910	CG9265	2L:21052831-21069891	q1	q2	OK	60.4811	41.7786	-0.533722	-3.59767	5e-05	0.00064056	yes
FBgn0032916	FBgn0032916	CG9257	2L:21102738-21104329	q1	q2	OK	58.4291	38.522	-0.601005	-4.45967	5e-05	0.00064056	yes
FBgn0032979	FBgn0032979	CG1832	2L:22165965-22169191	q1	q2	OK	78.8095	59.7034	-0.400555	-2.86308	5e-05	0.00064056	yes
FBgn0033020	FBgn0033020	CG10396	2R:1241498-1242231	q1	q2	OK	8.11193	1.55082	-2.38701	-7.97969	5e-05	0.00064056	yes
FBgn0033031	FBgn0033031	CG8245	2R:1555897-1557491	q1	q2	OK	1.17505	3.39496	1.53068	5.20267	5e-05	0.00064056	yes
FBgn0033039	FBgn0033039	gp210	2R:1648372-1660077	q1	q2	OK	51.1508	37.1071	-0.463062	-3.4614	5e-05	0.00064056	yes
FBgn0033079	FBgn0033079	Fmo-2	2R:2529921-2532585	q1	q2	OK	1.58018	0.721897	-1.13022	-3.03669	5e-05	0.00064056	yes
FBgn0033127	FBgn0033127	Tsp42Ef	2R:2912516-2915587	q1	q2	OK	31.5839	22.6268	-0.481155	-3.46244	5e-05	0.00064056	yes
FBgn0033159	FBgn0033159	Dscam	2R:3207058-3269374	q1	q2	OK	0.677083	0.248889	-1.44383	-3.36339	5e-05	0.00064056	yes
FBgn0033196	FBgn0033196	CG1358	2R:3483239-3508216	q1	q2	OK	9.60318	6.54143	-0.553906	-3.08172	5e-05	0.00064056	yes
FBgn0033229	FBgn0033229	CG12822	2R:3719671-3723579	q1	q2	OK	17.444	12.5949	-0.469884	-2.67581	5e-05	0.00064056	yes
FBgn0033252	FBgn0033252	CG12769	2R:3941330-3953056	q1	q2	OK	6.22135	2.41887	-1.36289	-6.23841	5e-05	0.00064056	yes
FBgn0033268	FBgn0033268	Obp44a	2R:4018937-4022588	q1	q2	OK	38.3993	4.03019	-3.25216	-3.71865	5e-05	0.00064056	yes
FBgn0033272	FBgn0033272	RagC	2R:4049183-4051018	q1	q2	OK	49.1121	38.5262	-0.350242	-2.53813	5e-05	0.00064056	yes
FBgn0033337	FBgn0033337	CG8272	2R:4775908-4778941	q1	q2	OK	5.23713	10.209	0.962994	5.84442	5e-05	0.00064056	yes
FBgn0033453	FBgn0033453	CG1667	2R:5730191-5733964	q1	q2	OK	22.7822	11.5803	-0.976234	-5.3547	5e-05	0.00064056	yes
FBgn0033483	FBgn0033483	egr	2R:5965869-5971715	q1	q2	OK	1.13411	0.55269	-1.03701	-2.49372	5e-05	0.00064056	yes
FBgn0033491	FBgn0033491	CG18011	2R:6029844-6079899	q1	q2	OK	22.1124	13.067	-0.758925	-2.6109	5e-05	0.00064056	yes
FBgn0033519	FBgn0033519	CG11825	2R:6307918-6309413	q1	q2	OK	16.6278	36.7523	1.14424	5.25338	5e-05	0.00064056	yes
FBgn0033529	FBgn0033529	CG17765	2R:6367664-6369391	q1	q2	OK	71.8453	99.368	0.467887	3.86943	5e-05	0.00064056	yes
FBgn0033543	FBgn0033543	CG12338	2R:6617079-6618419	q1	q2	OK	12.6818	7.13439	-0.829903	-4.5854	5e-05	0.00064056	yes
FBgn0033677	FBgn0033677	CG8321	2R:7921452-7924670	q1	q2	OK	38.0203	58.0623	0.610833	4.02935	5e-05	0.00064056	yes
FBgn0033698	FBgn0033698	CG8858	2R:8078186-8086343	q1	q2	OK	22.5799	17.692	-0.351945	-2.39297	5e-05	0.00064056	yes
FBgn0033735	FBgn0033735	CG8525	2R:8312987-8315366	q1	q2	OK	19.8597	13.8675	-0.518134	-2.85968	5e-05	0.00064056	yes
FBgn0033769	FBgn0033769	CG8768	2R:8578812-8580193	q1	q2	OK	11.1141	7.57611	-0.55286	-3.08595	5e-05	0.00064056	yes
FBgn0033785	FBgn0033785	Sans	2R:8824399-8833850	q1	q2	OK	1.75714	7.23289	2.04134	8.14425	5e-05	0.00064056	yes
FBgn0033786	FBgn0033786	CG3884	2R:8835852-8839791	q1	q2	OK	6.91403	2.24402	-1.62344	-4.93687	5e-05	0.00064056	yes
FBgn0033787	FBgn0033787	CG13321	2R:8841060-8842675	q1	q2	OK	5.70143	1.29598	-2.13728	-6.81382	5e-05	0.00064056	yes
FBgn0033802	FBgn0033802	CG17724	2R:9063596-9085869	q1	q2	OK	16.8743	24.734	0.551672	3.01581	5e-05	0.00064056	yes
FBgn0033817	FBgn0033817	CG4688	2R:9127233-9128518	q1	q2	OK	0.893024	3.16114	1.82367	5.20978	5e-05	0.00064056	yes
FBgn0033872	FBgn0033872	CG6329	2R:9713879-9720419	q1	q2	OK	4.42654	2.05568	-1.10656	-3.18413	5e-05	0.00064056	yes
FBgn0033875	FBgn0033875	CG6357	2R:9727580-9729248	q1	q2	OK	6.1849	9.695	0.64849	3.56889	5e-05	0.00064056	yes
FBgn0033886	FBgn0033886	CG13349	2R:9846032-9847909	q1	q2	OK	158.511	111.665	-0.505411	-3.31147	5e-05	0.00064056	yes
FBgn0033887	FBgn0033887	CG6704	2R:9857414-9858662	q1	q2	OK	17.9784	26.2134	0.544036	3.70172	5e-05	0.00064056	yes
FBgn0033901	FBgn0033901	O-fut1	2R:10048939-10050326	q1	q2	OK	60.2324	45.1386	-0.416176	-3.227	5e-05	0.00064056	yes
FBgn0033903	FBgn0033903	CG8323	2R:10052559-10055738	q1	q2	OK	5.48025	11.4614	1.06447	5.8727	5e-05	0.00064056	yes
FBgn0033917	FBgn0033917	CG8503	2R:10131191-10133571	q1	q2	OK	21.0582	35.8661	0.76824	5.26342	5e-05	0.00064056	yes
FBgn0033980	FBgn0033980	Cyp6a20	2R:10769624-10771551	q1	q2	OK	8.65726	6.21662	-0.47778	-2.77118	5e-05	0.00064056	yes
FBgn0033982	FBgn0033982	Cyp317a1	2R:10786999-10788556	q1	q2	OK	3.15845	0.872012	-1.8568	-5.78152	5e-05	0.00064056	yes
FBgn0033987	FBgn0033987	CG12424	2R:10850818-10868089	q1	q2	OK	4.64673	6.66436	0.520251	2.93713	5e-05	0.00064056	yes
FBgn0033993	FBgn0033993	CG8089	2R:11033329-11035329	q1	q2	OK	8.26002	5.03211	-0.714982	-3.98045	5e-05	0.00064056	yes
FBgn0033994	FBgn0033994	CG7544	2R:11035381-11037214	q1	q2	OK	6.56101	10.6063	0.692929	3.14262	5e-05	0.00064056	yes
FBgn0034046	FBgn0034046	tun	2R:11736110-11741092	q1	q2	OK	30.8243	11.0428	-1.48097	-9.75241	5e-05	0.00064056	yes
FBgn0034072	FBgn0034072	Dg	2R:11968680-11986045	q1	q2	OK	24.4686	36.1564	0.563318	3.81016	5e-05	0.00064056	yes
FBgn0034075	FBgn0034075	Asph	2R:11997989-12004501	q1	q2	OK	5.13363	2.86551	-0.841189	-3.72451	5e-05	0.00064056	yes
FBgn0034126	FBgn0034126	CG4398	2R:12319677-12320682	q1	q2	OK	17.1208	4.39026	-1.96337	-10.1526	5e-05	0.00064056	yes
FBgn0034143	FBgn0034143	CG8303	2R:12482532-12492716	q1	q2	OK	50.9753	81.2489	0.672549	5.07898	5e-05	0.00064056	yes
FBgn0034145	FBgn0034145	CG5065	2R:12495174-12512223	q1	q2	OK	4.08459	6.12817	0.585267	3.09879	5e-05	0.00064056	yes
FBgn0034179	FBgn0034179	CG6805	2R:12892957-12895006	q1	q2	OK	11.6928	4.8789	-1.261	-6.12785	5e-05	0.00064056	yes
FBgn0034186	FBgn0034186	CG8950	2R:12947212-12950139	q1	q2	OK	27.2452	36.3555	0.416174	2.69	5e-05	0.00064056	yes
FBgn0034191	FBgn0034191	CG6984	2R:12979514-12980575	q1	q2	OK	17.3981	23.6605	0.44355	2.985	5e-05	0.00064056	yes
FBgn0034243	FBgn0034243	ns2	2R:13451844-13455950	q1	q2	OK	62.4531	82.7132	0.405344	2.4011	5e-05	0.00064056	yes
FBgn0034248	FBgn0034248	CG14483	2R:13473139-13473659	q1	q2	OK	35.6073	15.4913	-1.20072	-8.27525	5e-05	0.00064056	yes
FBgn0034270	FBgn0034270	CG6401	2R:13625356-13627162	q1	q2	OK	19.9426	27.0775	0.441244	3.19547	5e-05	0.00064056	yes
FBgn0034286	FBgn0034286	dpr13	2R:13862621-13895370	q1	q2	OK	0.524893	5.92631	3.49704	12.2199	5e-05	0.00064056	yes
FBgn0034289	FBgn0034289	CG10910	2R:13907753-13909911	q1	q2	OK	0	0.467632	inf	#NAME?	5e-05	0.00064056	yes
FBgn0034307	FBgn0034307	CG10914	2R:14045771-14047815	q1	q2	OK	4.51926	6.65184	0.557668	2.91281	5e-05	0.00064056	yes
FBgn0034312	FBgn0034312	CG10916	2R:14061175-14062195	q1	q2	OK	8.22807	2.57386	-1.67662	-6.84894	5e-05	0.00064056	yes
FBgn0034389	FBgn0034389	Mctp	2R:14649486-14662174	q1	q2	OK	33.2308	24.9231	-0.415038	-2.83696	5e-05	0.00064056	yes
FBgn0034406	FBgn0034406	Jheh3	2R:14747879-14749576	q1	q2	OK	43.6612	33.4904	-0.382601	-2.80009	5e-05	0.00064056	yes
FBgn0034436	FBgn0034436	CG11961	2R:15245235-15250043	q1	q2	OK	17.179	9.57523	-0.843264	-5.36169	5e-05	0.00064056	yes
FBgn0034438	FBgn0034438	CG9416	2R:15251149-15260747	q1	q2	OK	2.98331	6.18889	1.05277	5.43898	5e-05	0.00064056	yes
FBgn0034452	FBgn0034452	Oseg6	2R:15374548-15379241	q1	q2	OK	16.9904	11.3487	-0.582186	-3.97275	5e-05	0.00064056	yes
FBgn0034493	FBgn0034493	CG8908	2R:16152436-16158290	q1	q2	OK	0.548294	1.41291	1.36564	4.80942	5e-05	0.00064056	yes
FBgn0034540	FBgn0034540	Lrt	2R:16534112-16548432	q1	q2	OK	1.51988	0.706378	-1.10545	-3.66471	5e-05	0.00064056	yes
FBgn0034659	FBgn0034659	CG4021	2R:17660851-17662381	q1	q2	OK	0.304604	1.50082	2.30075	4.33276	5e-05	0.00064056	yes
FBgn0034697	FBgn0034697	GM130	2R:18012071-18015002	q1	q2	OK	32.8546	25.2267	-0.381146	-2.34657	5e-05	0.00064056	yes
FBgn0034726	FBgn0034726	Mes4	2R:18299311-18300087	q1	q2	OK	57.0581	38.5237	-0.566686	-3.06522	5e-05	0.00064056	yes
FBgn0034729	FBgn0034729	CG10344	2R:18313237-18314470	q1	q2	OK	18.9552	13.5678	-0.482402	-2.61615	5e-05	0.00064056	yes
FBgn0034733	FBgn0034733	CG4752	2R:18365891-18370559	q1	q2	OK	18.0677	13.8381	-0.384763	-2.58881	5e-05	0.00064056	yes
FBgn0034756	FBgn0034756	Cyp6d2	2R:18540077-18542032	q1	q2	OK	1.34841	27.3526	4.34234	17.6494	5e-05	0.00064056	yes
FBgn0034758	FBgn0034758	CG13510	2R:18545409-18546638	q1	q2	OK	1.53088	7.71251	2.33284	7.40761	5e-05	0.00064056	yes
FBgn0034817	FBgn0034817	Art7	2R:18962591-18966559	q1	q2	OK	18.1312	26	0.520033	3.18599	5e-05	0.00064056	yes
FBgn0034871	FBgn0034871	CG3906	2R:19398808-19399747	q1	q2	OK	0	0.68489	inf	#NAME?	5e-05	0.00064056	yes
FBgn0034879	FBgn0034879	Rrp4	2R:19442540-19443724	q1	q2	OK	45.4018	59.4777	0.389601	2.84004	5e-05	0.00064056	yes
FBgn0034897	FBgn0034897	Sesn	2R:19601424-19620706	q1	q2	OK	72.3051	45.0664	-0.682046	-4.99234	5e-05	0.00064056	yes
FBgn0034958	FBgn0034958	CG3907	2R:19907420-19909779	q1	q2	OK	19.7599	7.58741	-1.38089	-7.4465	5e-05	0.00064056	yes
FBgn0034988	FBgn0034988	CG3362	2R:20083064-20084550	q1	q2	OK	20.1651	13.2683	-0.603875	-3.84017	5e-05	0.00064056	yes
FBgn0035033	FBgn0035033	CG3548	2R:20487488-20489890	q1	q2	OK	25.9994	35.0823	0.432265	2.91672	5e-05	0.00064056	yes
FBgn0035044	FBgn0035044	CG3663	2R:20549046-20549940	q1	q2	OK	47.6082	26.8834	-0.824492	-6.28391	5e-05	0.00064056	yes
FBgn0035091	FBgn0035091	CG3829	2R:20873477-20878012	q1	q2	OK	1.56179	0.751911	-1.05457	-3.59927	5e-05	0.00064056	yes
FBgn0035094	FBgn0035094	CG9380	2R:21071151-21076360	q1	q2	OK	0.0527979	4.40726	6.38326	6.53517	5e-05	0.00064056	yes
FBgn0035158	FBgn0035158	CG13895	3L:705944-708201	q1	q2	OK	8.4969	13.1118	0.625863	3.73261	5e-05	0.00064056	yes
FBgn0035160	FBgn0035160	CG13897	3L:737676-739120	q1	q2	OK	43.7183	31.6206	-0.467373	-3.26342	5e-05	0.00064056	yes
FBgn0035267	FBgn0035267	CG13921	3L:1746909-1752390	q1	q2	OK	7.59576	4.61715	-0.718192	-3.85257	5e-05	0.00064056	yes
FBgn0035308	FBgn0035308	CG15822	3L:2153200-2163860	q1	q2	OK	2.76322	4.01463	0.53892	2.69675	5e-05	0.00064056	yes
FBgn0035317	FBgn0035317	osm-1	3L:2229645-2235253	q1	q2	OK	0.257201	0.564039	1.1329	3.06107	5e-05	0.00064056	yes
FBgn0035431	FBgn0035431	CG14968	3L:3299335-3303108	q1	q2	OK	10.4106	5.64601	-0.882747	-3.38382	5e-05	0.00064056	yes
FBgn0035539	FBgn0035539	slow	3L:4384454-4403186	q1	q2	OK	7.59528	5.36361	-0.5019	-2.43841	5e-05	0.00064056	yes
FBgn0035768	FBgn0035768	CG14834	3L:7338797-7340223	q1	q2	OK	49.1335	72.4771	0.560819	4.18035	5e-05	0.00064056	yes
FBgn0035770	FBgn0035770	pst	3L:7350374-7353363	q1	q2	OK	3.11001	6.03858	0.957291	4.59544	5e-05	0.00064056	yes
FBgn0035772	FBgn0035772	Sh3beta	3L:7357899-7362357	q1	q2	OK	50.2619	66.4642	0.40311	2.57577	5e-05	0.00064056	yes
FBgn0035854	FBgn0035854	CG8005	3L:8191308-8192591	q1	q2	OK	6.07719	9.22599	0.602299	3.15231	5e-05	0.00064056	yes
FBgn0035868	FBgn0035868	CG7194	3L:8295463-8297159	q1	q2	OK	4.19325	28.1731	2.74818	15.7261	5e-05	0.00064056	yes
FBgn0035880	FBgn0035880	CG17352	3L:8345454-8349396	q1	q2	OK	1.8162	3.36094	0.887941	3.67068	5e-05	0.00064056	yes
FBgn0035886	FBgn0035886	Jon66Ci	3L:8384641-8385479	q1	q2	OK	0	0.851083	inf	#NAME?	5e-05	0.00064056	yes
FBgn0035887	FBgn0035887	Jon66Cii	3L:8385957-8386749	q1	q2	OK	0	0.628537	inf	#NAME?	5e-05	0.00064056	yes
FBgn0035891	FBgn0035891	Oseg1	3L:8398531-8404675	q1	q2	OK	17.3655	12.5767	-0.465468	-2.7316	5e-05	0.00064056	yes
FBgn0035907	FBgn0035907	CG6662	3L:8516841-8517961	q1	q2	OK	63.9097	48.9131	-0.385815	-3.20877	5e-05	0.00064056	yes
FBgn0035936	FBgn0035936	Tsp66E	3L:8899016-8925165	q1	q2	OK	144.288	40.2744	-1.84102	-13.3192	5e-05	0.00064056	yes
FBgn0035957	FBgn0035957	CG5144	3L:9040539-9041833	q1	q2	OK	3.86654	0.869842	-2.15222	-6.36278	5e-05	0.00064056	yes
FBgn0036091	FBgn0036091	CG18628	3L:10632870-10633236	q1	q2	OK	72.6006	11.5074	-2.65742	-21.615	5e-05	0.00064056	yes
FBgn0036121	FBgn0036121	CG6310	3L:11062142-11062953	q1	q2	OK	20.4533	9.99293	-1.03335	-6.23582	5e-05	0.00064056	yes
FBgn0036196	FBgn0036196	CG11658	3L:11693187-11701663	q1	q2	OK	2.79147	1.57347	-0.827073	-2.74406	5e-05	0.00064056	yes
FBgn0036272	FBgn0036272	CG4300	3L:12264752-12270366	q1	q2	OK	154.615	107.689	-0.521804	-3.50904	5e-05	0.00064056	yes
FBgn0036342	FBgn0036342	CG11279	3L:13040123-13040623	q1	q2	OK	42.1588	62.7272	0.573256	5.28461	5e-05	0.00064056	yes
FBgn0036354	FBgn0036354	Poc1	3L:13381392-13383088	q1	q2	OK	17.8672	12.3763	-0.529736	-3.39306	5e-05	0.00064056	yes
FBgn0036369	FBgn0036369	CG10089	3L:13459926-13467643	q1	q2	OK	15.1671	4.89988	-1.63012	-6.5364	5e-05	0.00064056	yes
FBgn0036446	FBgn0036446	CG9384	3L:14755144-14762383	q1	q2	OK	19.4512	24.8294	0.352186	2.56938	5e-05	0.00064056	yes
FBgn0036479	FBgn0036479	CG13458	3L:15106656-15109473	q1	q2	OK	5.21133	1.99964	-1.38192	-6.16689	5e-05	0.00064056	yes
FBgn0036502	FBgn0036502	CG7841	3L:15498538-15501388	q1	q2	OK	37.8623	23.8257	-0.66824	-4.83122	5e-05	0.00064056	yes
FBgn0036556	FBgn0036556	CG5830	3L:15985752-15997835	q1	q2	OK	17.1039	21.742	0.346153	2.65088	5e-05	0.00064056	yes
FBgn0036620	FBgn0036620	CG4842	3L:16361506-16362620	q1	q2	OK	42.4766	13.1001	-1.69709	-11.1007	5e-05	0.00064056	yes
FBgn0036690	FBgn0036690	CG14059	3L:17020620-17025180	q1	q2	OK	84.8819	58.4898	-0.537272	-2.23248	5e-05	0.00064056	yes
FBgn0036765	FBgn0036765	CG7408	3L:17872200-17877474	q1	q2	OK	8.07902	3.17632	-1.34682	-7.28791	5e-05	0.00064056	yes
FBgn0036818	FBgn0036818	CG14074	3L:18859324-18860653	q1	q2	OK	7.36054	5.17765	-0.507515	-2.47914	5e-05	0.00064056	yes
FBgn0036843	FBgn0036843	CG6812	3L:19056271-19059249	q1	q2	OK	4.18464	6.47813	0.630475	3.34524	5e-05	0.00064056	yes
FBgn0036875	FBgn0036875	CG9449	3L:19485372-19489812	q1	q2	OK	6.26148	8.96209	0.517332	2.2614	5e-05	0.00064056	yes
FBgn0036890	FBgn0036890	CG9368	3L:19594735-19597220	q1	q2	OK	1.10306	0.476574	-1.21074	-2.57815	5e-05	0.00064056	yes
FBgn0036921	FBgn0036921	RhoGDI	3L:19921906-19926032	q1	q2	OK	132.636	170.291	0.360526	3.15089	5e-05	0.00064056	yes
FBgn0036927	FBgn0036927	CG7433	3L:19990813-19993786	q1	q2	OK	270.921	201.873	-0.424422	-3.03402	5e-05	0.00064056	yes
FBgn0036958	FBgn0036958	CG17233	3L:20224789-20238412	q1	q2	OK	34.1859	50.7447	0.569857	2.60473	5e-05	0.00064056	yes
FBgn0036975	FBgn0036975	CG5618	3L:20347051-20349794	q1	q2	OK	1.80948	3.74241	1.04839	3.72654	5e-05	0.00064056	yes
FBgn0036991	FBgn0036991	CG5872	3L:20429356-20432968	q1	q2	OK	17.9333	13.3695	-0.423688	-2.38172	5e-05	0.00064056	yes
FBgn0037007	FBgn0037007	CG5059	3L:20507695-20512532	q1	q2	OK	17.6598	23.8781	0.43522	2.7084	5e-05	0.00064056	yes
FBgn0037008	FBgn0037008	mTerf3	3L:20512688-20513844	q1	q2	OK	5.17324	7.87578	0.606354	2.99431	5e-05	0.00064056	yes
FBgn0037012	FBgn0037012	Rcd2	3L:20521067-20533514	q1	q2	OK	12.5581	6.90195	-0.863538	-5.13084	5e-05	0.00064056	yes
FBgn0037016	FBgn0037016	CG13252	3L:20723691-20737629	q1	q2	OK	6.46751	9.86779	0.609516	3.72269	5e-05	0.00064056	yes
FBgn0037028	FBgn0037028	CG3618	3L:20806452-20809175	q1	q2	OK	2.29326	0.608717	-1.91356	-5.42213	5e-05	0.00064056	yes
FBgn0037045	FBgn0037045	CG10584	3L:21023379-21024460	q1	q2	OK	14.7831	9.82841	-0.588918	-3.4509	5e-05	0.00064056	yes
FBgn0037105	FBgn0037105	S1P	3L:21606892-21610464	q1	q2	OK	2.44163	4.15888	0.768352	3.95962	5e-05	0.00064056	yes
FBgn0037106	FBgn0037106	CG11307	3L:21610737-21612973	q1	q2	OK	59.5862	46.4829	-0.358277	-2.3948	5e-05	0.00064056	yes
FBgn0037130	FBgn0037130	Syn1	3L:21738458-21771105	q1	q2	OK	3.88868	6.07258	0.643028	3.26206	5e-05	0.00064056	yes
FBgn0037166	FBgn0037166	CG11426	3L:22463657-22466609	q1	q2	OK	5.75305	0.825484	-2.80101	-9.39773	5e-05	0.00064056	yes
FBgn0037186	FBgn0037186	CG11241	3L:22721206-22731517	q1	q2	OK	15.5175	7.42893	-1.06267	-3.65648	5e-05	0.00064056	yes
FBgn0037205	FBgn0037205	CG11133	3L:22895033-22898570	q1	q2	OK	6.71567	4.82951	-0.475656	-2.83131	5e-05	0.00064056	yes
FBgn0037206	FBgn0037206	CG12768	3L:22903590-22916632	q1	q2	OK	3.3083	1.56873	-1.07649	-3.87366	5e-05	0.00064056	yes
FBgn0037212	FBgn0037212	nAcRalpha-80B	3L:23199769-23277311	q1	q2	OK	3.39803	0.691555	-2.29678	-6.34689	5e-05	0.00064056	yes
FBgn0037234	FBgn0037234	CG9795	3R:145411-152096	q1	q2	OK	18.3307	11.047	-0.730612	-4.37611	5e-05	0.00064056	yes
FBgn0037282	FBgn0037282	CG14657	3R:644019-647150	q1	q2	OK	15.173	19.887	0.390318	2.71093	5e-05	0.00064056	yes
FBgn0037351	FBgn0037351	RpL13A	3R:1450185-1451679	q1	q2	OK	2314.17	2907.68	0.329374	3.06328	5e-05	0.00064056	yes
FBgn0037354	FBgn0037354	CG12171	3R:1459345-1461346	q1	q2	OK	33.1471	45.9052	0.469776	3.38935	5e-05	0.00064056	yes
FBgn0037389	FBgn0037389	CR10991	3R:1674674-1675410	q1	q2	OK	2.61424	10.3068	1.97914	3.535	5e-05	0.00064056	yes
FBgn0037513	FBgn0037513	pyd3	3R:3573634-3575798	q1	q2	OK	10.1758	1.26866	-3.00377	-10.8016	5e-05	0.00064056	yes
FBgn0037515	FBgn0037515	Sp7	3R:3585507-3589148	q1	q2	OK	13.4871	8.68878	-0.634359	-3.15162	5e-05	0.00064056	yes
FBgn0037518	FBgn0037518	CG2641	3R:3619930-3622321	q1	q2	OK	5.34334	3.34242	-0.676847	-2.92935	5e-05	0.00064056	yes
FBgn0037565	FBgn0037565	CG9626	3R:4119564-4126605	q1	q2	OK	4.91721	3.51274	-0.485243	-2.68409	5e-05	0.00064056	yes
FBgn0037621	FBgn0037621	CG9797	3R:4555511-4557416	q1	q2	OK	33.3636	26.091	-0.354726	-2.45619	5e-05	0.00064056	yes
FBgn0037661	FBgn0037661	Ada	3R:4890900-4892025	q1	q2	OK	3.58771	8.96726	1.32161	6.1095	5e-05	0.00064056	yes
FBgn0037753	FBgn0037753	CG12947	3R:5605240-5608779	q1	q2	OK	1.63144	3.64419	1.15945	2.95015	5e-05	0.00064056	yes
FBgn0037796	FBgn0037796	CG12814	3R:5996877-6015315	q1	q2	OK	0.40857	2.1789	2.41495	5.95349	5e-05	0.00064056	yes
FBgn0037819	FBgn0037819	CG14688	3R:6503584-6506499	q1	q2	OK	107.621	77.9879	-0.464639	-3.79086	5e-05	0.00064056	yes
FBgn0037838	FBgn0037838	CG4089	3R:6641012-6643214	q1	q2	OK	14.0336	9.22308	-0.605564	-3.85739	5e-05	0.00064056	yes
FBgn0037911	FBgn0037911	CG10898	3R:7383450-7385599	q1	q2	OK	16.4229	12.768	-0.363177	-2.38453	5e-05	0.00064056	yes
FBgn0037956	FBgn0037956	CG6959	3R:7648423-7695183	q1	q2	OK	1.88983	3.20157	0.760525	3.2489	5e-05	0.00064056	yes
FBgn0037972	FBgn0037972	CG10005	3R:7800877-7802912	q1	q2	OK	1.94665	0.883065	-1.1404	-2.90889	5e-05	0.00064056	yes
FBgn0037974	FBgn0037974	CG12224	3R:7806425-7807746	q1	q2	OK	9.10644	5.97903	-0.606976	-3.04295	5e-05	0.00064056	yes
FBgn0038037	FBgn0038037	Cyp9f2	3R:8229056-8231809	q1	q2	OK	1.82824	0.897064	-1.02717	-2.82689	5e-05	0.00064056	yes
FBgn0038058	FBgn0038058	CG5608	3R:8288283-8291020	q1	q2	OK	21.8236	15.264	-0.515754	-3.61221	5e-05	0.00064056	yes
FBgn0038063	FBgn0038063	Octbeta2R	3R:8378210-8421447	q1	q2	OK	2.99904	1.64869	-0.86318	-3.277	5e-05	0.00064056	yes
FBgn0038088	FBgn0038088	CG10126	3R:8681259-8684939	q1	q2	OK	7.24249	4.14318	-0.805747	-2.66357	5e-05	0.00064056	yes
FBgn0038277	FBgn0038277	RpS5b	3R:10726153-10727310	q1	q2	OK	805.635	1017.8	0.337259	2.26058	5e-05	0.00064056	yes
FBgn0038296	FBgn0038296	CG6752	3R:11011772-11021932	q1	q2	OK	16.3807	10.4144	-0.653412	-4.30868	5e-05	0.00064056	yes
FBgn0038347	FBgn0038347	CG18522	3R:11357858-11363010	q1	q2	OK	9.79803	13.873	0.501713	3.24209	5e-05	0.00064056	yes
FBgn0038395	FBgn0038395	CG10407	3R:11869244-11871693	q1	q2	OK	77.126	104.289	0.435297	2.83365	5e-05	0.00064056	yes
FBgn0038421	FBgn0038421	CG17931	3R:12183865-12185830	q1	q2	OK	80.1131	123.599	0.625557	3.9784	5e-05	0.00064056	yes
FBgn0038462	FBgn0038462	CG17556	3R:12818755-12821810	q1	q2	OK	13.2846	9.2377	-0.524152	-2.57948	5e-05	0.00064056	yes
FBgn0038611	FBgn0038611	CG14309	3R:14203841-14210723	q1	q2	OK	92.1682	128.965	0.484638	3.10182	5e-05	0.00064056	yes
FBgn0038658	FBgn0038658	CG14292	3R:14730654-14731377	q1	q2	OK	4.17418	0.769924	-2.43871	-5.87533	5e-05	0.00064056	yes
FBgn0038679	FBgn0038679	CG6040	3R:14922957-14957661	q1	q2	OK	4.87022	7.37982	0.599599	3.55821	5e-05	0.00064056	yes
FBgn0038763	FBgn0038763	CG4433	3R:15839593-15847038	q1	q2	OK	29.2405	38.6329	0.401861	2.63479	5e-05	0.00064056	yes
FBgn0038806	FBgn0038806	CG5412	3R:16401072-16403853	q1	q2	OK	13.1017	34.0918	1.37967	3.43143	5e-05	0.00064056	yes
FBgn0038828	FBgn0038828	CG17270	3R:16642162-16644646	q1	q2	OK	15.8486	21.6314	0.448775	3.10574	5e-05	0.00064056	yes
FBgn0038890	FBgn0038890	CG7956	3R:17346662-17353419	q1	q2	OK	15.0997	21.0638	0.480249	3.06987	5e-05	0.00064056	yes
FBgn0038893	FBgn0038893	CG6353	3R:17486907-17488680	q1	q2	OK	18.8038	25.9868	0.466753	3.34272	5e-05	0.00064056	yes
FBgn0038917	FBgn0038917	CG6678	3R:17711397-17732904	q1	q2	OK	5.33353	8.6241	0.693284	3.74218	5e-05	0.00064056	yes
FBgn0039073	FBgn0039073	CG4408	3R:19187610-19189760	q1	q2	OK	29.7546	15.5972	-0.931828	-6.45895	5e-05	0.00064056	yes
FBgn0039099	FBgn0039099	CG10157	3R:19504613-19505577	q1	q2	OK	1.15229	4.15293	1.84963	5.13516	5e-05	0.00064056	yes
FBgn0039118	FBgn0039118	CG10208	3R:19598719-19599862	q1	q2	OK	10.0555	16.7003	0.731893	4.36231	5e-05	0.00064056	yes
FBgn0039189	FBgn0039189	CG18528	3R:20183814-20185848	q1	q2	OK	12.6211	8.56334	-0.559589	-3.28154	5e-05	0.00064056	yes
FBgn0039204	FBgn0039204	CG6607	3R:20353797-20356280	q1	q2	OK	15.7539	21.4232	0.443466	2.70189	5e-05	0.00064056	yes
FBgn0039207	FBgn0039207	CG5789	3R:20356399-20369629	q1	q2	OK	49.9691	73.8107	0.562794	3.50671	5e-05	0.00064056	yes
FBgn0039208	FBgn0039208	Esyt2	3R:20370440-20382271	q1	q2	OK	1.57451	2.45069	0.63828	2.66026	5e-05	0.00064056	yes
FBgn0039232	FBgn0039232	CG13636	3R:20659675-20666217	q1	q2	OK	10.0959	17.4425	0.78884	3.12298	5e-05	0.00064056	yes
FBgn0039328	FBgn0039328	CHKov2	3R:21155251-21156924	q1	q2	OK	1.51011	0.534485	-1.49843	-3.69228	5e-05	0.00064056	yes
FBgn0039419	FBgn0039419	CG12290	3R:22055973-22059051	q1	q2	OK	28.1092	7.96376	-1.81952	-11.8203	5e-05	0.00064056	yes
FBgn0039431	FBgn0039431	CG6490	3R:22295799-22360939	q1	q2	OK	5.42028	7.3729	0.443865	2.84676	5e-05	0.00064056	yes
FBgn0039501	FBgn0039501	CG5987	3R:23073948-23076729	q1	q2	OK	0.0814018	0.479047	2.55703	3.30324	5e-05	0.00064056	yes
FBgn0039522	FBgn0039522	CG13972	3R:23341632-23342979	q1	q2	OK	1.2913	5.40591	2.06571	6.99299	5e-05	0.00064056	yes
FBgn0039525	FBgn0039525	CG5646	3R:23385094-23387022	q1	q2	OK	0.825196	6.03845	2.87137	7.28254	5e-05	0.00064056	yes
FBgn0039555	FBgn0039555	mRpS22	3R:23742630-23745195	q1	q2	OK	44.0342	57.9227	0.395507	2.85917	5e-05	0.00064056	yes
FBgn0039602	FBgn0039602	CG1647	3R:24645946-24650181	q1	q2	OK	4.3752	6.01202	0.458501	2.63984	5e-05	0.00064056	yes
FBgn0039644	FBgn0039644	CG11897	3R:24983846-24990694	q1	q2	OK	131.135	172.445	0.395086	2.77296	5e-05	0.00064056	yes
FBgn0039651	FBgn0039651	CG14508	3R:25028386-25029855	q1	q2	OK	25.3924	9.56864	-1.40801	-8.73955	5e-05	0.00064056	yes
FBgn0039665	FBgn0039665	CG2310	3R:25317245-25319235	q1	q2	OK	33.1193	24.3964	-0.441008	-2.59848	5e-05	0.00064056	yes
FBgn0039680	FBgn0039680	CAP-D2	3R:25501398-25508000	q1	q2	OK	26.5341	19.1925	-0.467307	-3.2451	5e-05	0.00064056	yes
FBgn0039754	FBgn0039754	CG9747	3R:26011144-26016797	q1	q2	OK	29.2843	42.5183	0.537955	3.76053	5e-05	0.00064056	yes
FBgn0039788	FBgn0039788	Rpt6R	3R:26407919-26409419	q1	q2	OK	1.07918	0.211214	-2.35316	-4.13284	5e-05	0.00064056	yes
FBgn0039827	FBgn0039827	CG1544	3R:27022639-27029450	q1	q2	OK	6.27648	9.23911	0.557797	3.00935	5e-05	0.00064056	yes
FBgn0039883	FBgn0039883	RhoGAP100F	3R:27638796-27670966	q1	q2	OK	69.2149	26.517	-1.38417	-8.42358	5e-05	0.00064056	yes
FBgn0039890	FBgn0039890	CG2316	4:204850-214490	q1	q2	OK	109.316	66.0641	-0.726563	-5.74156	5e-05	0.00064056	yes
FBgn0039897	FBgn0039897	CG1674	4:251355-266529	q1	q2	OK	3.54461	5.25295	0.567499	2.7818	5e-05	0.00064056	yes
FBgn0039911	FBgn0039911	CG1909	4:603736-609976	q1	q2	OK	1.00052	2.77178	1.47006	4.87712	5e-05	0.00064056	yes
FBgn0039916	FBgn0039916	CG9935	4:656750-667182	q1	q2	OK	0.531189	1.14616	1.10951	3.1952	5e-05	0.00064056	yes
FBgn0039932	FBgn0039932	CG11093	4:982966-999048	q1	q2	OK	0.415424	1.49984	1.85215	5.14392	5e-05	0.00064056	yes
FBgn0039970	FBgn0039970	CG17508	2R:1496128-1499091	q1	q2	OK	60.5145	42.6493	-0.50476	-3.54961	5e-05	0.00064056	yes
FBgn0040001	FBgn0040001	CG17374	3LHet:1135557-1145369	q1	q2	OK	0.212612	1.58348	2.8968	9.66273	5e-05	0.00064056	yes
FBgn0040010	FBgn0040010	CG17493	2L:22442845-22444394	q1	q2	OK	62.0284	80.759	0.380693	3.23672	5e-05	0.00064056	yes
FBgn0040017	FBgn0040017	CG17684	2RHet:609229-1005217	q1	q2	OK	6.89546	0.856549	-3.00904	-13.0383	5e-05	0.00064056	yes
FBgn0040030	FBgn0040030	CG2893	XHet:2140-13174	q1	q2	OK	4.0014	14.5729	1.86471	9.20101	5e-05	0.00064056	yes
FBgn0040070	FBgn0040070	Trx-2	2L:9613164-9616048	q1	q2	OK	677.652	505.763	-0.422082	-3.07947	5e-05	0.00064056	yes
FBgn0040251	FBgn0040251	Ugt86Di	3R:6977628-6979571	q1	q2	OK	0.458436	2.73387	2.57615	6.63089	5e-05	0.00064056	yes
FBgn0040322	FBgn0040322	GNBP2	3L:18666571-18668526	q1	q2	OK	0.703482	1.52942	1.1204	2.31381	5e-05	0.00064056	yes
FBgn0040367	FBgn0040367	CG11382	X:1104129-1105746	q1	q2	OK	4.36856	2.71083	-0.688426	-2.87881	5e-05	0.00064056	yes
FBgn0040477	FBgn0040477	cid	2R:9373105-9374136	q1	q2	OK	10.4069	16.8816	0.697906	3.99548	5e-05	0.00064056	yes
FBgn0040551	FBgn0040551	CG11686	3R:9086078-9087949	q1	q2	OK	1.63439	10.5008	2.68368	9.43196	5e-05	0.00064056	yes
FBgn0040629	FBgn0040629	CG18673	3R:27088349-27089716	q1	q2	OK	1.53901	0.514044	-1.58204	-3.45803	5e-05	0.00064056	yes
FBgn0040823	FBgn0040823	dpr6	3L:9967718-10034408	q1	q2	OK	49.4382	62.4878	0.337948	2.47359	5e-05	0.00064056	yes
FBgn0041092	FBgn0041092	tai	2L:9166801-9247187	q1	q2	OK	10.2102	16.9823	0.734026	4.79914	5e-05	0.00064056	yes
FBgn0041180	FBgn0041180	TepIV	2L:19549792-19556455	q1	q2	OK	11.4985	5.8251	-0.981096	-6.12996	5e-05	0.00064056	yes
FBgn0041184	FBgn0041184	Socs36E	2L:18138667-18152410	q1	q2	OK	2.69505	3.83256	0.507994	2.36922	5e-05	0.00064056	yes
FBgn0041203	FBgn0041203	LIMK1	X:12478417-12486226	q1	q2	OK	23.1568	30.1037	0.378504	2.46776	5e-05	0.00064056	yes
FBgn0041723	FBgn0041723	rho-5	2L:10368133-10373900	q1	q2	OK	0.826076	1.34856	0.70707	2.71004	5e-05	0.00064056	yes
FBgn0042133	FBgn0042133	CG18810	2L:20649021-20650079	q1	q2	OK	0	0.62111	inf	#NAME?	5e-05	0.00064056	yes
FBgn0043841	FBgn0043841	vir-1	2L:12403269-12423421	q1	q2	OK	21.7903	11.49	-0.923307	-4.63294	5e-05	0.00064056	yes
FBgn0043854	FBgn0043854	slam	2L:6372414-6377287	q1	q2	OK	29.4911	22.9806	-0.359862	-2.44871	5e-05	0.00064056	yes
FBgn0045842	FBgn0045842	yuri	2L:15256608-15264690	q1	q2	OK	6.13864	3.47264	-0.821887	-2.44153	5e-05	0.00064056	yes
FBgn0050000	FBgn0050000	CG30000	2R:5493494-5494689	q1	q2	OK	60.9703	108.185	0.827323	7.05314	5e-05	0.00064056	yes
FBgn0050001	FBgn0050001	CG30001	2R:5708067-5710539	q1	q2	OK	6.56124	2.85906	-1.19843	-4.66328	5e-05	0.00064056	yes
FBgn0050005	FBgn0050005	CG30005	2R:5494796-5497792	q1	q2	OK	42.0095	8.00278	-2.39214	-8.56185	5e-05	0.00064056	yes
FBgn0050021	FBgn0050021	metro	2R:7110375-7120056	q1	q2	OK	3.94167	7.18276	0.865733	2.357	5e-05	0.00064056	yes
FBgn0050022	FBgn0050022	CG30022	2R:7272237-7284935	q1	q2	OK	9.0234	15.3418	0.765726	3.54311	5e-05	0.00064056	yes
FBgn0050046	FBgn0050046	CG30046	2R:8201623-8204736	q1	q2	OK	2.08596	0.347274	-2.58656	-6.82305	5e-05	0.00064056	yes
FBgn0050104	FBgn0050104	CG30104	2R:13372501-13380680	q1	q2	OK	4.7592	1.90994	-1.31719	-4.98924	5e-05	0.00064056	yes
FBgn0050295	FBgn0050295	Ipk1	2R:16758310-16766632	q1	q2	OK	8.57559	12.683	0.564591	3.17914	5e-05	0.00064056	yes
FBgn0050345	FBgn0050345	CG30345	2R:5036189-5039397	q1	q2	OK	4.91189	2.4933	-0.978222	-4.74971	5e-05	0.00064056	yes
FBgn0050383	FBgn0050383	CG30383	2R:3711447-3712646	q1	q2	OK	0.320916	4.58125	3.83547	7.83762	5e-05	0.00064056	yes
FBgn0050428	FBgn0050428	CG30428	2R:21140836-21142371	q1	q2	OK	5.55007	2.47078	-1.16754	-4.99925	5e-05	0.00064056	yes
FBgn0050438	FBgn0050438	CG30438	2R:1384183-1437059	q1	q2	OK	8.27457	1.02436	-3.01396	-11.8871	5e-05	0.00064056	yes
FBgn0050440	FBgn0050440	CG30440	2R:1355818-1383341	q1	q2	OK	18.2328	8.56485	-1.09004	-7.75553	5e-05	0.00064056	yes
FBgn0051013	FBgn0051013	CG31013	3R:26469488-26471602	q1	q2	OK	0.50099	1.30628	1.38261	3.54326	5e-05	0.00064056	yes
FBgn0051146	FBgn0051146	Nlg1	3R:3483970-3520596	q1	q2	OK	0.161932	1.98361	3.61467	9.36471	5e-05	0.00064056	yes
FBgn0051278	FBgn0051278	CG31278	3R:6532695-6534048	q1	q2	OK	10.643	15.9242	0.581313	2.5744	5e-05	0.00064056	yes
FBgn0051344	FBgn0051344	CG31344	3R:11049090-11051144	q1	q2	OK	4.79432	3.07687	-0.639865	-2.80681	5e-05	0.00064056	yes
FBgn0051373	FBgn0051373	CG31373	3R:6534206-6535086	q1	q2	OK	7.9134	22.4929	1.5071	8.33549	5e-05	0.00064056	yes
FBgn0051431	FBgn0051431	CG31431	3R:17696405-17699362	q1	q2	OK	21.9896	12.6813	-0.794113	-5.17752	5e-05	0.00064056	yes
FBgn0051457	FBgn0051457	CG31457	3R:18952225-18967881	q1	q2	OK	5.43945	8.74357	0.684762	3.5323	5e-05	0.00064056	yes
FBgn0051495	FBgn0051495	CG31495	3R:9663959-9665652	q1	q2	OK	7.26046	3.51536	-1.04639	-5.35094	5e-05	0.00064056	yes
FBgn0051522	FBgn0051522	CG31522	3R:267136-288605	q1	q2	OK	20.4901	29.0284	0.502536	3.31326	5e-05	0.00064056	yes
FBgn0051536	FBgn0051536	Cdep	3R:736277-771298	q1	q2	OK	17.9145	13.2909	-0.430686	-2.77267	5e-05	0.00064056	yes
FBgn0051547	FBgn0051547	CG31547	3R:1315226-1328424	q1	q2	OK	0.537752	0.21876	-1.29759	-2.77391	5e-05	0.00064056	yes
FBgn0051658	FBgn0051658	Nnf1b	2L:810585-811531	q1	q2	OK	14.5005	7.01244	-1.04811	-5.55576	5e-05	0.00064056	yes
FBgn0051673	FBgn0051673	CG31673	2L:20829607-20831063	q1	q2	OK	33.9339	45.6425	0.427652	3.2293	5e-05	0.00064056	yes
FBgn0051674	FBgn0051674	CG31674	2L:20831261-20835607	q1	q2	OK	1.63876	0.687077	-1.25406	-2.88467	5e-05	0.00064056	yes
FBgn0051739	FBgn0051739	CG31739	2L:16827097-16831705	q1	q2	OK	69.4916	53.8348	-0.368301	-2.67482	5e-05	0.00064056	yes
FBgn0051755	FBgn0051755	CG31755	2L:9995560-10002736	q1	q2	OK	10.5479	14.2967	0.43873	2.96231	5e-05	0.00064056	yes
FBgn0051869	FBgn0051869	CG31869	2L:10772037-10801107	q1	q2	OK	9.3768	13.3484	0.509495	3.17272	5e-05	0.00064056	yes
FBgn0051926	FBgn0051926	CG31926	2L:1495746-1496979	q1	q2	OK	7.13987	33.0894	2.2124	13.6653	5e-05	0.00064056	yes
FBgn0051961	FBgn0051961	CG31961	2L:4186244-4187789	q1	q2	OK	26.7735	36.6198	0.451818	2.79009	5e-05	0.00064056	yes
FBgn0051973	FBgn0051973	Cda5	2L:25401-59242	q1	q2	OK	1.86776	1.01212	-0.883926	-3.83562	5e-05	0.00064056	yes
FBgn0051998	FBgn0051998	CG31998	4:217300-226564	q1	q2	OK	51.0405	63.9944	0.326304	2.47372	5e-05	0.00064056	yes
FBgn0052115	FBgn0052115	CG32115	3L:12905126-12906746	q1	q2	OK	11.7862	5.90009	-0.998288	-6.15561	5e-05	0.00064056	yes
FBgn0052364	FBgn0052364	CG32364	3L:8202676-8203771	q1	q2	OK	7.53795	4.24082	-0.829829	-3.87333	5e-05	0.00064056	yes
FBgn0052499	FBgn0052499	Cda4	X:21985465-22034545	q1	q2	OK	19.9489	34.0348	0.770696	5.39598	5e-05	0.00064056	yes
FBgn0052791	FBgn0052791	CG32791	X:3405353-3424695	q1	q2	OK	3.09196	14.9706	2.27554	13.0821	5e-05	0.00064056	yes
FBgn0052944	FBgn0052944	CG32944	3R:233158-241835	q1	q2	OK	0.206216	5.39767	4.71011	7.87148	5e-05	0.00064056	yes
FBgn0053002	FBgn0053002	mRpL27	2L:4458979-4459602	q1	q2	OK	43.6369	27.1878	-0.682587	-5.23739	5e-05	0.00064056	yes
FBgn0053087	FBgn0053087	LRP1	2R:4094022-4113243	q1	q2	OK	9.4473	13.5454	0.51983	3.61393	5e-05	0.00064056	yes
FBgn0053120	FBgn0053120	CG33120	2L:18841398-18844557	q1	q2	OK	2.33543	0.0896282	-4.70359	-7.1208	5e-05	0.00064056	yes
FBgn0053144	FBgn0053144	CG33144	2R:6627900-6681852	q1	q2	OK	8.03589	11.1065	0.466873	2.85201	5e-05	0.00064056	yes
FBgn0053145	FBgn0053145	CG33145	2R:7868085-7870457	q1	q2	OK	14.2597	10.7747	-0.404299	-2.49872	5e-05	0.00064056	yes
FBgn0053156	FBgn0053156	CG33156	2R:9424892-9440666	q1	q2	OK	60.3445	92.4597	0.615602	2.97521	5e-05	0.00064056	yes
FBgn0053173	FBgn0053173	CG33173	X:15667203-15674095	q1	q2	OK	4.06898	5.46183	0.424716	2.63158	5e-05	0.00064056	yes
FBgn0053196	FBgn0053196	dp	2L:4479470-4591963	q1	q2	OK	0.300998	1.26664	2.07318	10.3394	5e-05	0.00064056	yes
FBgn0053555	FBgn0053555	btsz	3R:10627511-10679626	q1	q2	OK	27.0048	20.2193	-0.417482	-2.535	5e-05	0.00064056	yes
FBgn0053653	FBgn0053653	Caps	4:1235703-1275487	q1	q2	OK	9.46734	13.462	0.507862	3.59629	5e-05	0.00064056	yes
FBgn0053960	FBgn0053960	CG33960	2R:12274052-12318273	q1	q2	OK	2.11021	0.767468	-1.45921	-5.32894	5e-05	0.00064056	yes
FBgn0053995	FBgn0053995	CG33995	2L:5038052-5050877	q1	q2	OK	9.05994	20.1059	1.15005	3.06127	5e-05	0.00064056	yes
FBgn0058178	FBgn0058178	CG40178	3LHet:1181139-1396811	q1	q2	OK	1.17572	39.878	5.08398	21.9775	5e-05	0.00064056	yes
FBgn0058439	FBgn0058439	CG40439	2L:22690250-22690967	q1	q2	OK	19.2258	33.1819	0.787352	3.75472	5e-05	0.00064056	yes
FBgn0058470	FBgn0058470	CG40470	3L:23832958-23979490	q1	q2	OK	0.33381	2.38597	2.83747	8.6674	5e-05	0.00064056	yes
FBgn0062442	FBgn0062442	CG1458	3R:25047938-25049149	q1	q2	OK	141.846	106.378	-0.415122	-3.69608	5e-05	0.00064056	yes
FBgn0063493	FBgn0063493	GstE7	2R:14294424-14295193	q1	q2	OK	3.46726	13.8368	1.99664	8.97394	5e-05	0.00064056	yes
FBgn0063494	FBgn0063494	GstE6	2R:14293517-14294266	q1	q2	OK	144.056	230.14	0.67588	6.36281	5e-05	0.00064056	yes
FBgn0065099	FBgn0065099	snRNA:7SK	3R:3300275-3300729	q1	q2	OK	9.25515	18.9314	1.03245	6.20398	5e-05	0.00064056	yes
FBgn0083123	FBgn0083123	Uhg5	2R:10509110-10512013	q1	q2	OK	5.54325	9.53214	0.782068	3.44216	5e-05	0.00064056	yes
FBgn0083940	FBgn0083940	CG34104	X:9980565-10042911	q1	q2	OK	5.70011	7.69121	0.432221	2.34275	5e-05	0.00064056	yes
FBgn0083959	FBgn0083959	trpm	2R:11146271-11180386	q1	q2	OK	18.723	13.2585	-0.497895	-3.26149	5e-05	0.00064056	yes
FBgn0083970	FBgn0083970	CG34134	2L:8190296-8190781	q1	q2	OK	5.48406	10.4955	0.936455	4.41819	5e-05	0.00064056	yes
FBgn0083987	FBgn0083987	snRNA:U11	3L:3892573-3894833	q1	q2	OK	52.7306	12.2614	-2.10452	-4.81608	5e-05	0.00064056	yes
FBgn0085192	FBgn0085192	CG34163	2L:11988269-11989861	q1	q2	OK	63.1957	41.5547	-0.604816	-4.80146	5e-05	0.00064056	yes
FBgn0085257	FBgn0085257	CG34228	2R:7539381-7539844	q1	q2	OK	34.644	19.5294	-0.826955	-6.90667	5e-05	0.00064056	yes
FBgn0085362	FBgn0085362	Vml	X:2170005-2171743	q1	q2	OK	231.039	298.334	0.36879	3.13299	5e-05	0.00064056	yes
FBgn0085378	FBgn0085378	CG34349	3R:20882811-20890070	q1	q2	OK	14.8048	19.0352	0.362608	2.4288	5e-05	0.00064056	yes
FBgn0085382	FBgn0085382	CG34353	3R:23593687-23731565	q1	q2	OK	18.6181	23.8667	0.358295	2.38142	5e-05	0.00064056	yes
FBgn0085403	FBgn0085403	Rapgap1	2L:7497804-7576604	q1	q2	OK	33.4199	17.1552	-0.962058	-6.31385	5e-05	0.00064056	yes
FBgn0085410	FBgn0085410	CG34381	2L:5824841-5856757	q1	q2	OK	0.563602	1.16613	1.04898	2.87589	5e-05	0.00064056	yes
FBgn0085412	FBgn0085412	CG34383	3R:9540944-9588535	q1	q2	OK	2.86931	3.96602	0.466987	2.56603	5e-05	0.00064056	yes
FBgn0085450	FBgn0085450	Snoo	2L:7892324-7984158	q1	q2	OK	4.81038	3.61777	-0.411052	-2.39728	5e-05	0.00064056	yes
FBgn0085736	FBgn0085736	CG40472	3LHet:410461-411042	q1	q2	OK	6.78351	1.79172	-1.92069	-6.76078	5e-05	0.00064056	yes
FBgn0085815	FBgn0085815	CR41605	U:2950222-2951682	q1	q2	OK	1.53768	0.319156	-2.26843	-4.36848	5e-05	0.00064056	yes
FBgn0086266	FBgn0086266	Vm26Ac	2L:5958004-5958631	q1	q2	OK	123.938	175.696	0.503456	4.84121	5e-05	0.00064056	yes
FBgn0086898	FBgn0086898	dgo	2R:6703530-6707378	q1	q2	OK	1.4294	2.70117	0.91818	3.50281	5e-05	0.00064056	yes
FBgn0087002	FBgn0087002	Rfabg	4:1085537-1096830	q1	q2	OK	1.86524	2.83655	0.604774	3.83166	5e-05	0.00064056	yes
FBgn0087039	FBgn0087039	Sbp2	3L:8297259-8298433	q1	q2	OK	6.17871	32.6814	2.40309	13.6382	5e-05	0.00064056	yes
FBgn0243512	FBgn0243512	puc	3R:3931056-3948023	q1	q2	OK	18.4972	24.3111	0.394308	2.791	5e-05	0.00064056	yes
FBgn0250816	FBgn0250816	AGO3	3L:23547714-23682722	q1	q2	OK	30.573	39.3746	0.36501	2.823	5e-05	0.00064056	yes
FBgn0250843	FBgn0250843	Pros35	2L:10221352-10222503	q1	q2	OK	177.37	124.521	-0.510375	-4.36807	5e-05	0.00064056	yes
FBgn0250850	FBgn0250850	rig	2R:16521380-16528191	q1	q2	OK	55.5859	42.6949	-0.380655	-2.77289	5e-05	0.00064056	yes
FBgn0259101	FBgn0259101	CG42249	X:10990305-11002192	q1	q2	OK	5.01311	3.03196	-0.725456	-2.90273	5e-05	0.00064056	yes
FBgn0259109	FBgn0259109	CG42251	X:12413011-12425266	q1	q2	OK	1.50159	3.61221	1.26639	5.49096	5e-05	0.00064056	yes
FBgn0259113	FBgn0259113	DNApol-alpha180	3R:17492274-17497472	q1	q2	OK	47.0688	37.2898	-0.335992	-2.39874	5e-05	0.00064056	yes
FBgn0259140	FBgn0259140	CG42255	3L:11795184-11807855	q1	q2	OK	2.36323	3.19032	0.43294	2.65579	5e-05	0.00064056	yes
FBgn0259224	FBgn0259224	CG42324	3L:3485641-3508533	q1	q2	OK	6.37267	2.81468	-1.17892	-3.48206	5e-05	0.00064056	yes
FBgn0259239	FBgn0259239	CG42337	3L:21176412-21186228	q1	q2	OK	0.506675	0.0690906	-2.8745	-3.86385	5e-05	0.00064056	yes
FBgn0259240	FBgn0259240	Ten-a	X:12087913-12226198	q1	q2	OK	3.24872	4.67226	0.524248	3.16229	5e-05	0.00064056	yes
FBgn0259247	FBgn0259247	CG42345	2R:1301240-1342518	q1	q2	OK	7.89444	2.36586	-1.73847	-8.56455	5e-05	0.00064056	yes
FBgn0259697	FBgn0259697	nvd	3L:24317966-24394755	q1	q2	OK	7.18729	11.5272	0.681519	4.42836	5e-05	0.00064056	yes
FBgn0259708	FBgn0259708	CG42362	2R:17551937-17554084	q1	q2	OK	2.63654	0.935607	-1.49467	-4.45891	5e-05	0.00064056	yes
FBgn0259791	FBgn0259791	bora	3L:18615793-18617855	q1	q2	OK	56.6927	44.7979	-0.339731	-2.45546	5e-05	0.00064056	yes
FBgn0259878	FBgn0259878	Fs	2R:11105885-11129084	q1	q2	OK	4.31785	6.61435	0.615287	2.453	5e-05	0.00064056	yes
FBgn0259936	FBgn0259936	Uhg3	2L:20647532-20648848	q1	q2	OK	3.96299	17.9278	2.17754	9.75118	5e-05	0.00064056	yes
FBgn0260006	FBgn0260006	drd	X:15019787-15031344	q1	q2	OK	9.24911	12.4109	0.424226	2.7973	5e-05	0.00064056	yes
FBgn0260223	FBgn0260223	CG42497	2R:17576416-17578643	q1	q2	OK	166.564	216.005	0.374987	2.37648	5e-05	0.00064056	yes
FBgn0260243	FBgn0260243	E(var)3-9	3R:4816381-4818667	q1	q2	OK	30.5927	40.802	0.415451	2.96053	5e-05	0.00064056	yes
FBgn0260390	FBgn0260390	CG42516	2R:4015135-4018837	q1	q2	OK	35.8645	23.2537	-0.625099	-2.82755	5e-05	0.00064056	yes
FBgn0260441	FBgn0260441	RpS12	3L:13016455-13017862	q1	q2	OK	2448.71	3087.88	0.334598	3.35224	5e-05	0.00064056	yes
FBgn0260444	FBgn0260444	CG18616	3R:8456363-8458747	q1	q2	OK	13.9683	18.7333	0.423447	2.76591	5e-05	0.00064056	yes
FBgn0260499	FBgn0260499	qvr	2R:7330030-7339109	q1	q2	OK	0.754751	0.18927	-1.99556	-5.58678	5e-05	0.00064056	yes
FBgn0260746	FBgn0260746	Ect3	3R:7819896-7831194	q1	q2	OK	3.66377	6.07629	0.72986	3.36683	5e-05	0.00064056	yes
FBgn0260767	FBgn0260767	CG42565	2R:18547987-18548894	q1	q2	OK	7.17914	18.8843	1.3953	7.80837	5e-05	0.00064056	yes
FBgn0260861	FBgn0260861	Trs23	2L:8686230-8687052	q1	q2	OK	33.3974	23.9576	-0.479256	-3.43415	5e-05	0.00064056	yes
FBgn0260938	FBgn0260938	tay	X:15770715-15781319	q1	q2	OK	25.6498	33.1182	0.368679	2.61552	5e-05	0.00064056	yes
FBgn0260960	FBgn0260960	Baldspot	3L:16641919-16654727	q1	q2	OK	43.6663	60.6225	0.473332	3.70995	5e-05	0.00064056	yes
FBgn0260964	FBgn0260964	Vmat	2R:9400631-9420494	q1	q2	OK	3.94724	1.57045	-1.32966	-5.47789	5e-05	0.00064056	yes
FBgn0261041	FBgn0261041	stj	2R:9692978-9707076	q1	q2	OK	14.53	19.4919	0.423839	2.89307	5e-05	0.00064056	yes
FBgn0261241	FBgn0261241	Vps16A	3R:5092753-5095958	q1	q2	OK	25.5027	20.3529	-0.325414	-2.31901	5e-05	0.00064056	yes
FBgn0261269	FBgn0261269	conv	2R:10158305-10162377	q1	q2	OK	1.24391	13.6603	3.45703	17.0927	5e-05	0.00064056	yes
FBgn0261339	FBgn0261339	CG42624	3RHet:838956-839929	q1	q2	OK	0.311162	2.07314	2.73608	5.31473	5e-05	0.00064056	yes
FBgn0261373	FBgn0261373	CG33228	2R:20555933-20556853	q1	q2	OK	25.1452	16.1542	-0.638372	-4.46051	5e-05	0.00064056	yes
FBgn0261393	FBgn0261393	alpha-Est5	3R:3359217-3362247	q1	q2	OK	15.5953	10.3976	-0.584855	-3.32686	5e-05	0.00064056	yes
FBgn0261394	FBgn0261394	Pros29	2R:16882371-16883616	q1	q2	OK	216.926	160.691	-0.432919	-3.61016	5e-05	0.00064056	yes
FBgn0261642	FBgn0261642	mbl	2R:13153057-13266470	q1	q2	OK	2.03142	2.9191	0.523034	2.64568	5e-05	0.00064056	yes
FBgn0261705	FBgn0261705	CG42741	2R:18899289-18929143	q1	q2	OK	1.72964	0	#NAME?	#NAME?	5e-05	0.00064056	yes
FBgn0261800	FBgn0261800	LanB1	2L:7811439-7820771	q1	q2	OK	16.7066	26.09	0.643078	4.32338	5e-05	0.00064056	yes
FBgn0261862	FBgn0261862	whd	2R:6356104-6366073	q1	q2	OK	91.4818	65.2886	-0.486652	-3.3182	5e-05	0.00064056	yes
FBgn0261871	FBgn0261871	dpr2	2L:10917138-10964128	q1	q2	OK	1.80434	0.0581676	-4.95511	-3.63625	5e-05	0.00064056	yes
FBgn0261873	FBgn0261873	sdt	X:8072581-8133474	q1	q2	OK	22.1166	28.0872	0.344781	2.208	5e-05	0.00064056	yes
FBgn0262097	FBgn0262097	CG42850	2L:5379432-5381054	q1	q2	OK	0	0.614198	inf	#NAME?	5e-05	0.00064056	yes
FBgn0262123	FBgn0262123	l(2)41Ab	2RHet:476024-570571	q1	q2	OK	6.00327	10.1737	0.761016	4.57283	5e-05	0.00064056	yes
FBgn0262169	FBgn0262169	magu	2R:5940047-5954060	q1	q2	OK	50.8207	18.1939	-1.48196	-8.81206	5e-05	0.00064056	yes
FBgn0262562	FBgn0262562	CG43102	3R:13594156-13620296	q1	q2	OK	2.64933	4.91511	0.891598	5.18688	5e-05	0.00064056	yes
FBgn0262608	FBgn0262608	CG43134	X:4141345-4141818	q1	q2	OK	1526.94	1154.79	-0.403016	-2.60625	5e-05	0.00064056	yes
FBgn0262619	FBgn0262619	DNA-ligI	2R:19778060-19782510	q1	q2	OK	39.7485	29.5744	-0.426555	-2.36873	5e-05	0.00064056	yes
FBgn0262624	FBgn0262624	Tmhs	3L:1885658-1891470	q1	q2	OK	19.532	28.519	0.546081	3.33392	5e-05	0.00064056	yes
FBgn0262636	FBgn0262636	Lin29	4:396265-416428	q1	q2	OK	1.68179	3.19783	0.927098	3.72103	5e-05	0.00064056	yes
FBgn0262867	FBgn0262867	Ptr	2R:2069252-2083867	q1	q2	OK	2.8893	1.54576	-0.902406	-4.28317	5e-05	0.00064056	yes
FBgn0262952	FBgn0262952	mt:ND4	dmel_mitochondrion_genome:8205-9834	q1	q2	OK	33.5076	56.8018	0.761448	8.6444	5e-05	0.00064056	yes
FBgn0000014	FBgn0000014	abd-A	3R:12632935-12655767	q1	q2	OK	1.07239	0.657299	-0.706202	-2.37352	0.0001	0.00121687	yes
FBgn0002948	FBgn0002948	nod	X:11474850-11479787	q1	q2	OK	28.6955	22.412	-0.356553	-2.30066	0.0001	0.00121687	yes
FBgn0003963	FBgn0003963	ush	2L:523466-540541	q1	q2	OK	13.2044	10.2652	-0.363259	-2.37264	0.0001	0.00121687	yes
FBgn0004606	FBgn0004606	zfh1	3R:26591647-26614205	q1	q2	OK	15.0009	19.0217	0.342598	2.11538	0.0001	0.00121687	yes
FBgn0004624	FBgn0004624	CaMKII	4:1056642-1074329	q1	q2	OK	100.273	79.4361	-0.336063	-2.43446	0.0001	0.00121687	yes
FBgn0005677	FBgn0005677	dac	2L:16466511-16485984	q1	q2	OK	1.12451	0.0146077	-6.26643	-2.81243	0.0001	0.00121687	yes
FBgn0013756	FBgn0013756	Mtor	2R:7740123-7748364	q1	q2	OK	69.5078	55.5625	-0.323064	-2.20198	0.0001	0.00121687	yes
FBgn0013759	FBgn0013759	CASK	3R:17611483-17648364	q1	q2	OK	56.6489	71.4685	0.335261	2.24269	0.0001	0.00121687	yes
FBgn0023515	FBgn0023515	CG14814	X:1756167-1759868	q1	q2	OK	119.793	96.6423	-0.309821	-2.04081	0.0001	0.00121687	yes
FBgn0024179	FBgn0024179	wit	3L:4062303-4071713	q1	q2	OK	14.1176	10.9053	-0.372456	-2.33776	0.0001	0.00121687	yes
FBgn0027794	FBgn0027794	CG14786	X:1351207-1354650	q1	q2	OK	21.3378	26.8773	0.332978	2.2942	0.0001	0.00121687	yes
FBgn0028886	FBgn0028886	CG15279	2L:14844992-14851749	q1	q2	OK	8.00437	5.69085	-0.492144	-2.62983	0.0001	0.00121687	yes
FBgn0030653	FBgn0030653	CG7860	X:15463025-15468618	q1	q2	OK	22.9884	15.4118	-0.576871	-2.45535	0.0001	0.00121687	yes
FBgn0031489	FBgn0031489	CG17224	2L:3016590-3018304	q1	q2	OK	2.54981	1.28198	-0.992013	-2.54475	0.0001	0.00121687	yes
FBgn0031805	FBgn0031805	CG9505	2L:6367883-6370195	q1	q2	OK	1.1561	0.611755	-0.918235	-2.54197	0.0001	0.00121687	yes
FBgn0032000	FBgn0032000	CG8372	2L:8212038-8212881	q1	q2	OK	55.9269	41.4995	-0.43045	-2.5857	0.0001	0.00121687	yes
FBgn0032987	FBgn0032987	RpL21	2L:22247110-22247833	q1	q2	OK	2535.78	3140.71	0.30866	3.10213	0.0001	0.00121687	yes
FBgn0033179	FBgn0033179	p47	2R:3352522-3354236	q1	q2	OK	92.9759	74.4722	-0.320155	-2.41388	0.0001	0.00121687	yes
FBgn0034057	FBgn0034057	CG8314	2R:11877187-11878787	q1	q2	OK	48.3966	38.052	-0.346935	-2.68696	0.0001	0.00121687	yes
FBgn0034098	FBgn0034098	krimp	2R:12125607-12128222	q1	q2	OK	9.89798	7.51311	-0.397724	-2.47431	0.0001	0.00121687	yes
FBgn0034403	FBgn0034403	CG18190	2R:14738365-14740494	q1	q2	OK	192.032	151.829	-0.3389	-2.21311	0.0001	0.00121687	yes
FBgn0034797	FBgn0034797	nahoda	2R:18783695-18804242	q1	q2	OK	5.54297	4.16662	-0.411781	-2.27855	0.0001	0.00121687	yes
FBgn0035073	FBgn0035073	CG16896	2R:20757589-20767817	q1	q2	OK	15.9811	11.7613	-0.442321	-2.29065	0.0001	0.00121687	yes
FBgn0035918	FBgn0035918	Cdc6	3L:8617472-8631773	q1	q2	OK	60.0033	47.537	-0.33599	-2.1102	0.0001	0.00121687	yes
FBgn0036659	FBgn0036659	CG9701	3L:16726673-16732471	q1	q2	OK	0.625188	0.197964	-1.65905	-2.97392	0.0001	0.00121687	yes
FBgn0037347	FBgn0037347	CG1427	3R:1427154-1428909	q1	q2	OK	10.6108	7.74843	-0.453556	-2.67875	0.0001	0.00121687	yes
FBgn0037960	FBgn0037960	mthl5	3R:7708516-7719019	q1	q2	OK	8.62322	2.99768	-1.52438	-3.2538	0.0001	0.00121687	yes
FBgn0039862	FBgn0039862	kek6	3R:27484639-27487331	q1	q2	OK	2.54786	1.67831	-0.602276	-2.37906	0.0001	0.00121687	yes
FBgn0052758	FBgn0052758	CG32758	X:5613767-5632072	q1	q2	OK	24.382	31.0983	0.351016	2.4421	0.0001	0.00121687	yes
FBgn0053970	FBgn0053970	CG33970	3R:22144079-22187711	q1	q2	OK	3.29568	4.57124	0.472008	2.24681	0.0001	0.00121687	yes
FBgn0085290	FBgn0085290	CG34261	3L:21187853-21201194	q1	q2	OK	51.1564	28.9352	-0.82209	-4.20739	0.0001	0.00121687	yes
FBgn0261385	FBgn0261385	scra	2R:3477623-3482759	q1	q2	OK	73.4462	58.6062	-0.325635	-2.14425	0.0001	0.00121687	yes
FBgn0263111	FBgn0263111	cac	X:11826746-11879120	q1	q2	OK	2.74468	3.5893	0.387064	2.3647	0.0001	0.00121687	yes
FBgn0003187	FBgn0003187	qua	2L:17486805-17497203	q1	q2	OK	67.0263	53.786	-0.317496	-2.20709	0.00015	0.00176366	yes
FBgn0003979	FBgn0003979	Vm26Aa	2L:5959699-5960340	q1	q2	OK	5622.17	7020.38	0.320423	3.03586	0.00015	0.00176366	yes
FBgn0004132	FBgn0004132	boca	2R:3453374-3454240	q1	q2	OK	55.4419	42.5971	-0.38022	-2.92718	0.00015	0.00176366	yes
FBgn0004183	FBgn0004183	snRNA:U1:82Eb	3R:773654-773818	q1	q2	OK	117.61	11.8431	-3.3119	-46.3738	0.00015	0.00176366	yes
FBgn0016054	FBgn0016054	phr6-4	2L:20643350-20645789	q1	q2	OK	13.6368	17.5797	0.366408	2.20444	0.00015	0.00176366	yes
FBgn0016797	FBgn0016797	fz2	3L:19135997-19228191	q1	q2	OK	5.5478	7.19338	0.374755	2.22608	0.00015	0.00176366	yes
FBgn0026379	FBgn0026379	Pten	2L:10256318-10261017	q1	q2	OK	36.0354	46.5696	0.369974	2.79538	0.00015	0.00176366	yes
FBgn0031119	FBgn0031119	CG1812	X:20382573-20386859	q1	q2	OK	7.72758	10.0593	0.380445	2.24252	0.00015	0.00176366	yes
FBgn0031240	FBgn0031240	CG3345	2L:252588-271762	q1	q2	OK	0.134435	7.40436	5.78339	4.78029	0.00015	0.00176366	yes
FBgn0031740	FBgn0031740	CG7239	2L:5802254-5804030	q1	q2	OK	16.2336	12.3823	-0.3907	-2.3633	0.00015	0.00176366	yes
FBgn0033261	FBgn0033261	CG18316	2R:3993930-3994878	q1	q2	OK	12.6452	8.83393	-0.517462	-3.04321	0.00015	0.00176366	yes
FBgn0035001	FBgn0035001	slik	2R:20279651-20290245	q1	q2	OK	54.3012	67.9977	0.324501	2.17291	0.00015	0.00176366	yes
FBgn0035427	FBgn0035427	ckd	3L:3258154-3267845	q1	q2	OK	1.81129	0.847545	-1.09565	-3.16357	0.00015	0.00176366	yes
FBgn0036824	FBgn0036824	CG3902	3L:18885482-18891390	q1	q2	OK	109.898	136.53	0.313056	2.39824	0.00015	0.00176366	yes
FBgn0039013	FBgn0039013	CG4813	3R:18550605-18552104	q1	q2	OK	29.4805	22.6719	-0.378858	-2.52791	0.00015	0.00176366	yes
FBgn0039350	FBgn0039350	jigr1	3R:21463548-21475972	q1	q2	OK	178.679	142.002	-0.331464	-2.16755	0.00015	0.00176366	yes
FBgn0052350	FBgn0052350	CG32350	3L:23140752-23143589	q1	q2	OK	14.7942	19.3007	0.383623	3.1623	0.00015	0.00176366	yes
FBgn0053123	FBgn0053123	CG33123	2L:3510476-3514662	q1	q2	OK	71.0326	57.0534	-0.316169	-2.30055	0.00015	0.00176366	yes
FBgn0086704	FBgn0086704	stops	3R:26960113-26997242	q1	q2	OK	3.76885	2.51803	-0.58183	-2.29976	0.00015	0.00176366	yes
FBgn0260748	FBgn0260748	CG5004	X:17001625-17037029	q1	q2	OK	28.65	36.3776	0.344513	2.24616	0.00015	0.00176366	yes
FBgn0260812	FBgn0260812	inaF-D	X:11618372-11630650	q1	q2	OK	28.1301	35.6582	0.34212	2.31617	0.00015	0.00176366	yes
FBgn0261068	FBgn0261068	LSm7	2L:16738851-16743089	q1	q2	OK	92.101	115.815	0.330538	2.12288	0.00015	0.00176366	yes
FBgn0262656	FBgn0262656	dm	X:3267215-3280049	q1	q2	OK	32.6661	40.8777	0.323521	2.37534	0.00015	0.00176366	yes
FBgn0000246	FBgn0000246	c(3)G	3R:11614242-11618294	q1	q2	OK	6.70442	5.01634	-0.418478	-2.16308	0.0002	0.00226827	yes
FBgn0001316	FBgn0001316	klar	3L:434257-540589	q1	q2	OK	85.9469	109.686	0.351868	2.19628	0.0002	0.00226827	yes
FBgn0003076	FBgn0003076	Pgm	3L:16119154-16121696	q1	q2	OK	84.4257	104.239	0.304136	2.31348	0.0002	0.00226827	yes
FBgn0022984	FBgn0022984	qkr58E-3	2R:18296154-18299049	q1	q2	OK	21.9828	28.3083	0.364848	2.2193	0.0002	0.00226827	yes
FBgn0025641	FBgn0025641	DAAM	X:1183745-1216427	q1	q2	OK	19.0297	23.933	0.330751	2.14536	0.0002	0.00226827	yes
FBgn0028523	FBgn0028523	CG5888	2L:16400168-16450512	q1	q2	OK	3.28674	1.12241	-1.55005	-2.65593	0.0002	0.00226827	yes
FBgn0030170	FBgn0030170	CG2990	X:9904535-9908312	q1	q2	OK	16.0249	12.901	-0.312829	-2.03888	0.0002	0.00226827	yes
FBgn0031270	FBgn0031270	CG13689	2L:602812-603562	q1	q2	OK	10.7925	7.00257	-0.624076	-3.09968	0.0002	0.00226827	yes
FBgn0031589	FBgn0031589	CG3714	2L:4189496-4198058	q1	q2	OK	18.667	23.4775	0.330786	2.1693	0.0002	0.00226827	yes
FBgn0031600	FBgn0031600	CG3652	2L:4388320-4393851	q1	q2	OK	44.0009	29.0215	-0.600413	-2.48924	0.0002	0.00226827	yes
FBgn0032521	FBgn0032521	CG7110	2L:13398988-13411152	q1	q2	OK	36.5522	29.535	-0.307535	-2.16391	0.0002	0.00226827	yes
FBgn0033395	FBgn0033395	Cyp4p2	2R:5115285-5134752	q1	q2	OK	4.82424	3.33836	-0.53116	-2.37041	0.0002	0.00226827	yes
FBgn0033631	FBgn0033631	CG9027	2R:7267848-7271613	q1	q2	OK	380.74	306.489	-0.312973	-2.1193	0.0002	0.00226827	yes
FBgn0033871	FBgn0033871	CG13339	2R:9712396-9713082	q1	q2	OK	15.1155	10.0675	-0.586322	-3.24285	0.0002	0.00226827	yes
FBgn0035761	FBgn0035761	RhoGEF4	3L:7313169-7316509	q1	q2	OK	31.4079	24.0691	-0.383945	-2.24156	0.0002	0.00226827	yes
FBgn0037120	FBgn0037120	CG11247	3L:21717425-21721770	q1	q2	OK	25.8063	20.333	-0.3439	-2.23942	0.0002	0.00226827	yes
FBgn0037446	FBgn0037446	Zif	3R:2282849-2284544	q1	q2	OK	35.5897	27.9031	-0.351032	-2.04099	0.0002	0.00226827	yes
FBgn0037902	FBgn0037902	CG5281	3R:7261571-7263245	q1	q2	OK	0.146809	1.31869	3.16709	4.89163	0.0002	0.00226827	yes
FBgn0038747	FBgn0038747	RhoGAP92B	3R:15730860-15739455	q1	q2	OK	41.2482	51.2617	0.313548	2.2075	0.0002	0.00226827	yes
FBgn0039094	FBgn0039094	CG10184	3R:19428228-19431209	q1	q2	OK	13.1177	9.68366	-0.437891	-2.56702	0.0002	0.00226827	yes
FBgn0039859	FBgn0039859	CG11539	3R:27441005-27441742	q1	q2	OK	11.9317	8.32156	-0.519869	-2.67958	0.0002	0.00226827	yes
FBgn0051262	FBgn0051262	CG31262	3R:13042837-13048796	q1	q2	OK	40.475	50.9307	0.331504	2.49771	0.0002	0.00226827	yes
FBgn0085342	FBgn0085342	CG34313	2L:16879516-16886323	q1	q2	OK	3.00177	4.31579	0.523815	2.45212	0.0002	0.00226827	yes
FBgn0259685	FBgn0259685	crb	3R:20120799-20140154	q1	q2	OK	25.5631	31.6908	0.31	2.1179	0.0002	0.00226827	yes
FBgn0262467	FBgn0262467	Scox	2L:4967831-4968936	q1	q2	OK	74.813	93.8086	0.326431	2.62547	0.0002	0.00226827	yes
FBgn0005390	FBgn0005390	fs(1)M3	X:5849662-5858190	q1	q2	OK	56.6733	70.7244	0.319539	2.24588	0.00025	0.00275344	yes
FBgn0013334	FBgn0013334	Sap47	3R:11760821-11787847	q1	q2	OK	11.342	14.3359	0.337956	2.29151	0.00025	0.00275344	yes
FBgn0023094	FBgn0023094	cyc	3L:19806891-19809038	q1	q2	OK	9.8508	12.8303	0.381241	2.24553	0.00025	0.00275344	yes
FBgn0024248	FBgn0024248	chico	2L:10242511-10247064	q1	q2	OK	22.3335	17.9	-0.319247	-2.10218	0.00025	0.00275344	yes
FBgn0027538	FBgn0027538	beta4GalNAcTA	2R:10146536-10148655	q1	q2	OK	14.9349	19.2566	0.366658	2.55137	0.00025	0.00275344	yes
FBgn0028516	FBgn0028516	ZnT35C	2L:15228727-15247832	q1	q2	OK	106.178	85.3595	-0.314865	-2.18607	0.00025	0.00275344	yes
FBgn0029881	FBgn0029881	pigs	X:6494097-6546131	q1	q2	OK	22.7092	18.0084	-0.334608	-2.2606	0.00025	0.00275344	yes
FBgn0031979	FBgn0031979	CG7429	2L:8041114-8041879	q1	q2	OK	10.8723	7.10089	-0.614587	-3.01764	0.00025	0.00275344	yes
FBgn0033387	FBgn0033387	CG8008	2R:5045411-5048940	q1	q2	OK	0.762906	0.369333	-1.04658	-2.44254	0.00025	0.00275344	yes
FBgn0033668	FBgn0033668	CG13188	2R:7826988-7856348	q1	q2	OK	0.230407	2.15973	3.22859	3.40721	0.00025	0.00275344	yes
FBgn0034512	FBgn0034512	CG18067	2R:16422016-16422882	q1	q2	OK	1.43653	3.01254	1.0684	3.08086	0.00025	0.00275344	yes
FBgn0035986	FBgn0035986	CG4022	3L:9401271-9403931	q1	q2	OK	44.4919	54.9227	0.303861	2.16105	0.00025	0.00275344	yes
FBgn0036058	FBgn0036058	CG6707	3L:9887914-9891693	q1	q2	OK	90.7389	114.241	0.332286	2.37419	0.00025	0.00275344	yes
FBgn0036493	FBgn0036493	CG7255	3L:15297468-15304295	q1	q2	OK	33.9275	27.0956	-0.324395	-2.25535	0.00025	0.00275344	yes
FBgn0037492	FBgn0037492	CG10050	3R:3075520-3077679	q1	q2	OK	5.40839	7.36482	0.445452	2.21726	0.00025	0.00275344	yes
FBgn0038986	FBgn0038986	CG5278	3R:18384582-18388293	q1	q2	OK	1.27979	2.49846	0.965134	3.01275	0.00025	0.00275344	yes
FBgn0039306	FBgn0039306	CG11859	3R:21091565-21093479	q1	q2	OK	49.6043	61.4676	0.309361	2.32831	0.00025	0.00275344	yes
FBgn0040009	FBgn0040009	CG17490	2L:22430963-22441190	q1	q2	OK	18.1553	14.2117	-0.353309	-2.29045	0.00025	0.00275344	yes
FBgn0051633	FBgn0051633	CG31633	2L:6654759-6656315	q1	q2	OK	1.92306	3.06684	0.673345	2.5012	0.00025	0.00275344	yes
FBgn0085461	FBgn0085461	CG34432	3R:26474872-26475595	q1	q2	OK	0.790223	2.4341	1.62306	4.02465	0.00025	0.00275344	yes
FBgn0261053	FBgn0261053	Cad86C	3R:6652800-6674752	q1	q2	OK	1.70737	2.25184	0.399331	1.98232	0.00025	0.00275344	yes
FBgn0010198	FBgn0010198	RpS15Aa	X:13229805-13231687	q1	q2	OK	576.747	711.904	0.303744	2.08986	0.0003	0.00322863	yes
FBgn0013678	FBgn0013678	mt:Cyt-b	dmel_mitochondrion_genome:10497-11634	q1	q2	OK	17.0541	22.7051	0.412898	3.60533	0.0003	0.00322863	yes
FBgn0015801	FBgn0015801	Reg-5	2R:20675530-20680929	q1	q2	OK	10.0955	7.61406	-0.406978	-2.01793	0.0003	0.00322863	yes
FBgn0026582	FBgn0026582	CG9418	2R:17033712-17035658	q1	q2	OK	13.8199	18.103	0.389486	2.00228	0.0003	0.00322863	yes
FBgn0030438	FBgn0030438	CG15721	X:12864760-12868648	q1	q2	OK	31.3925	39.7619	0.340965	2.3488	0.0003	0.00322863	yes
FBgn0032216	FBgn0032216	CG5384	2L:10312315-10314396	q1	q2	OK	184.237	150.176	-0.294913	-2.32782	0.0003	0.00322863	yes
FBgn0032249	FBgn0032249	CG5337	2L:10431343-10435679	q1	q2	OK	0.449041	3.93618	3.13188	3.36252	0.0003	0.00322863	yes
FBgn0032397	FBgn0032397	Tom70	2L:12034189-12038543	q1	q2	OK	25.0146	31.0589	0.312241	2.01822	0.0003	0.00322863	yes
FBgn0032398	FBgn0032398	CG6766	2L:12038612-12040682	q1	q2	OK	34.535	27.5472	-0.326153	-2.33853	0.0003	0.00322863	yes
FBgn0034142	FBgn0034142	CG8306	2R:12477022-12482218	q1	q2	OK	1.84117	2.79669	0.603093	2.4496	0.0003	0.00322863	yes
FBgn0034706	FBgn0034706	CG11275	2R:18062412-18070337	q1	q2	OK	2.27112	5.95771	1.39135	2.63883	0.0003	0.00322863	yes
FBgn0036913	FBgn0036913	CG8334	3L:19866991-19874167	q1	q2	OK	19.6868	24.3116	0.304421	2.10288	0.0003	0.00322863	yes
FBgn0036973	FBgn0036973	CG5585	3L:20338835-20341052	q1	q2	OK	13.272	10.0036	-0.407869	-2.535	0.0003	0.00322863	yes
FBgn0051793	FBgn0051793	CG31793	2L:19003409-19008231	q1	q2	OK	14.7984	11.8856	-0.316225	-2.18539	0.0003	0.00322863	yes
FBgn0260722	FBgn0260722	CR42549	3R:5363875-5377528	q1	q2	OK	24.9148	33.4895	0.426704	2.354	0.0003	0.00322863	yes
FBgn0261403	FBgn0261403	sxc	2R:1194755-1216986	q1	q2	OK	125.11	100.508	-0.315888	-2.50109	0.0003	0.00322863	yes
FBgn0261963	FBgn0261963	mid	2L:5461640-5467609	q1	q2	OK	3.10431	4.31798	0.476083	2.48759	0.0003	0.00322863	yes
FBgn0000547	FBgn0000547	ed	2L:4031378-4115059	q1	q2	OK	77.5383	63.0381	-0.298686	-2.06006	0.00035	0.00366813	yes
FBgn0001186	FBgn0001186	Hex-A	X:9479917-9482434	q1	q2	OK	91.9503	112.93	0.296498	2.14876	0.00035	0.00366813	yes
FBgn0010052	FBgn0010052	Jhe	2R:12007310-12010278	q1	q2	OK	0.391892	0.824928	1.07381	2.15747	0.00035	0.00366813	yes
FBgn0013684	FBgn0013684	mt:ND5	dmel_mitochondrion_genome:6401-8124	q1	q2	OK	1.7711	3.02877	0.774087	4.18507	0.00035	0.00366813	yes
FBgn0013746	FBgn0013746	alien	2L:8994462-8997375	q1	q2	OK	58.4232	73.7038	0.335197	2.26315	0.00035	0.00366813	yes
FBgn0019982	FBgn0019982	Gs1l	2L:4454663-4456822	q1	q2	OK	26.5773	33.7636	0.345273	1.91692	0.00035	0.00366813	yes
FBgn0029693	FBgn0029693	CG6379	X:3991950-3995068	q1	q2	OK	4.49545	5.96697	0.408533	2.27244	0.00035	0.00366813	yes
FBgn0029933	FBgn0029933	CG14425	X:6969697-6992086	q1	q2	OK	23.1905	34.0988	0.556185	2.27661	0.00035	0.00366813	yes
FBgn0031037	FBgn0031037	CG14207	X:19499190-19505306	q1	q2	OK	20.273	15.4669	-0.390379	-2.0492	0.00035	0.00366813	yes
FBgn0031360	FBgn0031360	CG31937	2L:1729945-1731070	q1	q2	OK	33.3453	41.8703	0.328441	2.43782	0.00035	0.00366813	yes
FBgn0031677	FBgn0031677	CG14036	2L:5054578-5055004	q1	q2	OK	38.7861	27.4426	-0.499124	-4.16371	0.00035	0.00366813	yes
FBgn0031939	FBgn0031939	CG13796	2L:7727149-7732668	q1	q2	OK	0.736368	1.23097	0.741302	2.20328	0.00035	0.00366813	yes
FBgn0033679	FBgn0033679	CG8888	2R:7952067-7967046	q1	q2	OK	0.509847	1.08987	1.09601	2.67423	0.00035	0.00366813	yes
FBgn0033734	FBgn0033734	CG8520	2R:8310489-8312964	q1	q2	OK	31.0663	24.7827	-0.326019	-2.06604	0.00035	0.00366813	yes
FBgn0033815	FBgn0033815	CG4676	2R:9123366-9124560	q1	q2	OK	2.00709	3.5076	0.805378	2.97848	0.00035	0.00366813	yes
FBgn0037328	FBgn0037328	RpL35A	3R:1291288-1292819	q1	q2	OK	1558.79	1924.03	0.3037	2.88791	0.00035	0.00366813	yes
FBgn0037533	FBgn0037533	CD98hc	3R:3800127-3803488	q1	q2	OK	90.7502	74.4305	-0.286008	-2.12371	0.00035	0.00366813	yes
FBgn0039594	FBgn0039594	CG9990	3R:24501076-24521661	q1	q2	OK	7.13994	9.09926	0.349837	2.05152	0.00035	0.00366813	yes
FBgn0250754	FBgn0250754	CG42232	3R:12283983-12295350	q1	q2	OK	18.2131	14.8851	-0.291115	-2.02472	0.00035	0.00366813	yes
FBgn0263038	FBgn0263038	CG43333	2L:14163507-14180681	q1	q2	OK	14.2127	11.2996	-0.330916	-2.13904	0.00035	0.00366813	yes
FBgn0011305	FBgn0011305	Rsf1	2L:10262425-10263582	q1	q2	OK	35.8585	45.7062	0.350075	2.55448	0.0004	0.00409565	yes
FBgn0014388	FBgn0014388	sty	3L:3401136-3424935	q1	q2	OK	5.30618	6.84557	0.367496	2.02631	0.0004	0.00409565	yes
FBgn0017430	FBgn0017430	Nelf-E	3L:8571841-8593974	q1	q2	OK	28.6603	22.0352	-0.37924	-1.99835	0.0004	0.00409565	yes
FBgn0024252	FBgn0024252	Ark	2R:12907548-12914208	q1	q2	OK	14.449	17.7744	0.298828	2.01611	0.0004	0.00409565	yes
FBgn0024754	FBgn0024754	Flo	2R:11453771-11456907	q1	q2	OK	24.1145	30.0633	0.3181	1.94155	0.0004	0.00409565	yes
FBgn0029878	FBgn0029878	Pat1	X:6484810-6490667	q1	q2	OK	23.5283	29.1419	0.308695	2.2294	0.0004	0.00409565	yes
FBgn0030482	FBgn0030482	CG1673	X:13290925-13295262	q1	q2	OK	13.2328	16.8571	0.349233	2.40037	0.0004	0.00409565	yes
FBgn0030744	FBgn0030744	CG9992	X:16275983-16278937	q1	q2	OK	26.3335	33.5536	0.349569	2.18683	0.0004	0.00409565	yes
FBgn0031118	FBgn0031118	RhoGAP19D	X:20340981-20381721	q1	q2	OK	18.4938	22.5756	0.287718	1.99535	0.0004	0.00409565	yes
FBgn0032168	FBgn0032168	CG13126	2L:9952427-9954180	q1	q2	OK	21.0669	16.605	-0.343365	-2.27365	0.0004	0.00409565	yes
FBgn0033609	FBgn0033609	fbl6	2R:7172652-7181096	q1	q2	OK	14.7181	19.3318	0.393387	2.26146	0.0004	0.00409565	yes
FBgn0034380	FBgn0034380	CG15087	2R:14593486-14598365	q1	q2	OK	18.2305	13.5815	-0.424712	-2.10102	0.0004	0.00409565	yes
FBgn0036732	FBgn0036732	Oatp74D	3L:17480222-17504793	q1	q2	OK	2.81286	2.02871	-0.471479	-2.13975	0.0004	0.00409565	yes
FBgn0037913	FBgn0037913	fabp	3R:7385611-7392771	q1	q2	OK	937.147	1157.15	0.304227	1.9268	0.0004	0.00409565	yes
FBgn0039464	FBgn0039464	CG6330	3R:22775413-22784209	q1	q2	OK	4.04141	5.66522	0.487274	1.98278	0.0004	0.00409565	yes
FBgn0042111	FBgn0042111	CG18766	3R:23068055-23070951	q1	q2	OK	23.1549	17.9552	-0.366912	-2.05602	0.0004	0.00409565	yes
FBgn0085462	FBgn0085462	CG34433	3R:26475682-26476580	q1	q2	OK	0.416642	1.40744	1.7562	2.50979	0.0004	0.00409565	yes
FBgn0250869	FBgn0250869	CG42240	X:6224890-6226783	q1	q2	OK	135.255	110.321	-0.293969	-2.22103	0.0004	0.00409565	yes
FBgn0004117	FBgn0004117	Tm2	3R:11135914-11140920	q1	q2	OK	10.6359	7.99178	-0.412349	-1.94146	0.00045	0.00453226	yes
FBgn0010215	FBgn0010215	alpha-Cat	3L:23311773-23331205	q1	q2	OK	157.436	128.323	-0.294991	-2.359	0.00045	0.00453226	yes
FBgn0019661	FBgn0019661	roX1	X:3752928-3756720	q1	q2	OK	0.571007	0.967288	0.760437	2.44148	0.00045	0.00453226	yes
FBgn0023001	FBgn0023001	melt	3L:7127617-7150173	q1	q2	OK	0.942558	1.41736	0.58855	2.12204	0.00045	0.00453226	yes
FBgn0028377	FBgn0028377	gdl-ORF39	3L:15502160-15503937	q1	q2	OK	37.6571	29.794	-0.337901	-1.98109	0.00045	0.00453226	yes
FBgn0032195	FBgn0032195	CG4908	2L:10222657-10224442	q1	q2	OK	35.5588	28.3811	-0.325277	-1.99246	0.00045	0.00453226	yes
FBgn0033471	FBgn0033471	CG12134	2R:5858653-5860295	q1	q2	OK	21.322	27.1441	0.348298	2.0202	0.00045	0.00453226	yes
FBgn0033518	FBgn0033518	Prx2540-2	2R:6306224-6307266	q1	q2	OK	0.395902	1.38234	1.8039	3.37769	0.00045	0.00453226	yes
FBgn0034356	FBgn0034356	CG10924	2R:14414936-14423263	q1	q2	OK	1.57281	1.0229	-0.620677	-2.18884	0.00045	0.00453226	yes
FBgn0038581	FBgn0038581	CG14314	3R:14041855-14043741	q1	q2	OK	2.71156	1.70953	-0.66552	-2.38237	0.00045	0.00453226	yes
FBgn0038692	FBgn0038692	CG3773	3R:15055214-15071852	q1	q2	OK	29.6022	23.4696	-0.334914	-1.85815	0.00045	0.00453226	yes
FBgn0051388	FBgn0051388	CG31388	3R:7063536-7066713	q1	q2	OK	3.63494	2.41229	-0.591528	-2.05298	0.00045	0.00453226	yes
FBgn0052537	FBgn0052537	CG32537	X:19167379-19170905	q1	q2	OK	13.2031	17.1411	0.37659	1.90182	0.00045	0.00453226	yes
FBgn0001206	FBgn0001206	Hmr	X:10484951-10489849	q1	q2	OK	9.29784	7.36468	-0.336271	-2.16096	0.0005	0.00496097	yes
FBgn0003114	FBgn0003114	plu	2R:16150462-16151224	q1	q2	OK	12.0489	17.2422	0.517041	3.1698	0.0005	0.00496097	yes
FBgn0004368	FBgn0004368	Ptp4E	X:4833164-4849458	q1	q2	OK	19.9616	24.7697	0.311346	2.08789	0.0005	0.00496097	yes
FBgn0011746	FBgn0011746	ana	2R:4956605-4965059	q1	q2	OK	6.38233	4.82551	-0.403401	-1.98016	0.0005	0.00496097	yes
FBgn0011787	FBgn0011787	mRpL12	3L:8949891-8950684	q1	q2	OK	171.769	138.73	-0.308187	-1.99817	0.0005	0.00496097	yes
FBgn0032259	FBgn0032259	CG6144	2L:10488744-10491429	q1	q2	OK	18.5849	23.6215	0.345972	2.04462	0.0005	0.00496097	yes
FBgn0039068	FBgn0039068	CG13827	3R:19084090-19086324	q1	q2	OK	24.5348	19.0249	-0.366939	-1.98662	0.0005	0.00496097	yes
FBgn0039312	FBgn0039312	CG10514	3R:21104145-21105541	q1	q2	OK	1.49024	0.729465	-1.03064	-2.63704	0.0005	0.00496097	yes
FBgn0039958	FBgn0039958	CG12567	2LHet:19632-32995	q1	q2	OK	71.3892	58.1371	-0.296247	-2.30019	0.0005	0.00496097	yes
FBgn0086657	FBgn0086657	ik2	2L:20676233-20681844	q1	q2	OK	33.7109	20.8804	-0.691063	-2.09692	0.0005	0.00496097	yes
FBgn0261599	FBgn0261599	RpS29	3R:5603766-5604800	q1	q2	OK	2842.2	3454.68	0.281546	3.1621	0.0005	0.00496097	yes
FBgn0261984	FBgn0261984	Ire1	3R:15680161-15687013	q1	q2	OK	17.6983	22.05	0.317165	2.05248	0.0005	0.00496097	yes
FBgn0013675	FBgn0013675	mt:CoII	dmel_mitochondrion_genome:3082-3767	q1	q2	OK	42.4185	55.2846	0.382184	3.89335	0.00055	0.00539688	yes
FBgn0029148	FBgn0029148	NHP2	3L:14794489-14795289	q1	q2	OK	91.0534	112.673	0.307358	2.66418	0.00055	0.00539688	yes
FBgn0029831	FBgn0029831	CG5966	X:5882844-5886677	q1	q2	OK	12.2411	15.2815	0.320055	2.12896	0.00055	0.00539688	yes
FBgn0031678	FBgn0031678	CG31918	2L:5055057-5058241	q1	q2	OK	10.5558	6.50617	-0.698151	-2.15527	0.00055	0.00539688	yes
FBgn0032078	FBgn0032078	C1GalTA	2L:8943453-8951200	q1	q2	OK	23.2309	28.8117	0.310612	1.94527	0.00055	0.00539688	yes
FBgn0038381	FBgn0038381	CG3303	3R:11734155-11743526	q1	q2	OK	12.1693	15.5713	0.355641	1.98464	0.00055	0.00539688	yes
FBgn0039622	FBgn0039622	eIF4E-6	3R:24852160-24852896	q1	q2	OK	17.3734	23.4153	0.430575	1.99416	0.00055	0.00539688	yes
FBgn0039630	FBgn0039630	CG11843	3R:24880243-24881559	q1	q2	OK	6.22155	4.18126	-0.573335	-2.54715	0.00055	0.00539688	yes
FBgn0261625	FBgn0261625	CG42708	2R:8557987-8567094	q1	q2	OK	22.2117	17.7064	-0.327048	-1.9784	0.00055	0.00539688	yes
FBgn0001225	FBgn0001225	Hsp26	3L:9369517-9370527	q1	q2	OK	846.416	694.755	-0.284863	-2.43022	0.0006	0.00581622	yes
FBgn0003388	FBgn0003388	shd	3L:14607557-14615305	q1	q2	OK	0.657686	1.2417	0.91685	2.14294	0.0006	0.00581622	yes
FBgn0005278	FBgn0005278	Sam-S	2L:106902-114432	q1	q2	OK	272.633	334.268	0.294044	2.15348	0.0006	0.00581622	yes
FBgn0011692	FBgn0011692	pav	3L:4242735-4246236	q1	q2	OK	59.9909	49.1023	-0.288951	-2.06039	0.0006	0.00581622	yes
FBgn0031111	FBgn0031111	Obp19c	X:20288947-20289991	q1	q2	OK	68.3964	85.2751	0.318205	2.48211	0.0006	0.00581622	yes
FBgn0031314	FBgn0031314	CG4785	2L:1164469-1166432	q1	q2	OK	15.0216	11.7404	-0.355559	-2.17508	0.0006	0.00581622	yes
FBgn0038303	FBgn0038303	SIDL	3R:11039695-11044596	q1	q2	OK	16.3352	12.9313	-0.337114	-1.96424	0.0006	0.00581622	yes
FBgn0038349	FBgn0038349	CG6045	3R:11368473-11373457	q1	q2	OK	54.1391	65.958	0.284877	2.07459	0.0006	0.00581622	yes
FBgn0038755	FBgn0038755	Hs6st	3R:15755435-15834244	q1	q2	OK	21.319	17.1446	-0.314386	-2.17662	0.0006	0.00581622	yes
FBgn0086356	FBgn0086356	tum	2R:9743654-9746222	q1	q2	OK	102.411	83.9995	-0.285924	-2.11099	0.0006	0.00581622	yes
FBgn0000119	FBgn0000119	arr	2R:9341158-9370723	q1	q2	OK	6.80772	8.58368	0.334425	2.14161	0.00065	0.00624047	yes
FBgn0031776	FBgn0031776	CG13993	2L:6069078-6070646	q1	q2	OK	67.5314	86.6818	0.36017	2.94053	0.00065	0.00624047	yes
FBgn0031952	FBgn0031952	cdc14	2L:7802414-7810697	q1	q2	OK	15.0185	18.3967	0.292705	1.87206	0.00065	0.00624047	yes
FBgn0033649	FBgn0033649	pyr	2R:7599766-7613850	q1	q2	OK	3.72966	4.93036	0.40265	2.19975	0.00065	0.00624047	yes
FBgn0034249	FBgn0034249	RhoGAP54D	2R:13473929-13478387	q1	q2	OK	26.5957	21.5197	-0.305534	-1.99135	0.00065	0.00624047	yes
FBgn0037933	FBgn0037933	Ho	3R:7505480-7510062	q1	q2	OK	41.8276	33.5929	-0.316297	-2.40011	0.00065	0.00624047	yes
FBgn0039084	FBgn0039084	CG10175	3R:19348422-19356704	q1	q2	OK	0.537895	0.96556	0.844041	2.10832	0.00065	0.00624047	yes
FBgn0086706	FBgn0086706	pix	3L:8965159-8967854	q1	q2	OK	201.87	246.044	0.285487	1.99114	0.00065	0.00624047	yes
FBgn0010622	FBgn0010622	l(2)06496	2R:18943018-18950125	q1	q2	OK	24.9291	19.5781	-0.348592	-1.89174	0.0007	0.006594	yes
FBgn0011824	FBgn0011824	CG4038	2R:16979742-16988961	q1	q2	OK	94.1196	115.248	0.292172	2.3167	0.0007	0.006594	yes
FBgn0029974	FBgn0029974	dpr14	X:7798185-7802319	q1	q2	OK	0.28271	0.678191	1.26237	2.28816	0.0007	0.006594	yes
FBgn0031717	FBgn0031717	Oscillin	2L:5547098-5549614	q1	q2	OK	11.9182	8.96025	-0.411557	-1.93284	0.0007	0.006594	yes
FBgn0031914	FBgn0031914	CG5973	2L:7437505-7445269	q1	q2	OK	21.3978	26.9852	0.334708	2.13277	0.0007	0.006594	yes
FBgn0033191	FBgn0033191	CG1598	2R:3421012-3427201	q1	q2	OK	65.2199	46.5529	-0.48644	-1.84566	0.0007	0.006594	yes
FBgn0034335	FBgn0034335	GstE1	2R:14285897-14286728	q1	q2	OK	40.9611	32.2058	-0.346931	-2.58548	0.0007	0.006594	yes
FBgn0034962	FBgn0034962	MAN1	2R:19921731-19924231	q1	q2	OK	88.7802	107.927	0.281747	1.92933	0.0007	0.006594	yes
FBgn0037686	FBgn0037686	RpL34b	3R:5226032-5226978	q1	q2	OK	1194.31	1446.81	0.276699	1.85893	0.0007	0.006594	yes
FBgn0039638	FBgn0039638	dgt6	3R:24954305-24956651	q1	q2	OK	28.7553	23.3072	-0.303055	-2.10288	0.0007	0.006594	yes
FBgn0050392	FBgn0050392	CG30392	2R:17178418-17179683	q1	q2	OK	23.7012	18.5468	-0.353783	-2.4572	0.0007	0.006594	yes
FBgn0052702	FBgn0052702	CG32702	X:9452697-9465341	q1	q2	OK	1.84433	2.36309	0.35758	2.0786	0.0007	0.006594	yes
FBgn0086899	FBgn0086899	tlk	X:3614053-3682851	q1	q2	OK	87.8149	108.132	0.300261	1.87698	0.0007	0.006594	yes
FBgn0250835	FBgn0250835	CG15394	2L:2588853-2592775	q1	q2	OK	1.10696	2.74073	1.30796	3.47181	0.0007	0.006594	yes
FBgn0261554	FBgn0261554	CG42672	2R:17183177-17199853	q1	q2	OK	60.3189	49.218	-0.293424	-2.05705	0.0007	0.006594	yes
FBgn0263027	FBgn0263027	CG43322	2L:7013395-7014737	q1	q2	OK	3.93503	5.60972	0.511555	2.27617	0.0007	0.006594	yes
FBgn0004647	FBgn0004647	N	X:3028904-3066295	q1	q2	OK	9.99781	12.2113	0.288527	1.90979	0.00075	0.00695857	yes
FBgn0026577	FBgn0026577	CG8677	2L:21221335-21236733	q1	q2	OK	25.1846	20.7515	-0.27933	-1.83834	0.00075	0.00695857	yes
FBgn0027070	FBgn0027070	CG17322	2L:18826771-18830671	q1	q2	OK	9.43916	0.127387	-6.21136	-3.78923	0.00075	0.00695857	yes
FBgn0027526	FBgn0027526	CG6697	3R:18887216-18892981	q1	q2	OK	39.4208	31.7645	-0.311541	-2.2508	0.00075	0.00695857	yes
FBgn0031077	FBgn0031077	CG15618	X:19753775-19759557	q1	q2	OK	5.94077	7.38692	0.314323	1.88726	0.00075	0.00695857	yes
FBgn0032822	FBgn0032822	CG10466	2L:19792189-19792846	q1	q2	OK	28.1177	21.0491	-0.417718	-2.88148	0.00075	0.00695857	yes
FBgn0033624	FBgn0033624	CG12384	2R:7245406-7246674	q1	q2	OK	139.104	170.569	0.294191	1.85008	0.00075	0.00695857	yes
FBgn0034728	FBgn0034728	rad50	2R:18308543-18312979	q1	q2	OK	45.3712	37.182	-0.287172	-1.93362	0.00075	0.00695857	yes
FBgn0034748	FBgn0034748	CG17807	2R:18501834-18523435	q1	q2	OK	16.1376	20.2359	0.326485	1.93761	0.00075	0.00695857	yes
FBgn0039045	FBgn0039045	CG17119	3R:18880131-18883268	q1	q2	OK	0.633391	1.25134	0.982304	2.13108	0.00075	0.00695857	yes
FBgn0040717	FBgn0040717	Nplp4	2L:2008459-2008966	q1	q2	OK	3.09253	7.08947	1.19689	4.88036	0.00075	0.00695857	yes
FBgn0051635	FBgn0051635	CG31635	2L:6634548-6649088	q1	q2	OK	29.186	35.3956	0.278292	1.93609	0.00075	0.00695857	yes
FBgn0260768	FBgn0260768	CG42566	2R:18549438-18550746	q1	q2	OK	15.0018	10.0451	-0.578647	-3.40084	0.00075	0.00695857	yes
FBgn0003310	FBgn0003310	S	2L:1050876-1077811	q1	q2	OK	70.1257	84.9286	0.276308	1.90223	0.0008	0.00737123	yes
FBgn0011284	FBgn0011284	RpS4	3L:13034855-13037012	q1	q2	OK	2651.56	3238.91	0.288666	2.37672	0.0008	0.00737123	yes
FBgn0015229	FBgn0015229	glec	3R:17676626-17681984	q1	q2	OK	76.9148	93.3729	0.279742	2.24785	0.0008	0.00737123	yes
FBgn0032105	FBgn0032105	borr	2L:9251471-9291798	q1	q2	OK	100.931	83.03	-0.28167	-2.20378	0.0008	0.00737123	yes
FBgn0037011	FBgn0037011	CG4858	3L:20519696-20521010	q1	q2	OK	19.4766	25.381	0.382008	2.62119	0.0008	0.00737123	yes
FBgn0051897	FBgn0051897	CG31897	2L:8442446-8445660	q1	q2	OK	0.274919	0.566286	1.04253	2.55519	0.0008	0.00737123	yes
FBgn0003888	FBgn0003888	betaTub60D	2R:20193404-20200626	q1	q2	OK	30.0953	36.79	0.289773	2.00445	0.00085	0.0077165	yes
FBgn0008654	FBgn0008654	Su(z)2	2R:8884029-8895307	q1	q2	OK	3.32744	2.60425	-0.353543	-1.92278	0.00085	0.0077165	yes
FBgn0024227	FBgn0024227	ial	2L:10856787-10858082	q1	q2	OK	52.6699	42.8306	-0.298338	-2.20733	0.00085	0.0077165	yes
FBgn0026718	FBgn0026718	fu12	2L:8449690-8463990	q1	q2	OK	48.3053	59.0436	0.289598	1.95191	0.00085	0.0077165	yes
FBgn0030817	FBgn0030817	CG4991	X:16995310-16998597	q1	q2	OK	256.641	210.842	-0.283591	-2.11969	0.00085	0.0077165	yes
FBgn0031142	FBgn0031142	r-cup	X:20894416-20896915	q1	q2	OK	0.418481	0.830594	0.98898	2.31719	0.00085	0.0077165	yes
FBgn0033437	FBgn0033437	CG12926	2R:5494796-5497792	q1	q2	OK	1.44387	3.61111	1.3225	2.1887	0.00085	0.0077165	yes
FBgn0035290	FBgn0035290	CG1887	3L:1893415-1910197	q1	q2	OK	3.15044	4.2353	0.426909	2.1299	0.00085	0.0077165	yes
FBgn0053178	FBgn0053178	CG33178	X:14976859-14977812	q1	q2	OK	2.36029	4.51495	0.935745	3.30846	0.00085	0.0077165	yes
FBgn0053182	FBgn0053182	Kdm4B	2R:9063596-9085869	q1	q2	OK	18.5905	26.2416	0.49729	1.95183	0.00085	0.0077165	yes
FBgn0063495	FBgn0063495	GstE5	2R:14292124-14292843	q1	q2	OK	0.441843	1.59684	1.85362	3.56391	0.00085	0.0077165	yes
FBgn0261014	FBgn0261014	TER94	2R:5876665-5881072	q1	q2	OK	423.658	349.462	-0.277763	-1.85829	0.00085	0.0077165	yes
FBgn0261602	FBgn0261602	RpL8	3L:2587449-2588997	q1	q2	OK	1742.26	2123.69	0.285611	1.85203	0.00085	0.0077165	yes
FBgn0000046	FBgn0000046	Act87E	3R:9251706-9253811	q1	q2	OK	3.52073	2.39328	-0.556885	-1.90908	0.0009	0.00807881	yes
FBgn0000182	FBgn0000182	BicC	2L:16042031-16048626	q1	q2	OK	644.785	790.805	0.294503	1.88706	0.0009	0.00807881	yes
FBgn0003732	FBgn0003732	Top2	2L:19447361-19453507	q1	q2	OK	121.902	146.618	0.266343	1.88282	0.0009	0.00807881	yes
FBgn0013717	FBgn0013717	not	3L:18611900-18615231	q1	q2	OK	45.5555	37.3028	-0.288341	-2.05373	0.0009	0.00807881	yes
FBgn0028369	FBgn0028369	kirre	X:2846239-3026836	q1	q2	OK	0.212806	0.561732	1.40035	2.01895	0.0009	0.00807881	yes
FBgn0031909	FBgn0031909	CG5181	2L:7408532-7409779	q1	q2	OK	23.7878	18.7355	-0.344451	-2.40148	0.0009	0.00807881	yes
FBgn0034091	FBgn0034091	mrj	2R:12090833-12109308	q1	q2	OK	51.9215	62.9415	0.277681	2.08219	0.0009	0.00807881	yes
FBgn0035870	FBgn0035870	Gr66a	3L:8298435-8300080	q1	q2	OK	0.146371	0.634331	2.11561	3.08686	0.0009	0.00807881	yes
FBgn0259938	FBgn0259938	cwo	3R:6213984-6226477	q1	q2	OK	17.3246	21.0524	0.281163	1.89316	0.0009	0.00807881	yes
FBgn0262902	FBgn0262902	CR43257	2R:20681329-20684927	q1	q2	OK	7.13364	3.3522	-1.08953	-2.72658	0.0009	0.00807881	yes
FBgn0000256	FBgn0000256	capu	2L:3872657-3902860	q1	q2	OK	11.5284	14.1465	0.295256	1.84622	0.00095	0.00844245	yes
FBgn0000633	FBgn0000633	fas	2R:9510592-9636872	q1	q2	OK	0.645843	0.937993	0.538394	2.05661	0.00095	0.00844245	yes
FBgn0011236	FBgn0011236	ken	2R:19757797-19764965	q1	q2	OK	59.2278	71.7584	0.276874	1.96128	0.00095	0.00844245	yes
FBgn0013813	FBgn0013813	Dhc98D	3R:24312674-24345120	q1	q2	OK	3.47829	2.84091	-0.292028	-1.84005	0.00095	0.00844245	yes
FBgn0026562	FBgn0026562	BM-40-SPARC	3R:22694959-22697738	q1	q2	OK	9.61744	7.14429	-0.428862	-2.20216	0.00095	0.00844245	yes
FBgn0034400	FBgn0034400	CG15099	2R:14722769-14733368	q1	q2	OK	30.4729	24.926	-0.289876	-1.93949	0.00095	0.00844245	yes
FBgn0034876	FBgn0034876	wmd	2R:19431563-19435603	q1	q2	OK	88.7976	110.947	0.321277	1.84013	0.00095	0.00844245	yes
FBgn0036896	FBgn0036896	wnd	3L:19617505-19628882	q1	q2	OK	9.63331	11.8811	0.302568	1.81221	0.00095	0.00844245	yes
FBgn0037707	FBgn0037707	RnpS1	3R:5377764-5381111	q1	q2	OK	68.934	56.1249	-0.296576	-1.84063	0.00095	0.00844245	yes
FBgn0023458	FBgn0023458	Rbcn-3A	X:6135307-6149381	q1	q2	OK	49.0977	59.0767	0.266935	1.82194	0.001	0.00875082	yes
FBgn0024997	FBgn0024997	CG2681	X:2602716-2605701	q1	q2	OK	1.11105	1.70851	0.620814	2.05115	0.001	0.00875082	yes
FBgn0029975	FBgn0029975	CG1444	X:7802910-7805918	q1	q2	OK	51.941	63.1121	0.281042	2.15263	0.001	0.00875082	yes
FBgn0032404	FBgn0032404	RpL7-like	2L:12056323-12058251	q1	q2	OK	119.545	145.149	0.27999	2.0906	0.001	0.00875082	yes
FBgn0033485	FBgn0033485	RpLP0-like	2R:5983984-5987091	q1	q2	OK	82.8572	105.632	0.350347	1.858	0.001	0.00875082	yes
FBgn0034861	FBgn0034861	CG9815	2R:19309030-19313420	q1	q2	OK	4.69896	3.01301	-0.641139	-1.92709	0.001	0.00875082	yes
FBgn0035312	FBgn0035312	CG15820	3L:2172994-2174332	q1	q2	OK	19.9821	15.6645	-0.351212	-2.29036	0.001	0.00875082	yes
FBgn0036769	FBgn0036769	Tsp74F	3L:17884919-17888954	q1	q2	OK	67.0763	81.78	0.285943	2.02523	0.001	0.00875082	yes
FBgn0039580	FBgn0039580	Gfat2	3R:24162740-24165490	q1	q2	OK	23.4921	28.6907	0.288412	1.96484	0.001	0.00875082	yes
FBgn0051176	FBgn0051176	CG31176	3R:17498017-17545380	q1	q2	OK	0.637135	0.315457	-1.01415	-2.30321	0.001	0.00875082	yes
FBgn0051324	FBgn0051324	CG31324	3R:21932591-21955912	q1	q2	OK	3.8365	5.24902	0.452258	2.11136	0.001	0.00875082	yes
FBgn0051852	FBgn0051852	Tap42	2L:13367615-13369021	q1	q2	OK	32.3159	26.057	-0.310576	-2.20841	0.001	0.00875082	yes
FBgn0261560	FBgn0261560	Thor	2L:3478433-3479612	q1	q2	OK	67.6673	82.9554	0.293876	2.48164	0.001	0.00875082	yes
FBgn0263258	FBgn0263258	chas	X:17566482-17592559	q1	q2	OK	3.54041	2.74208	-0.368646	-1.84207	0.001	0.00875082	yes
FBgn0033169	FBgn0033169	CG11123	2R:3328197-3333266	q1	q2	OK	26.9708	33.4359	0.309999	2.02116	0.00105	0.00913842	yes
FBgn0034177	FBgn0034177	CG6796	2R:12889518-12892658	q1	q2	OK	9.10049	13.3428	0.552043	2.19424	0.00105	0.00913842	yes
FBgn0036193	FBgn0036193	CG14135	3L:11684746-11685857	q1	q2	OK	13.7604	10.3431	-0.411848	-2.4434	0.00105	0.00913842	yes
FBgn0037918	FBgn0037918	CG6791	3R:7411075-7415864	q1	q2	OK	22.9291	28.1567	0.296297	1.9055	0.00105	0.00913842	yes
FBgn0051612	FBgn0051612	CG31612	2L:21762313-21795445	q1	q2	OK	4.55982	3.49392	-0.384129	-2.04983	0.00105	0.00913842	yes
FBgn0020910	FBgn0020910	RpL3	3R:7047615-7050666	q1	q2	OK	2302.8	2823.24	0.29396	2.11238	0.0011	0.00954247	yes
FBgn0034360	FBgn0034360	CG10927	2R:14500586-14502521	q1	q2	OK	14.5492	10.0682	-0.531137	-2.36478	0.0011	0.00954247	yes
FBgn0052412	FBgn0052412	QC	3L:5892641-5895550	q1	q2	OK	141.35	108.157	-0.38614	-1.95557	0.0011	0.00954247	yes
FBgn0002466	FBgn0002466	sti	3L:12501089-12507889	q1	q2	OK	28.6167	23.7586	-0.268409	-1.87667	0.00115	0.00992247	yes
FBgn0004924	FBgn0004924	Top1	X:15213524-15222062	q1	q2	OK	98.0013	120.294	0.295692	1.83383	0.00115	0.00992247	yes
FBgn0010750	FBgn0010750	atms	3R:601322-603213	q1	q2	OK	35.8082	43.6854	0.28686	2.01015	0.00115	0.00992247	yes
FBgn0031143	FBgn0031143	CG1532	X:20897314-20899373	q1	q2	OK	24.8971	31.4217	0.335784	2.37824	0.00115	0.00992247	yes
FBgn0259163	FBgn0259163	CG42268	3L:9727111-9753495	q1	q2	OK	0.766209	1.08561	0.5027	1.83829	0.00115	0.00992247	yes
FBgn0011676	FBgn0011676	Nos	2L:10804268-10842603	q1	q2	OK	1.24995	0.184439	-2.76065	-2.03722	0.0012	0.0102764	yes
FBgn0030329	FBgn0030329	prtp	X:11610820-11613927	q1	q2	OK	70.2124	84.717	0.270925	1.82191	0.0012	0.0102764	yes
FBgn0031008	FBgn0031008	CG8010	X:19155863-19167313	q1	q2	OK	46.9129	61.4789	0.390109	1.73756	0.0012	0.0102764	yes
FBgn0031713	FBgn0031713	CG7277	2L:5525904-5539169	q1	q2	OK	23.0585	32.5687	0.498188	2.12661	0.0012	0.0102764	yes
FBgn0031882	FBgn0031882	Rab30	2L:7030479-7032603	q1	q2	OK	10.7036	13.4789	0.332609	1.96732	0.0012	0.0102764	yes
FBgn0032943	FBgn0032943	Tsp39D	2L:21344602-21358273	q1	q2	OK	9.36553	7.2354	-0.372288	-2.67029	0.0012	0.0102764	yes
FBgn0259923	FBgn0259923	2013-09-04	X:16578243-16589206	q1	q2	OK	19.3111	23.7283	0.297176	1.81869	0.0012	0.0102764	yes
FBgn0004859	FBgn0004859	ci	4:68335-77667	q1	q2	OK	2.70903	3.49508	0.367548	2.0407	0.00125	0.0106363	yes
FBgn0005654	FBgn0005654	lat	2R:9090247-9094027	q1	q2	OK	25.6768	21.1863	-0.277336	-2.02004	0.00125	0.0106363	yes
FBgn0013307	FBgn0013307	Odc1	2R:3892307-3894177	q1	q2	OK	0.648193	0.170464	-1.92696	-2.59856	0.00125	0.0106363	yes
FBgn0028371	FBgn0028371	jbug	2R:18604825-18624550	q1	q2	OK	5.69302	7.23776	0.346349	1.82053	0.00125	0.0106363	yes
FBgn0030369	FBgn0030369	Cyp318a1	X:11926664-11929316	q1	q2	OK	0.233764	0.585491	1.3246	2.4035	0.00125	0.0106363	yes
FBgn0032770	FBgn0032770	CG13086	2L:19364393-19365397	q1	q2	OK	1.26765	0.209103	-2.59987	-3.01269	0.00125	0.0106363	yes
FBgn0013772	FBgn0013772	Cyp6a8	2R:10774675-10776514	q1	q2	OK	0.732802	0.0928331	-2.98071	-3.50391	0.0013	0.0109917	yes
FBgn0037901	FBgn0037901	CG6744	3R:7257459-7261425	q1	q2	OK	20.4567	26.0628	0.34942	1.81394	0.0013	0.0109917	yes
FBgn0041096	FBgn0041096	rols	3L:12001314-12057959	q1	q2	OK	1.91788	2.5008	0.382877	1.90542	0.0013	0.0109917	yes
FBgn0042125	FBgn0042125	CG18787	2L:11996810-11999317	q1	q2	OK	0.936343	0.374724	-1.32121	-2.17221	0.0013	0.0109917	yes
FBgn0052369	FBgn0052369	CG32369	3L:7770951-7802925	q1	q2	OK	2.4809	3.22326	0.377656	1.83791	0.0013	0.0109917	yes
FBgn0052473	FBgn0052473	CG32473	3R:9128374-9138507	q1	q2	OK	99.0194	119.747	0.274209	1.88547	0.0013	0.0109917	yes
FBgn0004456	FBgn0004456	mew	X:13108441-13152528	q1	q2	OK	10.145	12.5305	0.304676	1.92552	0.00135	0.0113425	yes
FBgn0024804	FBgn0024804	Dbp80	3LHet:2409840-2544176	q1	q2	OK	142.374	117.558	-0.276312	-2.0942	0.00135	0.0113425	yes
FBgn0033921	FBgn0033921	tej	2R:10187604-10189858	q1	q2	OK	6.5627	4.9682	-0.401566	-2.19128	0.00135	0.0113425	yes
FBgn0034271	FBgn0034271	CG4996	2R:13627397-13631480	q1	q2	OK	43.2837	35.9421	-0.268147	-1.98936	0.00135	0.0113425	yes
FBgn0038327	FBgn0038327	Trax	3R:11187445-11193369	q1	q2	OK	42.1211	31.8521	-0.403154	-2.28272	0.00135	0.0113425	yes
FBgn0039896	FBgn0039896	yellow-h	4:248549-251054	q1	q2	OK	0.437401	0.998271	1.19047	2.8875	0.00135	0.0113425	yes
FBgn0013325	FBgn0013325	RpL11	2R:15329853-15331014	q1	q2	OK	2532.38	3063.62	0.274742	2.57503	0.0014	0.0116647	yes
FBgn0025702	FBgn0025702	srpk79D	3L:22267108-22277435	q1	q2	OK	3.9051	3.01217	-0.374556	-1.82386	0.0014	0.0116647	yes
FBgn0031774	FBgn0031774	CG9147	2L:6066185-6067635	q1	q2	OK	41.5603	50.9149	0.292882	1.85562	0.0014	0.0116647	yes
FBgn0032246	FBgn0032246	CG5168	2L:10423290-10425482	q1	q2	OK	75.2787	90.7373	0.269455	1.82345	0.0014	0.0116647	yes
FBgn0035753	FBgn0035753	RpL18	3L:7231641-7234449	q1	q2	OK	2060.51	2483.64	0.269449	1.84086	0.0014	0.0116647	yes
FBgn0039627	FBgn0039627	CG11837	3R:24875216-24876443	q1	q2	OK	25.5707	31.844	0.31653	2.27253	0.0014	0.0116647	yes
FBgn0051122	FBgn0051122	CG31122	3R:14232352-14238589	q1	q2	OK	34.1028	41.1064	0.269471	1.944	0.0014	0.0116647	yes
FBgn0260866	FBgn0260866	dnr1	2R:18451011-18480473	q1	q2	OK	5.26199	6.63464	0.334411	1.87349	0.0014	0.0116647	yes
FBgn0011747	FBgn0011747	Ank	4:137014-150378	q1	q2	OK	74.8394	62.3631	-0.263107	-2.02292	0.00145	0.0120188	yes
FBgn0026199	FBgn0026199	myoglianin	4:711889-716675	q1	q2	OK	30.4712	24.9893	-0.286135	-2.17633	0.00145	0.0120188	yes
FBgn0031435	FBgn0031435	CG9883	2L:2577670-2579180	q1	q2	OK	45.6806	55.636	0.284436	2.08973	0.00145	0.0120188	yes
FBgn0051163	FBgn0051163	SKIP	3R:17959556-18121848	q1	q2	OK	83.9358	69.7457	-0.267183	-1.90854	0.00145	0.0120188	yes
FBgn0052773	FBgn0052773	CG32773	X:4281864-4282284	q1	q2	OK	4.42694	1.87107	-1.24245	-3.94867	0.00145	0.0120188	yes
FBgn0015577	FBgn0015577	alpha-Est9	3R:3319818-3330808	q1	q2	OK	3.35246	4.33279	0.370078	1.90346	0.0015	0.0123692	yes
FBgn0034417	FBgn0034417	CG15117	2R:15009734-15016746	q1	q2	OK	0.940784	1.47976	0.653427	1.91732	0.0015	0.0123692	yes
FBgn0034643	FBgn0034643	CG10321	2R:17522172-17525906	q1	q2	OK	42.3648	50.9845	0.267193	1.84186	0.0015	0.0123692	yes
FBgn0040064	FBgn0040064	yip2	2L:9915219-9917220	q1	q2	OK	131.036	109.205	-0.26292	-2.0868	0.0015	0.0123692	yes
FBgn0260486	FBgn0260486	CG42533	2L:7472504-7495618	q1	q2	OK	6.80665	8.29521	0.285334	1.98626	0.0015	0.0123692	yes
FBgn0028504	FBgn0028504	CG12182	3L:2595812-2600242	q1	q2	OK	4.17507	5.7864	0.470865	1.94829	0.00155	0.01269	yes
FBgn0028686	FBgn0028686	Rpt3	X:11019220-11020840	q1	q2	OK	166.851	138.707	-0.266512	-2.07149	0.00155	0.01269	yes
FBgn0032444	FBgn0032444	CG5525	2L:12690335-12692937	q1	q2	OK	274.282	329.244	0.263495	2.06083	0.00155	0.01269	yes
FBgn0036759	FBgn0036759	CG5577	3L:17832881-17834504	q1	q2	OK	4.89396	6.87125	0.489569	2.23328	0.00155	0.01269	yes
FBgn0038608	FBgn0038608	WRNexo	3R:14187715-14191898	q1	q2	OK	56.7097	46.5475	-0.284892	-1.9563	0.00155	0.01269	yes
FBgn0054010	FBgn0054010	CG34010	2L:8009602-8010635	q1	q2	OK	1.54332	0.32961	-2.2272	-3.99334	0.00155	0.01269	yes
FBgn0082582	FBgn0082582	tmod	3R:26358335-26404627	q1	q2	OK	31.0038	37.3038	0.266876	1.75027	0.00155	0.01269	yes
FBgn0000490	FBgn0000490	dpp	2L:2428453-2459609	q1	q2	OK	0.714905	1.08569	0.602782	1.84351	0.0016	0.013046	yes
FBgn0027599	FBgn0027599	CG2790	2R:20832665-20835898	q1	q2	OK	29.3246	23.3579	-0.328202	-1.78219	0.0016	0.013046	yes
FBgn0033051	FBgn0033051	dream	2R:1908371-1910711	q1	q2	OK	23.7809	19.4234	-0.292005	-2.01141	0.0016	0.013046	yes
FBgn0038460	FBgn0038460	CG18622	3R:12809231-12813660	q1	q2	OK	7.33884	5.24615	-0.484293	-2.3535	0.0016	0.013046	yes
FBgn0020647	FBgn0020647	KrT95D	3R:19824161-19857532	q1	q2	OK	37.546	31.0599	-0.273603	-1.75898	0.00165	0.0134264	yes
FBgn0037063	FBgn0037063	CG9391	3L:21259779-21261435	q1	q2	OK	43.3907	35.3792	-0.294485	-1.76331	0.00165	0.0134264	yes
FBgn0000008	FBgn0000008	a	2R:18024493-18062243	q1	q2	OK	17.9516	14.4557	-0.31248	-1.81891	0.0017	0.0136941	yes
FBgn0005355	FBgn0005355	Su(fu)	3R:8515594-8517434	q1	q2	OK	26.4849	21.5884	-0.294911	-2.04634	0.0017	0.0136941	yes
FBgn0020767	FBgn0020767	Spred	2R:10648660-10656927	q1	q2	OK	33.8861	40.6396	0.262192	1.91603	0.0017	0.0136941	yes
FBgn0024733	FBgn0024733	RpL10	3L:23086735-23088569	q1	q2	OK	3692.58	4451.04	0.269514	1.90092	0.0017	0.0136941	yes
FBgn0034718	FBgn0034718	wdp	2R:18185717-18199425	q1	q2	OK	11.0754	13.5328	0.289102	1.71247	0.0017	0.0136941	yes
FBgn0035113	FBgn0035113	pyx	3L:216619-223069	q1	q2	OK	7.86085	6.3365	-0.311001	-1.78643	0.0017	0.0136941	yes
FBgn0036915	FBgn0036915	CG7757	3L:19903402-19906798	q1	q2	OK	39.3869	48.4793	0.299653	1.69557	0.0017	0.0136941	yes
FBgn0037807	FBgn0037807	CG6293	3R:6133983-6137317	q1	q2	OK	34.1027	28.1078	-0.278913	-2.06413	0.0017	0.0136941	yes
FBgn0037810	FBgn0037810	sle	3R:6158892-6163995	q1	q2	OK	47.3012	39.6902	-0.253094	-1.68987	0.0017	0.0136941	yes
FBgn0261789	FBgn0261789	SmD2	3R:2169752-2171642	q1	q2	OK	95.3283	77.1927	-0.304439	-1.72277	0.0017	0.0136941	yes
FBgn0001217	FBgn0001217	Hsc70-2	3R:8870480-8873112	q1	q2	OK	0.369254	0.700251	0.923259	2.04288	0.00175	0.0139983	yes
FBgn0017577	FBgn0017577	Mcm5	3R:6614249-6616872	q1	q2	OK	128.839	107.643	-0.259314	-1.93376	0.00175	0.0139983	yes
FBgn0034674	FBgn0034674	CG9304	2R:17860630-17863701	q1	q2	OK	34.6842	28.5973	-0.278398	-2.05585	0.00175	0.0139983	yes
FBgn0036826	FBgn0036826	CG3893	3L:18893686-18894593	q1	q2	OK	23.1352	17.9881	-0.363046	-2.38222	0.00175	0.0139983	yes
FBgn0039489	FBgn0039489	CG5880	3R:22942459-22944254	q1	q2	OK	18.217	14.5078	-0.328465	-2.26643	0.00175	0.0139983	yes
FBgn0051549	FBgn0051549	CG31549	3R:1457913-1459043	q1	q2	OK	35.5774	28.8088	-0.304448	-2.16306	0.00175	0.0139983	yes
FBgn0085482	FBgn0085482	CG34453	3L:232479-233351	q1	q2	OK	12.0752	8.49419	-0.507494	-2.85676	0.00175	0.0139983	yes
FBgn0005674	FBgn0005674	Aats-glupro	3R:19777851-19784117	q1	q2	OK	73.0406	87.2526	0.256499	1.75593	0.0018	0.0143409	yes
FBgn0017579	FBgn0017579	RpL14	3L:8594101-8595492	q1	q2	OK	2657.52	3185.88	0.261613	2.63359	0.0018	0.0143409	yes
FBgn0034035	FBgn0034035	CG8207	2R:11564722-11566444	q1	q2	OK	15.3567	19.1145	0.315806	2.05931	0.0018	0.0143409	yes
FBgn0034795	FBgn0034795	MED23	2R:18776506-18783269	q1	q2	OK	13.8338	11.2617	-0.296778	-1.92407	0.0018	0.0143409	yes
FBgn0000163	FBgn0000163	baz	X:17054061-17089350	q1	q2	OK	21.5988	25.799	0.256362	1.728	0.00185	0.0146373	yes
FBgn0004404	FBgn0004404	RpS14b	X:7828936-7829832	q1	q2	OK	27.4849	35.9319	0.386625	2.74244	0.00185	0.0146373	yes
FBgn0015402	FBgn0015402	ksr	3R:1300623-1311115	q1	q2	OK	26.8725	33.6192	0.323156	1.71232	0.00185	0.0146373	yes
FBgn0029522	FBgn0029522	CG13373	X:371020-373342	q1	q2	OK	46.5105	36.8138	-0.33731	-1.80787	0.00185	0.0146373	yes
FBgn0029977	FBgn0029977	hdm	X:7812549-7814164	q1	q2	OK	2.17113	1.36112	-0.673652	-2.21081	0.00185	0.0146373	yes
FBgn0031429	FBgn0031429	CG15393	2L:2489753-2490119	q1	q2	OK	0.963395	4.59099	2.25261	5.11381	0.00185	0.0146373	yes
FBgn0034267	FBgn0034267	CG4984	2R:13614442-13620492	q1	q2	OK	0.149548	1.14111	2.93176	2.53826	0.00185	0.0146373	yes
FBgn0004797	FBgn0004797	mdy	2L:16802020-16826991	q1	q2	OK	25.8674	11.9146	-1.11841	-2.30554	0.0019	0.0149737	yes
FBgn0027783	FBgn0027783	SMC2	2R:10736093-10740155	q1	q2	OK	42.6495	35.5787	-0.261517	-1.79896	0.0019	0.0149737	yes
FBgn0052792	FBgn0052792	CG32792	X:3451844-3467653	q1	q2	OK	1.13808	3.5108	1.6252	2.255	0.0019	0.0149737	yes
FBgn0083919	FBgn0083919	Zasp52	2R:11650069-11704314	q1	q2	OK	16.9607	20.9502	0.304768	1.76857	0.0019	0.0149737	yes
FBgn0034599	FBgn0034599	CG9437	2R:17056464-17058150	q1	q2	OK	19.6414	14.6305	-0.424919	-2.05118	0.00195	0.0153075	yes
FBgn0040308	FBgn0040308	Jafrac2	3L:3042374-3046810	q1	q2	OK	30.3424	19.5068	-0.637354	-1.86885	0.00195	0.0153075	yes
FBgn0043842	FBgn0043842	Yeti	2RHet:470784-471747	q1	q2	OK	112.531	93.1606	-0.272528	-2.42935	0.00195	0.0153075	yes
FBgn0086691	FBgn0086691	UK114	2L:15274229-15275060	q1	q2	OK	118.729	97.3542	-0.28636	-2.84048	0.00195	0.0153075	yes
FBgn0001258	FBgn0001258	ImpL3	3L:6252591-6255793	q1	q2	OK	0.232315	0.689413	1.56929	2.60616	0.002	0.0156387	yes
FBgn0027602	FBgn0027602	CG8611	X:17307829-17316188	q1	q2	OK	23.4198	28.0767	0.261647	1.66854	0.002	0.0156387	yes
FBgn0051463	FBgn0051463	CG31463	3R:4118072-4119331	q1	q2	OK	1.39599	0.738517	-0.918583	-2.27015	0.002	0.0156387	yes
FBgn0259700	FBgn0259700	CG42354	X:15987089-15998945	q1	q2	OK	30.5157	37.621	0.301986	1.87328	0.002	0.0156387	yes
FBgn0015562	FBgn0015562	veg	2R:12842968-12844826	q1	q2	OK	28.5161	23.4085	-0.284746	-1.85828	0.00205	0.0159984	yes
FBgn0261673	FBgn0261673	nemy	2R:8547001-8557722	q1	q2	OK	5.4622	4.11223	-0.40956	-1.86788	0.00205	0.0159984	yes
FBgn0003425	FBgn0003425	sli	2R:11758923-11809623	q1	q2	OK	5.76037	4.52087	-0.349562	-1.6888	0.0021	0.0163091	yes
FBgn0014026	FBgn0014026	RpL7A	X:6425048-6427318	q1	q2	OK	2632.99	3178.1	0.271464	1.73355	0.0021	0.0163091	yes
FBgn0036660	FBgn0036660	CG13025	3L:16759173-16772844	q1	q2	OK	24.1442	18.7992	-0.361004	-1.89166	0.0021	0.0163091	yes
FBgn0040011	FBgn0040011	CG17494	2L:22471795-22478851	q1	q2	OK	49.3537	41.1073	-0.263761	-1.89593	0.0021	0.0163091	yes
FBgn0086448	FBgn0086448	Gpi1	X:16253315-16255308	q1	q2	OK	7.87889	5.92457	-0.411282	-2.45384	0.0021	0.0163091	yes
FBgn0013750	FBgn0013750	Arf51F	2R:11209978-11212399	q1	q2	OK	116.972	140.029	0.259559	1.84617	0.00215	0.0166008	yes
FBgn0030412	FBgn0030412	tomosyn	X:12525652-12547377	q1	q2	OK	28.371	33.9144	0.257483	1.76426	0.00215	0.0166008	yes
FBgn0030938	FBgn0030938	CG15047	X:18422721-18423302	q1	q2	OK	29.5734	22.7689	-0.377238	-2.60227	0.00215	0.0166008	yes
FBgn0039757	FBgn0039757	RpS7	3R:26032239-26034742	q1	q2	OK	3306.05	3964.54	0.262048	2.30397	0.00215	0.0166008	yes
FBgn0040294	FBgn0040294	POSH	2R:13456242-13459827	q1	q2	OK	49.2141	41.0988	-0.259972	-1.8867	0.00215	0.0166008	yes
FBgn0051015	FBgn0051015	PH4alphaPV	3R:26471827-26474273	q1	q2	OK	14.5343	17.8624	0.29747	1.9931	0.00215	0.0166008	yes
FBgn0011272	FBgn0011272	RpL13	2L:9964146-9968495	q1	q2	OK	2111.55	2557.96	0.276697	1.74899	0.0022	0.0169054	yes
FBgn0032157	FBgn0032157	Etl1	2L:9908829-9912585	q1	q2	OK	73.1026	61.3652	-0.252502	-1.76598	0.0022	0.0169054	yes
FBgn0034933	FBgn0034933	CG3735	2R:19824908-19827274	q1	q2	OK	26.5077	31.9473	0.269278	1.92155	0.0022	0.0169054	yes
FBgn0036266	FBgn0036266	CG5626	3L:12197780-12199114	q1	q2	OK	10.2097	7.72835	-0.401703	-2.2532	0.0022	0.0169054	yes
FBgn0038469	FBgn0038469	CG4009	3R:12859437-12861767	q1	q2	OK	114.012	136.82	0.263099	1.98772	0.0022	0.0169054	yes
FBgn0011768	FBgn0011768	Fdh	3R:6696627-6698102	q1	q2	OK	154.805	184.125	0.250235	1.99955	0.00225	0.01724	yes
FBgn0031782	FBgn0031782	WDR79	2L:6125137-6127762	q1	q2	OK	18.6046	24.8992	0.420439	1.71902	0.00225	0.01724	yes
FBgn0262352	FBgn0262352	CG43050	2L:13119293-13120767	q1	q2	OK	0.271436	0.8101	1.57749	2.66373	0.00225	0.01724	yes
FBgn0002899	FBgn0002899	mus301	3L:8130913-8144908	q1	q2	OK	24.0099	19.8081	-0.27754	-1.82109	0.0023	0.0175391	yes
FBgn0031213	FBgn0031213	galectin	2L:71756-76211	q1	q2	OK	44.7431	36.9625	-0.275604	-1.80856	0.0023	0.0175391	yes
FBgn0038279	FBgn0038279	CG3837	3R:10744401-10748027	q1	q2	OK	9.46758	7.70937	-0.296383	-1.88566	0.0023	0.0175391	yes
FBgn0040071	FBgn0040071	tara	3R:12051370-12086024	q1	q2	OK	9.96612	8.18932	-0.283289	-1.70423	0.0023	0.0175391	yes
FBgn0261649	FBgn0261649	tinc	3R:13637265-13698229	q1	q2	OK	1.67538	1.29454	-0.37205	-1.76767	0.0023	0.0175391	yes
FBgn0004646	FBgn0004646	ogre	X:6868048-6875731	q1	q2	OK	48.6444	58.1346	0.257123	1.79354	0.00235	0.0178018	yes
FBgn0010411	FBgn0010411	RpS18	2R:16151476-16152353	q1	q2	OK	2889.98	3449.86	0.255481	1.66987	0.00235	0.0178018	yes
FBgn0031473	FBgn0031473	CG3104	2L:2849731-2855749	q1	q2	OK	3.42509	4.71633	0.461524	1.73363	0.00235	0.0178018	yes
FBgn0031745	FBgn0031745	CG8965	2L:5859761-5879481	q1	q2	OK	2.93512	3.89394	0.407811	1.85957	0.00235	0.0178018	yes
FBgn0037552	FBgn0037552	CG7800	3R:4043699-4045456	q1	q2	OK	9.3786	7.28788	-0.363874	-2.1748	0.00235	0.0178018	yes
FBgn0039856	FBgn0039856	CG1774	3R:27418465-27420449	q1	q2	OK	14.0253	17.1733	0.292138	1.88435	0.00235	0.0178018	yes
FBgn0263115	FBgn0263115	mamo	X:13759894-13879887	q1	q2	OK	5.01052	6.17713	0.301977	1.72459	0.00235	0.0178018	yes
FBgn0029838	FBgn0029838	CG4666	X:5970099-5971515	q1	q2	OK	16.0589	20.3196	0.339499	2.23743	0.0024	0.0181462	yes
FBgn0031184	FBgn0031184	CG14615	X:21849579-21851327	q1	q2	OK	8.50517	10.8598	0.352584	1.99906	0.0024	0.0181462	yes
FBgn0030912	FBgn0030912	CG6023	X:18208155-18215198	q1	q2	OK	0.308432	0.724345	1.23173	1.86919	0.00245	0.0184372	yes
FBgn0032934	FBgn0032934	CG8679	2L:21212692-21220567	q1	q2	OK	20.3171	16.7205	-0.28108	-1.64422	0.00245	0.0184372	yes
FBgn0034172	FBgn0034172	CG6665	2R:12845006-12846436	q1	q2	OK	14.9474	11.9451	-0.32347	-1.68353	0.00245	0.0184372	yes
FBgn0259927	FBgn0259927	CG42450	X:18714697-18720724	q1	q2	OK	0.303695	0.514803	0.761397	1.86278	0.00245	0.0184372	yes
FBgn0261859	FBgn0261859	CG42788	3R:10921678-10957646	q1	q2	OK	15.9485	19.0746	0.258232	1.7557	0.00245	0.0184372	yes
FBgn0011296	FBgn0011296	l(2)efl	2R:19570903-19573063	q1	q2	OK	3.53142	2.08713	-0.758729	-1.73137	0.0025	0.0187254	yes
FBgn0026315	FBgn0026315	Ugt35a	3R:6996538-6998386	q1	q2	OK	1.08456	0.615989	-0.816138	-2.12398	0.0025	0.0187254	yes
FBgn0036038	FBgn0036038	defl	3L:9716526-9719806	q1	q2	OK	12.971	15.6955	0.275065	1.89295	0.0025	0.0187254	yes
FBgn0052177	FBgn0052177	CG32177	3L:17640538-17647376	q1	q2	OK	57.9963	70.6716	0.285171	1.86617	0.0025	0.0187254	yes
FBgn0261794	FBgn0261794	kcc	2R:19795650-19812619	q1	q2	OK	18.9006	15.7616	-0.262023	-1.73731	0.0025	0.0187254	yes
FBgn0024187	FBgn0024187	syd	3L:7919124-7929063	q1	q2	OK	15.1601	18.2719	0.269349	1.71053	0.00255	0.0190465	yes
FBgn0027532	FBgn0027532	CG7139	3L:22060343-22064954	q1	q2	OK	19.4961	16.255	-0.262304	-1.69901	0.00255	0.0190465	yes
FBgn0033374	FBgn0033374	CG13741	2R:4975357-4982173	q1	q2	OK	33.3784	24.5477	-0.443327	-1.77797	0.00255	0.0190465	yes
FBgn0027620	FBgn0027620	Acf1	3R:27619810-27630878	q1	q2	OK	89.1572	74.7044	-0.255158	-1.77564	0.0026	0.019294	yes
FBgn0032467	FBgn0032467	CG9934	2L:13013387-13019434	q1	q2	OK	45.922	38.6421	-0.249012	-1.68785	0.0026	0.019294	yes
FBgn0033855	FBgn0033855	CG13333	2R:9443397-9444847	q1	q2	OK	0.0736556	3.0071	5.35144	5.02705	0.0026	0.019294	yes
FBgn0035627	FBgn0035627	Sse	3L:5652793-5655341	q1	q2	OK	17.4817	14.3275	-0.287058	-1.95897	0.0026	0.019294	yes
FBgn0035791	FBgn0035791	CG8539	3L:7490368-7491771	q1	q2	OK	0.48415	0.982945	1.02166	2.17963	0.0026	0.019294	yes
FBgn0037141	FBgn0037141	DNApol-eta	3L:21927808-21934882	q1	q2	OK	23.5186	19.5186	-0.268955	-1.73775	0.0026	0.019294	yes
FBgn0052438	FBgn0052438	Smc5	3L:21562308-21566623	q1	q2	OK	34.4577	28.7479	-0.261368	-1.82854	0.0026	0.019294	yes
FBgn0020521	FBgn0020521	pio	2R:20468771-20485385	q1	q2	OK	1.13976	0.743727	-0.615891	-1.65856	0.00265	0.0195924	yes
FBgn0027600	FBgn0027600	obst-B	2L:10032693-10038954	q1	q2	OK	2.51564	0.0389221	-6.01419	-3.2183	0.00265	0.0195924	yes
FBgn0064126	FBgn0064126	CG33722	3R:4069780-4073577	q1	q2	OK	48.1625	40.125	-0.26341	-1.69118	0.00265	0.0195924	yes
FBgn0085670	FBgn0085670	CG41527	U:3398110-3398437	q1	q2	OK	0.342095	2.05769	2.58855	4.53466	0.00265	0.0195924	yes
FBgn0015270	FBgn0015270	Orc2	3R:9790638-9792803	q1	q2	OK	36.0586	29.9828	-0.266206	-1.90433	0.0027	0.0199253	yes
FBgn0037439	FBgn0037439	CG10286	3R:2194675-2199747	q1	q2	OK	37.7418	46.3727	0.297114	1.91121	0.0027	0.0199253	yes
FBgn0001296	FBgn0001296	kar	3R:8507907-8515089	q1	q2	OK	37.8701	45.4428	0.262992	1.75864	0.00275	0.0201457	yes
FBgn0020618	FBgn0020618	Rack1	2L:7825625-7827252	q1	q2	OK	2272.17	2733.37	0.26661	2.09268	0.00275	0.0201457	yes
FBgn0031216	FBgn0031216	CG11376	2L:94751-102086	q1	q2	OK	42.2408	35.494	-0.251065	-1.95984	0.00275	0.0201457	yes
FBgn0031453	FBgn0031453	CG9894	2L:2752798-2757703	q1	q2	OK	284.512	337.772	0.247563	1.62335	0.00275	0.0201457	yes
FBgn0031519	FBgn0031519	CG3326	2L:3317475-3319872	q1	q2	OK	7.17969	9.13451	0.347406	1.97145	0.00275	0.0201457	yes
FBgn0034521	FBgn0034521	Mgat1	2R:16444363-16449834	q1	q2	OK	26.3989	21.9531	-0.266049	-1.78417	0.00275	0.0201457	yes
FBgn0036316	FBgn0036316	CG10960	3L:12817981-12836205	q1	q2	OK	196.343	233.002	0.24697	1.84608	0.00275	0.0201457	yes
FBgn0039713	FBgn0039713	RpS8	3R:25687588-25694618	q1	q2	OK	3297.74	3960.89	0.264346	2.20653	0.00275	0.0201457	yes
FBgn0003062	FBgn0003062	Fib	2R:18960413-18962243	q1	q2	OK	145.981	173.595	0.249951	1.77069	0.0028	0.0204186	yes
FBgn0036480	FBgn0036480	Cep135	3L:15109838-15124478	q1	q2	OK	10.9206	8.92883	-0.290512	-1.67114	0.0028	0.0204186	yes
FBgn0037855	FBgn0037855	CG6621	3R:6711268-6722140	q1	q2	OK	28.3912	22.4767	-0.337012	-1.70226	0.0028	0.0204186	yes
FBgn0259750	FBgn0259750	ab	2L:11210680-11269179	q1	q2	OK	0.299594	3.45039	3.52568	2.28815	0.0028	0.0204186	yes
FBgn0263047	FBgn0263047	CG43342	3R:18207061-18207753	q1	q2	OK	5.80537	3.63033	-0.677286	-2.68879	0.0028	0.0204186	yes
FBgn0013984	FBgn0013984	InR	3R:17398220-17445043	q1	q2	OK	14.8044	12.3872	-0.257177	-1.76087	0.00285	0.0206702	yes
FBgn0020245	FBgn0020245	ttv	2R:10414075-10472826	q1	q2	OK	25.9851	31.7547	0.289284	1.93269	0.00285	0.0206702	yes
FBgn0033702	FBgn0033702	CG8854	2R:8111963-8114351	q1	q2	OK	0.113762	0.484579	2.09071	2.93005	0.00285	0.0206702	yes
FBgn0037213	FBgn0037213	CG12581	3R:379-10200	q1	q2	OK	6.8099	8.41215	0.304841	1.71964	0.00285	0.0206702	yes
FBgn0064225	FBgn0064225	RpL5	2L:22427532-22429419	q1	q2	OK	2544.94	3057.17	0.264565	1.78332	0.00285	0.0206702	yes
FBgn0083978	FBgn0083978	CG17672	3L:13022063-13029537	q1	q2	OK	0.724879	1.29678	0.839123	2.09377	0.00285	0.0206702	yes
FBgn0020379	FBgn0020379	Rfx	3R:6188232-6203790	q1	q2	OK	13.0919	15.6627	0.258664	1.60418	0.0029	0.0209948	yes
FBgn0039359	FBgn0039359	RpL27	3R:21509459-21510813	q1	q2	OK	1887.8	2254.05	0.255811	2.3477	0.0029	0.0209948	yes
FBgn0037435	FBgn0037435	CG18048	3R:2171837-2173247	q1	q2	OK	16.8651	13.5916	-0.311327	-1.96709	0.00295	0.0212799	yes
FBgn0051464	FBgn0051464	CG31464	3R:4116973-4117726	q1	q2	OK	2.10555	1.03095	-1.03023	-2.55449	0.00295	0.0212799	yes
FBgn0086532	FBgn0086532	Spt-I	2R:9056004-9058249	q1	q2	OK	36.2327	29.944	-0.275027	-1.79125	0.00295	0.0212799	yes
FBgn0263231	FBgn0263231	bel	3R:4481308-4486483	q1	q2	OK	214.542	254.464	0.246201	1.72489	0.00295	0.0212799	yes
FBgn0022710	FBgn0022710	Ac13E	X:15404908-15416196	q1	q2	OK	8.36533	10.0357	0.262649	1.70697	0.003	0.0215435	yes
FBgn0038234	FBgn0038234	mRpL11	3R:10337589-10339327	q1	q2	OK	21.3701	29.9943	0.489095	1.66349	0.003	0.0215435	yes
FBgn0063492	FBgn0063492	GstE8	2R:14295338-14296067	q1	q2	OK	5.45662	7.88165	0.530489	2.48831	0.003	0.0215435	yes
FBgn0063497	FBgn0063497	GstE3	2R:14288221-14288972	q1	q2	OK	0.708476	1.60394	1.17883	2.64461	0.003	0.0215435	yes
FBgn0259789	FBgn0259789	vfl	X:19660977-19677682	q1	q2	OK	47.6765	56.7955	0.252497	1.62219	0.003	0.0215435	yes
FBgn0036938	FBgn0036938	CG14187	3L:20105364-20105947	q1	q2	OK	47.9876	60.084	0.324319	2.88575	0.00305	0.0218633	yes
FBgn0039854	FBgn0039854	CG1635	3R:27414389-27416111	q1	q2	OK	16.164	13.0944	-0.30384	-1.87849	0.00305	0.0218633	yes
FBgn0010894	FBgn0010894	sinu	3L:5552569-5554697	q1	q2	OK	12.1106	14.8567	0.294846	1.88235	0.0031	0.0220834	yes
FBgn0030816	FBgn0030816	CG16700	X:16985886-16992520	q1	q2	OK	20.1488	16.6624	-0.274104	-1.9238	0.0031	0.0220834	yes
FBgn0036825	FBgn0036825	RpL26	3L:18892173-18893024	q1	q2	OK	2515.99	2998.16	0.252948	2.40047	0.0031	0.0220834	yes
FBgn0042185	FBgn0042185	CG18769	3L:6543837-6585249	q1	q2	OK	62.2553	51.3827	-0.276914	-2.02791	0.0031	0.0220834	yes
FBgn0050424	FBgn0050424	CG30424	2R:20852796-20854808	q1	q2	OK	0.0790708	0.518522	2.71319	1.32839	0.0031	0.0220834	yes
FBgn0052138	FBgn0052138	CG32138	3L:14046868-14063469	q1	q2	OK	25.7878	30.7877	0.255666	1.66872	0.0031	0.0220834	yes
FBgn0260959	FBgn0260959	MCPH1	2R:7783498-7791429	q1	q2	OK	45.5839	37.5075	-0.281346	-1.75496	0.0031	0.0220834	yes
FBgn0000140	FBgn0000140	asp	3R:20579624-20586235	q1	q2	OK	73.2763	61.9031	-0.243333	-1.76565	0.00315	0.02236	yes
FBgn0029970	FBgn0029970	Nek2	X:7783098-7785605	q1	q2	OK	44.3951	37.2846	-0.251822	-1.78693	0.00315	0.02236	yes
FBgn0034351	FBgn0034351	CG5190	2R:14338772-14340241	q1	q2	OK	15.174	18.5973	0.293495	1.88711	0.00315	0.02236	yes
FBgn0086697	FBgn0086697	Cenp-C	3R:4389847-4394970	q1	q2	OK	36.0042	30.4444	-0.241991	-1.73015	0.00315	0.02236	yes
FBgn0035348	FBgn0035348	CG16758	3L:2499371-2503584	q1	q2	OK	0.463997	0.887573	0.935752	1.52012	0.0032	0.0226747	yes
FBgn0038035	FBgn0038035	lig3	3R:8211970-8228627	q1	q2	OK	11.1237	9.05668	-0.296587	-1.70673	0.0032	0.0226747	yes
FBgn0027583	FBgn0027583	CG7601	3R:25560990-25562542	q1	q2	OK	25.2008	20.6217	-0.289312	-2.01168	0.00325	0.022968	yes
FBgn0033075	FBgn0033075	Pld	2R:2129528-2142771	q1	q2	OK	17.1985	20.5555	0.257248	1.69197	0.00325	0.022968	yes
FBgn0086912	FBgn0086912	mbm	2L:271911-273710	q1	q2	OK	38.2148	45.7256	0.258869	1.86185	0.00325	0.022968	yes
FBgn0010388	FBgn0010388	Dro	2R:10633460-10633821	q1	q2	OK	1.05661	5.95011	2.49347	7.05506	0.0033	0.0231985	yes
FBgn0026373	FBgn0026373	RpII33	2L:13833338-13835038	q1	q2	OK	18.3708	24.4214	0.410728	1.98757	0.0033	0.0231985	yes
FBgn0033571	FBgn0033571	Rpb5	2R:6785746-6786563	q1	q2	OK	63.204	76.2925	0.271526	2.20694	0.0033	0.0231985	yes
FBgn0034439	FBgn0034439	CG10062	2R:15263229-15267679	q1	q2	OK	1.16048	1.67043	0.525491	1.82493	0.0033	0.0231985	yes
FBgn0034859	FBgn0034859	CG3520	2R:19284288-19289832	q1	q2	OK	12.8264	15.4096	0.264704	1.78666	0.0033	0.0231985	yes
FBgn0038720	FBgn0038720	CG6231	3R:15441745-15458440	q1	q2	OK	6.642	8.27873	0.31779	1.78649	0.0033	0.0231985	yes
FBgn0002021	FBgn0002021	l(2)37Bb	2L:19049078-19051606	q1	q2	OK	19.333	14.5444	-0.410606	-1.74052	0.00335	0.0234471	yes
FBgn0004403	FBgn0004403	RpS14a	X:7827778-7828713	q1	q2	OK	804.351	950.522	0.240895	1.61976	0.00335	0.0234471	yes
FBgn0030347	FBgn0030347	CG15739	X:11767351-11770989	q1	q2	OK	1.08881	0.61631	-0.821022	-1.99454	0.00335	0.0234471	yes
FBgn0033372	FBgn0033372	CG13742	2R:4969941-4975062	q1	q2	OK	7.78632	6.2123	-0.325814	-1.82026	0.00335	0.0234471	yes
FBgn0260750	FBgn0260750	CG31873	2L:10270066-10272223	q1	q2	OK	36.7614	29.8958	-0.298249	-2.04367	0.00335	0.0234471	yes
FBgn0015391	FBgn0015391	glu	2L:16732563-16738372	q1	q2	OK	67.0375	56.3095	-0.25159	-1.61987	0.0034	0.0237141	yes
FBgn0022288	FBgn0022288	l(2)09851	2R:1642032-1643558	q1	q2	OK	65.9095	78.2366	0.247358	1.83692	0.0034	0.0237141	yes
FBgn0086362	FBgn0086362	spn-F	3R:27080863-27082388	q1	q2	OK	42.0366	35.1435	-0.258388	-1.82641	0.0034	0.0237141	yes
FBgn0262476	FBgn0262476	CG43066	2R:14402080-14412922	q1	q2	OK	8.84817	10.7566	0.281766	1.72026	0.0034	0.0237141	yes
FBgn0020369	FBgn0020369	Pros45	X:21178612-21188690	q1	q2	OK	207.592	175.526	-0.242067	-1.63739	0.00345	0.0240419	yes
FBgn0032150	FBgn0032150	CG13123	2L:9791960-9793097	q1	q2	OK	2.77152	1.76675	-0.64958	-2.122	0.0035	0.0243268	yes
FBgn0033107	FBgn0033107	koi	2R:2702564-2705704	q1	q2	OK	15.8467	13.1246	-0.271911	-1.89199	0.0035	0.0243268	yes
FBgn0033984	FBgn0033984	Lap1	2R:10823181-10827807	q1	q2	OK	29.8364	35.34	0.244228	1.69122	0.0035	0.0243268	yes
FBgn0003068	FBgn0003068	per	X:2579612-2587919	q1	q2	OK	1.19144	1.57559	0.403196	1.56213	0.00355	0.0246316	yes
FBgn0042693	FBgn0042693	PP2A-B'	3R:13993450-14004097	q1	q2	OK	124.335	147.834	0.249743	1.71009	0.00355	0.0246316	yes
FBgn0030432	FBgn0030432	CG4404	X:12797775-12800068	q1	q2	OK	23.1008	27.9065	0.272658	1.91492	0.0036	0.0248922	yes
FBgn0032101	FBgn0032101	CG9586	2L:9164234-9166543	q1	q2	OK	31.1237	37.7464	0.278326	1.57628	0.0036	0.0248922	yes
FBgn0033935	FBgn0033935	Sin1	2R:10299315-10301356	q1	q2	OK	32.3509	26.9985	-0.260924	-1.84899	0.0036	0.0248922	yes
FBgn0034903	FBgn0034903	CG9850	2R:19641217-19685240	q1	q2	OK	12.8533	15.5431	0.274135	1.65939	0.0036	0.0248922	yes
FBgn0000063	FBgn0000063	ald	3R:13496998-13499543	q1	q2	OK	27.5178	22.9916	-0.259258	-1.80036	0.00365	0.0251295	yes
FBgn0025454	FBgn0025454	Cyp6g1	2R:8073167-8077882	q1	q2	OK	0.718546	0.336518	-1.0944	-2.0609	0.00365	0.0251295	yes
FBgn0045064	FBgn0045064	bwa	2L:20066369-20075467	q1	q2	OK	7.84807	11.5915	0.562655	2.05346	0.00365	0.0251294	yes
FBgn0052016	FBgn0052016	CG32016	4:972186-979094	q1	q2	OK	89.0649	105.15	0.239518	1.78375	0.00365	0.0251295	yes
FBgn0261999	FBgn0261999	CG42817	2L:16231476-16241432	q1	q2	OK	0.282779	0.445817	0.656776	1.88863	0.00365	0.0251295	yes
FBgn0028647	FBgn0028647	CG11902	3R:21161032-21165810	q1	q2	OK	18.5603	15.5471	-0.255571	-1.79182	0.0037	0.0253646	yes
FBgn0030893	FBgn0030893	RhoGAP16F	X:17987193-17991446	q1	q2	OK	1.02998	1.50691	0.548985	1.62269	0.0037	0.0253646	yes
FBgn0035106	FBgn0035106	rno	3L:187814-199762	q1	q2	OK	25.6901	30.4323	0.244395	1.64899	0.0037	0.0253646	yes
FBgn0083956	FBgn0083956	CG34120	X:20994979-21011281	q1	q2	OK	12.224	9.88794	-0.30597	-1.70496	0.0037	0.0253646	yes
FBgn0261995	FBgn0261995	CG42813	3R:23053161-23054244	q1	q2	OK	36.646	44.2424	0.271775	2.02414	0.0037	0.0253646	yes
FBgn0010356	FBgn0010356	Taf5	2R:6764816-6767175	q1	q2	OK	25.5563	30.4721	0.25381	1.79476	0.00375	0.0256854	yes
FBgn0033504	FBgn0033504	CAP	2R:6154216-6194529	q1	q2	OK	11.033	14.1383	0.357782	1.67752	0.0038	0.0259613	yes
FBgn0037563	FBgn0037563	CG11672	3R:4115127-4116287	q1	q2	OK	0.676399	0.15256	-2.1485	-2.7628	0.0038	0.0259613	yes
FBgn0261619	FBgn0261619	pAbp	2R:14027582-14033740	q1	q2	OK	1167.07	1399.56	0.262085	1.78389	0.0038	0.0259613	yes
FBgn0050296	FBgn0050296	RIC-3	2R:16905289-16912423	q1	q2	OK	0.222958	0.410917	0.882074	1.1018	0.00385	0.026258	yes
FBgn0086911	FBgn0086911	rg	X:4979865-5145183	q1	q2	OK	13.1588	15.5716	0.242886	1.60274	0.00385	0.026258	yes
FBgn0014396	FBgn0014396	tim	2L:3493985-3507754	q1	q2	OK	8.02598	9.63145	0.263076	1.61402	0.0039	0.0265087	yes
FBgn0022772	FBgn0022772	Orc1	2R:3406784-3413213	q1	q2	OK	74.3863	62.3819	-0.253911	-1.59455	0.0039	0.0265087	yes
FBgn0028955	FBgn0028955	CG8788	2R:5025978-5029486	q1	q2	OK	27.7867	22.8677	-0.281086	-2.02885	0.0039	0.0265087	yes
FBgn0035021	FBgn0035021	CG4622	2R:20419122-20446273	q1	q2	OK	18.9108	14.8769	-0.346131	-1.84806	0.0039	0.0265087	yes
FBgn0025574	FBgn0025574	Pli	3R:19685883-19715797	q1	q2	OK	62.6544	52.4792	-0.255671	-1.68824	0.00395	0.0267351	yes
FBgn0027505	FBgn0027505	rab3-GAP	2L:12058303-12063171	q1	q2	OK	10.0883	8.37379	-0.268727	-1.78092	0.00395	0.0267351	yes
FBgn0038220	FBgn0038220	CG12207	3R:10114793-10127995	q1	q2	OK	59.541	70.7996	0.249858	1.66237	0.00395	0.0267351	yes
FBgn0259834	FBgn0259834	out	X:19205060-19216098	q1	q2	OK	24.7287	29.3877	0.249029	1.84537	0.00395	0.0267351	yes
FBgn0263316	FBgn0263316	Mrp4	3R:7394971-7404467	q1	q2	OK	3.17353	2.5161	-0.3349	-1.7558	0.00395	0.0267351	yes
FBgn0016920	FBgn0016920	nompC	2L:5339131-5365039	q1	q2	OK	0.0167103	0.605341	5.17894	2.25829	0.004	0.0269823	yes
FBgn0033990	FBgn0033990	CG10265	2R:10879836-10881336	q1	q2	OK	8.90163	6.96029	-0.354924	-1.91925	0.004	0.0269823	yes
FBgn0040227	FBgn0040227	eIF-3p66	3R:19505766-19508039	q1	q2	OK	200.97	236.782	0.236581	1.72889	0.004	0.0269823	yes
FBgn0262895	FBgn0262895	CG43250	3L:17026218-17026776	q1	q2	OK	38.8622	28.5464	-0.445061	-3.94154	0.004	0.0269823	yes
FBgn0015625	FBgn0015625	CycB3	3R:20694074-20696617	q1	q2	OK	179.867	152.938	-0.233979	-1.72975	0.00405	0.0272507	yes
FBgn0034155	FBgn0034155	unc-104	2R:12639007-12660002	q1	q2	OK	11.0952	13.1696	0.24727	1.72232	0.00405	0.0272507	yes
FBgn0040299	FBgn0040299	Myo28B1	2L:7647052-7691057	q1	q2	OK	0.464702	0.711048	0.613642	1.74944	0.00405	0.0272507	yes
FBgn0024944	FBgn0024944	Oamb	3R:16514739-16540263	q1	q2	OK	9.13624	7.51096	-0.282602	-1.64433	0.0041	0.0275409	yes
FBgn0033502	FBgn0033502	CG12910	2R:6154216-6194529	q1	q2	OK	2.99166	1.31687	-1.18383	-1.99466	0.0041	0.0275409	yes
FBgn0263048	FBgn0263048	CG43343	3R:18207756-18214194	q1	q2	OK	3.3827	2.68792	-0.331686	-1.69613	0.00415	0.0278534	yes
FBgn0000448	FBgn0000448	Hr46	2R:6091772-6124853	q1	q2	OK	4.3278	3.27194	-0.403486	-1.74047	0.0042	0.0281653	yes
FBgn0024245	FBgn0024245	dnt	2L:19338675-19363224	q1	q2	OK	10.0732	8.21416	-0.294339	-1.8951	0.00425	0.0284055	yes
FBgn0024806	FBgn0024806	DIP2	3L:247494-257974	q1	q2	OK	46.9611	39.858	-0.236597	-1.73216	0.00425	0.0284055	yes
FBgn0037610	FBgn0037610	CG8043	3R:4502638-4505756	q1	q2	OK	20.3874	25.2018	0.305852	1.6425	0.00425	0.0284055	yes
FBgn0262573	FBgn0262573	orb2	3L:8925334-8947569	q1	q2	OK	22.3151	27.0806	0.279241	1.71201	0.00425	0.0284055	yes
FBgn0015288	FBgn0015288	RpL22	X:656592-659172	q1	q2	OK	1479.18	1748.81	0.241574	1.92823	0.0043	0.0286202	yes
FBgn0033473	FBgn0033473	CG12128	2R:5914345-5920393	q1	q2	OK	56.3855	43.1819	-0.384896	-1.87833	0.0043	0.0286202	yes
FBgn0035483	FBgn0035483	CG1134	3L:4021438-4026009	q1	q2	OK	11.4802	8.77694	-0.387361	-1.61125	0.0043	0.0286202	yes
FBgn0039249	FBgn0039249	CG11168	3R:20743867-20748111	q1	q2	OK	7.0009	8.55329	0.288939	1.65958	0.0043	0.0286202	yes
FBgn0050423	FBgn0050423	CG30423	2R:20757589-20767817	q1	q2	OK	74.0524	53.6512	-0.464936	-2.71877	0.0043	0.0286202	yes
FBgn0031844	FBgn0031844	CG13771	2L:6662059-6663614	q1	q2	OK	2.21173	3.17695	0.522471	1.97098	0.00435	0.0289049	yes
FBgn0261615	FBgn0261615	CG42704	X:7306700-7307329	q1	q2	OK	1.11568	2.76206	1.30783	3.1696	0.00435	0.0289049	yes
FBgn0033813	FBgn0033813	fsd	2R:9118087-9119170	q1	q2	OK	4.0726	2.8054	-0.537745	-2.08654	0.0044	0.0291646	yes
FBgn0037270	FBgn0037270	CG9769	3R:538860-539918	q1	q2	OK	238.567	281.095	0.236665	1.97001	0.0044	0.0291646	yes
FBgn0053558	FBgn0053558	mim	2R:2813206-2859139	q1	q2	OK	59.6541	50.3978	-0.243263	-1.64452	0.0044	0.0291646	yes
FBgn0039628	FBgn0039628	CG11841	3R:24876777-24877989	q1	q2	OK	1.26305	2.07543	0.716496	2.05465	0.0045	0.0298027	yes
FBgn0010516	FBgn0010516	wal	2R:7576431-7578380	q1	q2	OK	132.389	112.028	-0.240919	-1.59197	0.00455	0.0300593	yes
FBgn0036691	FBgn0036691	beg	3L:17028773-17029965	q1	q2	OK	19.1304	23.3431	0.287129	1.91368	0.00455	0.0300593	yes
FBgn0051075	FBgn0051075	CG31075	3R:22804265-22814237	q1	q2	OK	111.683	94.7852	-0.236678	-1.58814	0.00455	0.0300593	yes
FBgn0003302	FBgn0003302	rux	X:5929785-5931833	q1	q2	OK	3.02705	4.17258	0.463029	1.57216	0.0046	0.0303395	yes
FBgn0003941	FBgn0003941	RpL40	2L:4227641-4228563	q1	q2	OK	2556.48	3024.23	0.242412	2.38875	0.0046	0.0303395	yes
FBgn0036688	FBgn0036688	Fit2	3L:17017429-17020219	q1	q2	OK	25.4129	21.4189	-0.246672	-1.70538	0.00465	0.0306441	yes
FBgn0000363	FBgn0000363	cpo	3R:13745554-13844503	q1	q2	OK	2.48073	3.07954	0.31195	1.68695	0.0047	0.0308466	yes
FBgn0000489	FBgn0000489	Pka-C3	3L:15918903-15947897	q1	q2	OK	5.65319	6.98785	0.305782	1.57917	0.0047	0.0308466	yes
FBgn0026369	FBgn0026369	Sara	2R:17369423-17374618	q1	q2	OK	28.7665	24.3874	-0.238255	-1.60627	0.0047	0.0308466	yes
FBgn0034723	FBgn0034723	CG13506	2R:18270640-18281527	q1	q2	OK	2.95351	3.80265	0.364576	1.78583	0.0047	0.0308466	yes
FBgn0040994	FBgn0040994	CG17567	2L:19183090-19183613	q1	q2	OK	1.78488	0.239879	-2.89545	-1.1017	0.0047	0.0308466	yes
FBgn0003015	FBgn0003015	osk	3R:4760852-4764117	q1	q2	OK	615.804	728.334	0.242129	1.84773	0.00475	0.0311238	yes
FBgn0041004	FBgn0041004	CG17715	2L:22736957-22747273	q1	q2	OK	17.5258	14.1147	-0.312284	-1.86119	0.00475	0.0311238	yes
FBgn0000524	FBgn0000524	dx	X:6428042-6432615	q1	q2	OK	43.632	51.3343	0.234534	1.70416	0.0048	0.0313488	yes
FBgn0032886	FBgn0032886	CG9328	2L:20797716-20814030	q1	q2	OK	60.9678	51.3781	-0.246894	-1.6143	0.0048	0.0313488	yes
FBgn0032940	FBgn0032940	Mio	2L:21286077-21310032	q1	q2	OK	39.3467	46.5192	0.241586	1.76302	0.0048	0.0313488	yes
FBgn0037664	FBgn0037664	CG8420	3R:5073172-5077160	q1	q2	OK	9.26819	7.48015	-0.309219	-1.76019	0.0048	0.0313488	yes
FBgn0010381	FBgn0010381	Drs	3L:3369568-3369942	q1	q2	OK	0.793751	4.08189	2.36248	4.9839	0.00485	0.031598	yes
FBgn0033021	FBgn0033021	CG10417	2R:1247830-1250608	q1	q2	OK	107.037	90.5728	-0.240962	-1.78639	0.00485	0.031598	yes
FBgn0033062	FBgn0033062	Ars2	2R:1968332-1973125	q1	q2	OK	65.2531	55.2963	-0.238864	-1.61134	0.00485	0.031598	yes
FBgn0003053	FBgn0003053	peb	X:4511601-4520256	q1	q2	OK	7.27808	8.68927	0.255677	1.57294	0.0049	0.031846	yes
FBgn0032633	FBgn0032633	Lrch	2L:17367508-17384147	q1	q2	OK	35.2691	41.5479	0.236372	1.64411	0.0049	0.031846	yes
FBgn0035328	FBgn0035328	yellow-g2	3L:2276549-2278038	q1	q2	OK	106.66	126.41	0.24509	1.82923	0.0049	0.031846	yes
FBgn0004378	FBgn0004378	Klp61F	3L:1235728-1245935	q1	q2	OK	35.9275	30.4477	-0.238757	-1.58001	0.00495	0.0320669	yes
FBgn0033945	FBgn0033945	CG12868	2R:10492051-10492840	q1	q2	OK	7.20934	5.05793	-0.51132	-2.31166	0.00495	0.0320669	yes
FBgn0038016	FBgn0038016	MBD-R2	3R:8177864-8182024	q1	q2	OK	34.3841	29.108	-0.240328	-1.60324	0.00495	0.0320669	yes
FBgn0046704	FBgn0046704	Liprin-alpha	2L:6723906-6731346	q1	q2	OK	41.3983	35.2488	-0.231997	-1.52367	0.00495	0.0320669	yes
FBgn0014931	FBgn0014931	CG2678	3R:3739578-3742272	q1	q2	OK	0.931708	1.45753	0.645572	1.70705	0.005	0.0322863	yes
FBgn0033548	FBgn0033548	CG7637	2R:6696897-6698395	q1	q2	OK	330.621	254.149	-0.379505	-1.62238	0.005	0.0322863	yes
FBgn0033808	FBgn0033808	CG4627	2R:9102237-9106752	q1	q2	OK	4.94724	3.24367	-0.608999	-2.15051	0.005	0.0322863	yes
FBgn0033981	FBgn0033981	Cyp6a21	2R:10772768-10774456	q1	q2	OK	0.504627	0.12943	-1.96304	-2.53628	0.005	0.0322863	yes
FBgn0031977	FBgn0031977	baf	2L:8026913-8039788	q1	q2	OK	173.374	123.328	-0.491386	-2.40147	0.00505	0.0324782	yes
FBgn0032919	FBgn0032919	CG9253	2L:21143226-21148546	q1	q2	OK	126.346	151.526	0.262188	1.83204	0.00505	0.0324782	yes
FBgn0035642	FBgn0035642	CG18586	3L:5866631-5868557	q1	q2	OK	10.3863	8.33834	-0.316847	-1.9047	0.00505	0.0324782	yes
FBgn0250732	FBgn0250732	gfzf	3R:2970464-2977001	q1	q2	OK	19.2624	23.1175	0.263198	1.6049	0.00505	0.0324782	yes
FBgn0260789	FBgn0260789	mxc	X:9130833-9137237	q1	q2	OK	31.4751	26.7344	-0.235515	-1.63315	0.00505	0.0324782	yes
FBgn0032688	FBgn0032688	CG15160	2L:18590896-18595431	q1	q2	OK	22.0039	18.6103	-0.241653	-1.73943	0.0051	0.0326947	yes
FBgn0037548	FBgn0037548	CG7900	3R:3919845-3930805	q1	q2	OK	2.75644	3.70386	0.426224	1.89705	0.0051	0.0326947	yes
FBgn0038373	FBgn0038373	CG4546	3R:11670187-11679301	q1	q2	OK	0.0974261	1.09556	3.49121	2.59115	0.0051	0.0326947	yes
FBgn0042092	FBgn0042092	CG13773	2L:6906917-6907834	q1	q2	OK	67.0982	79.9407	0.252655	2.06793	0.0051	0.0326947	yes
FBgn0035109	FBgn0035109	CG13876	3L:206133-207527	q1	q2	OK	8.45527	6.59694	-0.358055	-1.94308	0.00515	0.0329625	yes
FBgn0037135	FBgn0037135	CG7414	3L:21817839-21821580	q1	q2	OK	200.889	236.452	0.235148	1.56981	0.00515	0.0329625	yes
FBgn0032250	FBgn0032250	CG5198	2L:10435990-10437317	q1	q2	OK	30.26	36.3998	0.266521	1.8993	0.0052	0.03315	yes
FBgn0035691	FBgn0035691	CG7386	3L:6182856-6185150	q1	q2	OK	1.18394	1.70457	0.525803	1.78209	0.0052	0.03315	yes
FBgn0037581	FBgn0037581	CG7352	3R:4173300-4175018	q1	q2	OK	0.807259	0.443267	-0.864854	-1.55005	0.0052	0.03315	yes
FBgn0261698	FBgn0261698	CG42732	2R:6211163-6304502	q1	q2	OK	16.9647	20.0278	0.239466	1.59125	0.0052	0.03315	yes
FBgn0262563	FBgn0262563	CG43103	2R:13026955-13027430	q1	q2	OK	13.5657	9.50781	-0.512779	-2.85185	0.0052	0.03315	yes
FBgn0003090	FBgn0003090	pk	2R:3038206-3110885	q1	q2	OK	0.796733	0.371519	-1.10066	-1.67408	0.00525	0.033389	yes
FBgn0019948	FBgn0019948	Phm	2R:19872749-19875990	q1	q2	OK	26.6478	22.1492	-0.266763	-1.54214	0.00525	0.033389	yes
FBgn0260798	FBgn0260798	Gprk1	2R:209941-358573	q1	q2	OK	100.195	117.536	0.230296	1.76954	0.00525	0.033389	yes
FBgn0051454	FBgn0051454	CG31454	3R:4347747-4349242	q1	q2	OK	0.41351	0.841112	1.02437	2.16285	0.0053	0.0336535	yes
FBgn0052195	FBgn0052195	CG32195	3L:18106060-18115089	q1	q2	OK	1.12436	0.699773	-0.68415	-1.89846	0.0053	0.0336535	yes
FBgn0004028	FBgn0004028	wupA	X:17999585-18010855	q1	q2	OK	17.3902	14.0906	-0.303542	-1.56659	0.00535	0.0338904	yes
FBgn0031633	FBgn0031633	CG2976	2L:4829380-4830686	q1	q2	OK	46.6722	39.0123	-0.258633	-1.91766	0.00535	0.0338904	yes
FBgn0033699	FBgn0033699	RpS11	2R:8086523-8088333	q1	q2	OK	2442.12	2868.19	0.232008	2.14141	0.00535	0.0338904	yes
FBgn0028482	FBgn0028482	CG16857	2L:4324572-4331837	q1	q2	OK	0.476431	0.754047	0.662387	1.71353	0.00545	0.0344149	yes
FBgn0034982	FBgn0034982	CG4065	2R:20021527-20025561	q1	q2	OK	31.1258	26.0753	-0.25543	-1.55459	0.00545	0.0344149	yes
FBgn0045823	FBgn0045823	vsg	3L:9707419-9710816	q1	q2	OK	129.942	153.474	0.240129	1.70317	0.00545	0.0344149	yes
FBgn0259238	FBgn0259238	CG42336	2R:7181280-7185041	q1	q2	OK	56.9662	69.5137	0.287191	1.58011	0.00545	0.0344149	yes
FBgn0003731	FBgn0003731	Egfr	2R:17410509-17446932	q1	q2	OK	7.60565	9.11492	0.261158	1.56832	0.0055	0.034676	yes
FBgn0033836	FBgn0033836	CG18278	2R:9294510-9297458	q1	q2	OK	0.423694	0.787905	0.894998	1.8316	0.0055	0.034676	yes
FBgn0030717	FBgn0030717	CG8931	X:15877806-15879438	q1	q2	OK	30.394	25.3302	-0.262929	-1.90357	0.0056	0.0352233	yes
FBgn0032698	FBgn0032698	CG10336	2L:18689580-18695422	q1	q2	OK	42.8495	34.5488	-0.310641	-1.84158	0.0056	0.0352233	yes
FBgn0034398	FBgn0034398	CG15098	2R:14720876-14722276	q1	q2	OK	80.1646	94.6659	0.239879	2.17288	0.0056	0.0352233	yes
FBgn0259734	FBgn0259734	CG42388	X:8801100-8947352	q1	q2	OK	60.5651	50.8677	-0.251737	-1.47641	0.00565	0.035482	yes
FBgn0260442	FBgn0260442	rhea	3L:8538056-8569173	q1	q2	OK	41.2716	48.9118	0.24503	1.59911	0.00565	0.035482	yes
FBgn0000319	FBgn0000319	Chc	X:15722018-15729507	q1	q2	OK	254.461	300.128	0.238136	1.61738	0.0057	0.035712	yes
FBgn0029711	FBgn0029711	Usf	X:4439312-4442802	q1	q2	OK	12.437	14.9094	0.261579	1.78201	0.0057	0.035712	yes
FBgn0063449	FBgn0063449	Uhg2	2L:9893804-9895003	q1	q2	OK	11.2378	17.0776	0.603749	3.56192	0.0057	0.035712	yes
FBgn0010269	FBgn0010269	Dsor1	X:9141374-9144070	q1	q2	OK	54.8747	64.5338	0.233914	1.73868	0.00575	0.0359128	yes
FBgn0032485	FBgn0032485	CG9426	2L:13216289-13219933	q1	q2	OK	66.8297	57.1229	-0.226421	-1.71544	0.00575	0.0359128	yes
FBgn0033376	FBgn0033376	CG8777	2R:4986074-4990658	q1	q2	OK	5.26163	6.426	0.28841	1.76007	0.00575	0.0359128	yes
FBgn0038834	FBgn0038834	RpS30	3R:16676270-16677156	q1	q2	OK	3007.99	3536.79	0.233639	1.52824	0.00575	0.0359128	yes
FBgn0024371	FBgn0024371	E2f2	2L:21154292-21156245	q1	q2	OK	74.3756	63.0724	-0.23782	-1.82736	0.0058	0.0361405	yes
FBgn0034086	FBgn0034086	CG8441	2R:12072626-12074011	q1	q2	OK	28.3855	23.1033	-0.297055	-1.48957	0.0058	0.0361405	yes
FBgn0038861	FBgn0038861	CG7009	3R:16958455-16959599	q1	q2	OK	9.24776	7.12477	-0.376259	-1.96016	0.0058	0.0361405	yes
FBgn0015396	FBgn0015396	jumu	3R:6175905-6187343	q1	q2	OK	58.8989	50.1147	-0.233006	-1.72033	0.00585	0.0363955	yes
FBgn0043362	FBgn0043362	bchs	2L:5907179-5921242	q1	q2	OK	3.1213	2.60655	-0.260004	-1.55983	0.00585	0.0363955	yes
FBgn0039164	FBgn0039164	CG5524	3R:20014769-20019145	q1	q2	OK	34.5975	29.5334	-0.228322	-1.62387	0.0059	0.036678	yes
FBgn0017561	FBgn0017561	Ork1	X:10772086-10784957	q1	q2	OK	35.8103	41.9583	0.228583	1.5491	0.00595	0.0369029	yes
FBgn0033019	FBgn0033019	CG10395	2R:1237997-1239627	q1	q2	OK	29.5926	24.5691	-0.268393	-1.80564	0.00595	0.0369029	yes
FBgn0037391	FBgn0037391	CG2017	3R:1683798-1688133	q1	q2	OK	11.0057	9.01015	-0.288622	-1.54407	0.00595	0.0369029	yes
FBgn0031998	FBgn0031998	CG8451	2L:8198958-8205128	q1	q2	OK	20.9619	16.5429	-0.341564	-1.7738	0.006	0.0371555	yes
FBgn0035147	FBgn0035147	Gale	3L:648516-651311	q1	q2	OK	38.0385	45.2191	0.249471	1.52584	0.006	0.0371555	yes
FBgn0028985	FBgn0028985	Spn4	2R:2763408-2766428	q1	q2	OK	22.5759	18.7781	-0.265731	-1.56754	0.00605	0.0373208	yes
FBgn0029672	FBgn0029672	CG2875	X:3451844-3467653	q1	q2	OK	41.7228	35.1371	-0.247839	-1.60093	0.00605	0.0373208	yes
FBgn0262026	FBgn0262026	CG42837	2R:12083890-12086883	q1	q2	OK	78.4126	93.0194	0.246445	1.53909	0.00605	0.0373208	yes
FBgn0262617	FBgn0262617	CG43143	3R:6090027-6133204	q1	q2	OK	15.8568	18.7588	0.242471	1.53386	0.00605	0.0373208	yes
FBgn0262973	FBgn0262973	CG43284	X:3971948-3981127	q1	q2	OK	0.460221	0.688703	0.581555	1.49963	0.00605	0.0373208	yes
FBgn0022224	FBgn0022224	ubl	2R:2697515-2698019	q1	q2	OK	92.2277	74.4886	-0.30818	-3.47107	0.0061	0.0375424	yes
FBgn0032586	FBgn0032586	Tpr2	2L:16491541-16507352	q1	q2	OK	116.682	99.6882	-0.227093	-1.5352	0.0061	0.0375424	yes
FBgn0243511	FBgn0243511	psidin	3R:15847424-15852207	q1	q2	OK	48.0729	56.1923	0.225149	1.60233	0.0061	0.0375424	yes
FBgn0011584	FBgn0011584	Trp1	2L:10009385-10013170	q1	q2	OK	49.1561	58.0885	0.240881	1.55772	0.00615	0.0377921	yes
FBgn0037305	FBgn0037305	CG12173	3R:1081165-1082423	q1	q2	OK	15.0311	18.7993	0.322728	1.57953	0.00615	0.0377921	yes
FBgn0052602	FBgn0052602	Muc12Ea	X:14171861-14182073	q1	q2	OK	7.03357	5.94532	-0.242505	-1.49785	0.00625	0.0383771	yes
FBgn0002593	FBgn0002593	RpLP1	2L:419930-420706	q1	q2	OK	2863.13	3366.89	0.233822	2.3585	0.0063	0.0385953	yes
FBgn0004106	FBgn0004106	cdc2	2L:10384738-10386263	q1	q2	OK	229.602	196.251	-0.226437	-2.05238	0.0063	0.0385953	yes
FBgn0040271	FBgn0040271	Sulf1	3R:12136263-12164260	q1	q2	OK	22.5309	19.1747	-0.232703	-1.66037	0.0063	0.0385953	yes
FBgn0033926	FBgn0033926	Arc1	2R:10245431-10247799	q1	q2	OK	46.601	39.5986	-0.234914	-1.70258	0.0064	0.039178	yes
FBgn0039049	FBgn0039049	CG6726	3R:18896370-18938437	q1	q2	OK	19.6044	16.1331	-0.281154	-1.65881	0.00645	0.0394238	yes
FBgn0262103	FBgn0262103	CG42856	2R:14574876-14593310	q1	q2	OK	20.0012	23.6033	0.238897	1.6297	0.00645	0.0394238	yes
FBgn0029835	FBgn0029835	CG5921	X:5945034-5958719	q1	q2	OK	2.05044	2.64319	0.366349	1.51549	0.0065	0.0396386	yes
FBgn0033304	FBgn0033304	Cyp6a13	2R:4458006-4459650	q1	q2	OK	0.711883	0.378527	-0.911244	-1.88056	0.0065	0.0396386	yes
FBgn0051155	FBgn0051155	Rpb7	3R:11044983-11048849	q1	q2	OK	59.7762	43.3285	-0.464254	-1.58845	0.0065	0.0396386	yes
FBgn0039226	FBgn0039226	Ude	3R:20617464-20625390	q1	q2	OK	1.97764	1.33359	-0.568467	-1.54919	0.00655	0.0399131	yes
FBgn0031739	FBgn0031739	CG14005	2L:5800516-5801969	q1	q2	OK	9.94988	12.3074	0.30677	1.7996	0.0066	0.0401567	yes
FBgn0034009	FBgn0034009	CG8155	2R:11205348-11209674	q1	q2	OK	21.7415	18.4917	-0.233575	-1.67452	0.0066	0.0401567	yes
FBgn0030925	FBgn0030925	CG6361	X:18374134-18377778	q1	q2	OK	0.0697619	0.430795	2.62649	1.93545	0.00665	0.0404302	yes
FBgn0013272	FBgn0013272	Gp150	2R:18205166-18217225	q1	q2	OK	66.4784	77.6776	0.224613	1.6219	0.0067	0.0406416	yes
FBgn0027453	FBgn0027453	Dnz1	2L:10851331-10856669	q1	q2	OK	29.3195	34.6777	0.242146	1.64602	0.0067	0.0406416	yes
FBgn0033754	FBgn0033754	Ak6	2R:8453691-8457372	q1	q2	OK	18.7574	23.5459	0.328012	1.61249	0.0067	0.0406416	yes
FBgn0032116	FBgn0032116	CG3759	2L:9416592-9426342	q1	q2	OK	0.948655	1.32124	0.477933	1.58864	0.00675	0.0409139	yes
FBgn0002791	FBgn0002791	mr	2R:19859955-19862935	q1	q2	OK	35.3867	30.0973	-0.233576	-1.70732	0.0068	0.0411858	yes
FBgn0000644	FBgn0000644	Fcp3C	X:3067408-3068427	q1	q2	OK	9.4795	12.2372	0.368391	2.05744	0.0069	0.041634	yes
FBgn0030478	FBgn0030478	CG1640	X:13264638-13274193	q1	q2	OK	94.2859	109.992	0.22228	1.57267	0.0069	0.041634	yes
FBgn0032513	FBgn0032513	CG6565	2L:13374178-13376182	q1	q2	OK	49.9732	42.5296	-0.23269	-1.71849	0.0069	0.041634	yes
FBgn0037723	FBgn0037723	SpdS	3R:5457360-5463329	q1	q2	OK	68.833	94.2605	0.453553	1.99432	0.0069	0.041634	yes
FBgn0037958	FBgn0037958	CG6962	3R:7702956-7708257	q1	q2	OK	20.9234	17.4529	-0.261646	-1.63878	0.0069	0.041634	yes
FBgn0001250	FBgn0001250	if	X:16646221-16677467	q1	q2	OK	2.19241	2.71036	0.305965	1.52363	0.00695	0.0418411	yes
FBgn0033783	FBgn0033783	CG17019	2R:8818416-8821550	q1	q2	OK	33.3654	39.1278	0.229844	1.62141	0.00695	0.0418411	yes
FBgn0039241	FBgn0039241	CG11089	3R:20702789-20720327	q1	q2	OK	29.2885	35.3979	0.273329	1.73694	0.00695	0.0418411	yes
FBgn0030575	FBgn0030575	CG5321	X:14573612-14574964	q1	q2	OK	0.57621	0.22593	-1.35072	-2.10603	0.007	0.0420788	yes
FBgn0030964	FBgn0030964	Pvf1	X:18726735-18736934	q1	q2	OK	26.0435	30.7922	0.241639	1.53054	0.007	0.0420788	yes
FBgn0001091	FBgn0001091	Gapdh1	2R:3679402-3693904	q1	q2	OK	444.808	362.114	-0.296738	-1.79508	0.00705	0.0423159	yes
FBgn0036271	FBgn0036271	Pbgs	3L:12263067-12264453	q1	q2	OK	16.4957	19.9975	0.277725	1.82389	0.00705	0.0423159	yes
FBgn0025582	FBgn0025582	Int6	3L:16776112-16780089	q1	q2	OK	242.196	284.689	0.23321	1.54952	0.0071	0.0425203	yes
FBgn0034585	FBgn0034585	CG4030	2R:16975887-16978507	q1	q2	OK	50.3398	43.0823	-0.224603	-1.52866	0.0071	0.0425203	yes
FBgn0039311	FBgn0039311	CG10513	3R:21101510-21102934	q1	q2	OK	0.49929	0.137357	-1.86195	-2.35739	0.0071	0.0425203	yes
FBgn0033557	FBgn0033557	CG12325	2R:6711104-6721741	q1	q2	OK	24.1001	28.2935	0.231428	1.56656	0.00715	0.0427239	yes
FBgn0052590	FBgn0052590	CG32590	X:14732294-14733164	q1	q2	OK	14.0526	11.0044	-0.352753	-2.03584	0.00715	0.0427239	yes
FBgn0261596	FBgn0261596	RpS24	2R:18528030-18528923	q1	q2	OK	2596.34	3044.91	0.229919	2.25935	0.00715	0.0427239	yes
FBgn0032002	FBgn0032002	CG8353	2L:8214304-8215239	q1	q2	OK	16.827	21.1599	0.33056	2.23447	0.0072	0.0429586	yes
FBgn0037683	FBgn0037683	CG18473	3R:5189031-5190560	q1	q2	OK	6.7131	5.14056	-0.385053	-1.89837	0.0072	0.0429586	yes
FBgn0000097	FBgn0000097	aop	2L:2155759-2178749	q1	q2	OK	40.9458	34.9514	-0.228363	-1.60178	0.00725	0.0431604	yes
FBgn0030766	FBgn0030766	mthl1	X:16534937-16543730	q1	q2	OK	19.7123	23.1158	0.229786	1.67324	0.00725	0.0431604	yes
FBgn0039751	FBgn0039751	CG1983	3R:26001948-26003394	q1	q2	OK	14.6345	18.0022	0.298808	1.86501	0.00725	0.0431604	yes
FBgn0024188	FBgn0024188	san	2R:7248212-7249376	q1	q2	OK	113.504	133.19	0.230742	2.00397	0.0073	0.0433614	yes
FBgn0052541	FBgn0052541	CG32541	X:18824391-18920905	q1	q2	OK	12.9994	15.2891	0.234058	1.55895	0.0073	0.0433614	yes
FBgn0064766	FBgn0064766	CG7600	3L:11203858-11207197	q1	q2	OK	21.9807	25.8107	0.231732	1.62816	0.0073	0.0433614	yes
FBgn0035088	FBgn0035088	CG3776	2R:20857295-20859365	q1	q2	OK	41.6245	34.6453	-0.264772	-1.94074	0.00735	0.0435937	yes
FBgn0085597	FBgn0085597	CG41281	3RHet:1016922-1017221	q1	q2	OK	2.05115	5.61603	1.45312	5.34576	0.00735	0.0435937	yes
FBgn0033845	FBgn0033845	mars	2R:9382726-9393516	q1	q2	OK	50.9788	40.8595	-0.319226	-1.4633	0.00745	0.0441214	yes
FBgn0037881	FBgn0037881	CG10703	3R:7052485-7056291	q1	q2	OK	24.4375	20.2148	-0.273686	-1.42686	0.00745	0.0441214	yes
FBgn0033101	FBgn0033101	CG9436	2R:2645105-2646404	q1	q2	OK	44.9031	38.0432	-0.239179	-1.70796	0.0075	0.0443519	yes
FBgn0036213	FBgn0036213	RpL10Ab	3L:11815951-11818773	q1	q2	OK	2430.24	2845.77	0.22772	2.04364	0.0075	0.0443519	yes
FBgn0003328	FBgn0003328	scb	2R:11136289-11146003	q1	q2	OK	6.04108	7.24367	0.261914	1.53898	0.00755	0.0445161	yes
FBgn0010741	FBgn0010741	l(3)01239	3L:11066565-11067490	q1	q2	OK	151.071	176.812	0.226993	1.97842	0.00755	0.0445161	yes
FBgn0036324	FBgn0036324	CG12520	3L:12894474-12895674	q1	q2	OK	0.359118	0.811634	1.17637	2.21108	0.00755	0.0445161	yes
FBgn0039634	FBgn0039634	CG11874	3R:24934774-24938542	q1	q2	OK	37.879	44.3178	0.226486	1.65907	0.00755	0.0445161	yes
FBgn0032171	FBgn0032171	CG5846	2L:9954448-9957019	q1	q2	OK	11.9561	17.0238	0.509811	1.56833	0.0076	0.0446793	yes
FBgn0035084	FBgn0035084	CG15861	2R:20830913-20832120	q1	q2	OK	1.43325	0.823032	-0.800271	-2.00429	0.0076	0.0446793	yes
FBgn0038788	FBgn0038788	Sirt2	3R:16154191-16155751	q1	q2	OK	11.1269	13.6493	0.294781	1.80594	0.0076	0.0446793	yes
FBgn0261363	FBgn0261363	CG42640	2R:18952306-18954706	q1	q2	OK	0.858216	0.540556	-0.666898	-1.68512	0.0076	0.0446793	yes
FBgn0003942	FBgn0003942	RpS27A	2L:10408350-10410467	q1	q2	OK	4145.44	4902.9	0.242112	2.29939	0.00765	0.0449073	yes
FBgn0034925	FBgn0034925	CG5339	2R:19782600-19785757	q1	q2	OK	52.6424	62.9369	0.257682	1.54569	0.00765	0.0449073	yes
FBgn0014001	FBgn0014001	Pak	3R:2176619-2185974	q1	q2	OK	55.8146	65.1378	0.222853	1.49015	0.0077	0.0451346	yes
FBgn0051450	FBgn0051450	mRpS18A	3R:4387627-4388305	q1	q2	OK	33.1507	40.8491	0.301267	2.39891	0.0077	0.0451346	yes
FBgn0036574	FBgn0036574	CG16838	3L:16125127-16130979	q1	q2	OK	73.0372	62.5445	-0.223747	-1.51198	0.00775	0.0453945	yes
FBgn0003023	FBgn0003023	otu	X:8379025-8410015	q1	q2	OK	85.9722	108.688	0.338253	1.72003	0.00785	0.0459466	yes
FBgn0028506	FBgn0028506	CG4455	2L:16352935-16354549	q1	q2	OK	29.579	35.0145	0.243382	2.01179	0.0079	0.0461718	yes
FBgn0086447	FBgn0086447	l(2)37Cg	2L:19132328-19133483	q1	q2	OK	48.9948	63.527	0.374743	1.511	0.0079	0.0461718	yes
FBgn0033521	FBgn0033521	CG12896	2R:6314384-6315418	q1	q2	OK	0.182752	1.43767	2.97578	4.19703	0.00795	0.0464301	yes
FBgn0021875	FBgn0021875	Zfrp8	2R:20021527-20025561	q1	q2	OK	11.4735	7.29252	-0.653815	-1.50642	0.008	0.0466201	yes
FBgn0028509	FBgn0028509	cenG1A	2L:13835566-13898715	q1	q2	OK	25.1052	29.2506	0.22048	1.52058	0.008	0.0466201	yes
FBgn0036548	FBgn0036548	CG5931	3L:15953907-15960956	q1	q2	OK	53.0957	45.5488	-0.221181	-1.57403	0.008	0.0466201	yes
FBgn0011300	FBgn0011300	babo	2R:4839845-4850301	q1	q2	OK	36.102	42.1324	0.22285	1.64837	0.00805	0.0468093	yes
FBgn0024352	FBgn0024352	Hop	2L:295108-297413	q1	q2	OK	352.598	302.819	-0.219569	-1.62443	0.00805	0.0468093	yes
FBgn0026206	FBgn0026206	mei-P26	X:9057299-9065710	q1	q2	OK	53.1758	61.9257	0.219769	1.55336	0.00805	0.0468093	yes
FBgn0002905	FBgn0002905	mus308	3R:8530815-8538021	q1	q2	OK	19.0972	16.0941	-0.246827	-1.51796	0.0081	0.0469976	yes
FBgn0030743	FBgn0030743	CG9921	X:16225294-16226322	q1	q2	OK	88.2871	74.8162	-0.238853	-2.14596	0.0081	0.0469976	yes
FBgn0032172	FBgn0032172	CG5850	2L:9960449-9963767	q1	q2	OK	34.0376	39.8835	0.228663	1.5535	0.0081	0.0469976	yes
FBgn0013263	FBgn0013263	Trl	3L:14741028-14754944	q1	q2	OK	68.3379	81.4897	0.253932	1.59206	0.00815	0.0472193	yes
FBgn0038115	FBgn0038115	CG7966	3R:8875119-8877172	q1	q2	OK	23.6862	28.1722	0.250225	1.79575	0.00815	0.0472193	yes
FBgn0261786	FBgn0261786	mi	2R:19411380-19426016	q1	q2	OK	63.1226	54.1167	-0.222084	-1.59791	0.0082	0.0474746	yes
FBgn0038868	FBgn0038868	CG5862	3R:17040781-17041948	q1	q2	OK	22.2769	26.7289	0.262851	1.73928	0.0083	0.0479842	yes
FBgn0053464	FBgn0053464	CG33464	2R:11758923-11809623	q1	q2	OK	12.9782	9.81374	-0.403219	-1.4087	0.0083	0.0479842	yes
FBgn0035588	FBgn0035588	CG10672	3L:5132772-5134754	q1	q2	OK	20.9433	26.4849	0.338683	1.53017	0.00835	0.0482384	yes
FBgn0003867	FBgn0003867	tsl	3R:17603835-17608256	q1	q2	OK	1.69433	2.45009	0.53212	1.53249	0.0084	0.0484573	yes
FBgn0034447	FBgn0034447	CG7744	2R:15340013-15343032	q1	q2	OK	67.8448	58.1928	-0.221396	-1.73242	0.0084	0.0484573	yes
FBgn0015546	FBgn0015546	spel1	2L:14362067-14365568	q1	q2	OK	20.6637	17.5218	-0.237946	-1.54205	0.00845	0.0486756	yes
FBgn0030673	FBgn0030673	CG15601	X:15605127-15606219	q1	q2	OK	6.18785	4.638	-0.415936	-1.84794	0.00845	0.0486756	yes
FBgn0021800	FBgn0021800	l(2)k16918	2L:3803580-3809064	q1	q2	OK	41.0036	48.1035	0.230388	1.46516	0.0085	0.0488232	yes
FBgn0026372	FBgn0026372	RpL23A	3L:1665142-1668677	q1	q2	OK	2559.19	3002.66	0.230554	1.41904	0.0085	0.0488232	yes
FBgn0028737	FBgn0028737	Ef1beta	2R:12755697-12756681	q1	q2	OK	1168.04	1359.44	0.218927	1.88802	0.0085	0.0488232	yes
FBgn0034720	FBgn0034720	Liprin-gamma	2R:18220630-18260610	q1	q2	OK	0.582163	0.821601	0.497014	1.47687	0.0085	0.0488232	yes
FBgn0032682	FBgn0032682	CG10176	2L:18485453-18487710	q1	q2	OK	1.19087	0.747204	-0.672442	-1.91667	0.0086	0.0492562	yes
FBgn0034001	FBgn0034001	mRpL41	2R:11103715-11105118	q1	q2	OK	30.3464	39.4444	0.378296	1.49767	0.0086	0.0492562	yes
FBgn0038639	FBgn0038639	CG7705	3R:14495113-14503278	q1	q2	OK	26.5798	22.3599	-0.249414	-1.53484	0.0086	0.0492562	yes
FBgn0039300	FBgn0039300	RpS27	3R:21071676-21073236	q1	q2	OK	1617.18	1881.13	0.218113	1.61303	0.0086	0.0492562	yes
FBgn0004003	FBgn0004003	wbl	2R:15137265-15138419	q1	q2	OK	13.8731	11.0695	-0.325705	-1.87126	0.00865	0.0494365	yes
FBgn0004865	FBgn0004865	Eip78C	3L:21219708-21259603	q1	q2	OK	0.448358	0.667842	0.574854	1.58852	0.00865	0.0494365	yes
FBgn0033551	FBgn0033551	CG7222	2R:6701055-6703287	q1	q2	OK	75.711	64.8293	-0.223859	-1.81155	0.00865	0.0494365	yes
FBgn0034053	FBgn0034053	Cyp4aa1	2R:11830385-11873458	q1	q2	OK	0.191372	1.22715	2.68086	2.39514	0.0087	0.049616	yes
FBgn0050410	FBgn0050410	CG30410	2R:19241982-19245088	q1	q2	OK	124.324	105.404	-0.23818	-1.77557	0.0087	0.049616	yes
FBgn0086695	FBgn0086695	hd	3R:1198313-1200353	q1	q2	OK	35.4653	30.2121	-0.231281	-1.61938	0.0087	0.049616	yes
FBgn0035699	FBgn0035699	CG13300	3L:6323845-6345490	q1	q2	OK	0.262576	0.447336	0.768621	1.55044	0.0088	0.0500793	no
FBgn0037551	FBgn0037551	Gie	3R:3952335-3954568	q1	q2	OK	65.222	76.8515	0.236715	1.92073	0.0088	0.0500793	no
FBgn0261616	FBgn0261616	CG42705	X:7307914-7308319	q1	q2	OK	0.626561	3.69938	2.56176	5.18244	0.0088	0.0500793	no
FBgn0024807	FBgn0024807	DIP1	X:21495822-21501185	q1	q2	OK	38.1138	44.4725	0.222598	1.45004	0.0089	0.0506124	no
FBgn0040778	FBgn0040778	CG17977	2R:3954113-3955157	q1	q2	OK	11.8319	8.78505	-0.429559	-2.36327	0.00895	0.0508606	no
FBgn0036565	FBgn0036565	CG5235	3L:16080726-16083487	q1	q2	OK	32.7355	27.9481	-0.228107	-1.76957	0.009	0.0511085	no
FBgn0010194	FBgn0010194	Wnt5	X:18395588-18399436	q1	q2	OK	6.58912	7.84644	0.251953	1.52499	0.00905	0.0512833	no
FBgn0032354	FBgn0032354	CG4788	2L:11179040-11180436	q1	q2	OK	16.0567	13.1883	-0.28391	-1.87379	0.00905	0.0512833	no
FBgn0039486	FBgn0039486	CG6074	3R:22928709-22931906	q1	q2	OK	0.793692	1.36727	0.784643	1.91207	0.00905	0.0512833	no
FBgn0002607	FBgn0002607	RpL19	2R:20855967-20857070	q1	q2	OK	3078.91	3595.15	0.223634	1.45369	0.0091	0.0514574	no
FBgn0040068	FBgn0040068	vav	X:19155863-19167313	q1	q2	OK	19.7003	24.8175	0.333145	1.58354	0.0091	0.0514574	no
FBgn0040660	FBgn0040660	CG13551	2R:19265382-19270944	q1	q2	OK	245.175	286.164	0.223027	2.16039	0.0091	0.0514574	no
FBgn0038546	FBgn0038546	CG7379	3R:13622097-13624049	q1	q2	OK	57.5731	67.1111	0.221157	1.60884	0.00915	0.0517036	no
FBgn0031434	FBgn0031434	CG3227	2L:2575275-2577006	q1	q2	OK	39.193	33.451	-0.228547	-1.59418	0.0092	0.0519495	no
FBgn0029897	FBgn0029897	RpL17	X:6635569-6638290	q1	q2	OK	1821.66	2125.02	0.222224	1.94299	0.00925	0.052195	no
FBgn0033928	FBgn0033928	Arc2	2R:10249448-10250330	q1	q2	OK	8.5786	6.54221	-0.390964	-1.88508	0.0093	0.0524402	no
FBgn0052296	FBgn0052296	Mrtf	3L:2719414-2766480	q1	q2	OK	24.642	21.1996	-0.217077	-1.41192	0.0094	0.0529668	no
FBgn0010039	FBgn0010039	GstD3	3R:8198789-8199535	q1	q2	OK	72.63	61.1176	-0.248977	-2.13048	0.00945	0.0530991	no
FBgn0026250	FBgn0026250	eIF-1A	3R:14100386-14108206	q1	q2	OK	298.56	346.671	0.215545	1.72682	0.00945	0.0530991	no
FBgn0034945	FBgn0034945	CG10904	2R:19856583-19857592	q1	q2	OK	14.0565	17.3393	0.302807	1.87016	0.00945	0.0530991	no
FBgn0038273	FBgn0038273	CG14860	3R:10720505-10721408	q1	q2	OK	5.82446	4.17541	-0.480206	-2.07983	0.00945	0.0530991	no
FBgn0031060	FBgn0031060	CG14231	X:19594102-19595786	q1	q2	OK	16.4213	19.634	0.257789	1.71875	0.0095	0.0533052	no
FBgn0033812	FBgn0033812	pex13	2R:9115771-9117733	q1	q2	OK	36.6783	31.2919	-0.22914	-1.65111	0.0095	0.0533052	no
FBgn0033194	FBgn0033194	Vps13	2R:3454769-3474581	q1	q2	OK	29.3121	25.1477	-0.22107	-1.53545	0.00955	0.0535107	no
FBgn0034308	FBgn0034308	CG10915	2R:14048221-14051719	q1	q2	OK	40.7022	47.3452	0.218113	1.52742	0.00955	0.0535107	no
FBgn0000084	FBgn0000084	AnnX	X:20064247-20067552	q1	q2	OK	12.248	16.1558	0.399498	1.39675	0.0096	0.0537157	no
FBgn0034948	FBgn0034948	Gadd34	2R:19863123-19864801	q1	q2	OK	89.1162	76.7197	-0.216091	-1.69268	0.0096	0.0537157	no
FBgn0030608	FBgn0030608	Lsd-2	X:14965488-14970236	q1	q2	OK	534.628	458.576	-0.221376	-1.52682	0.00965	0.053845	no
FBgn0033520	FBgn0033520	Prx2540-1	2R:6311940-6312976	q1	q2	OK	0.713051	1.35004	0.920927	2.02695	0.00965	0.053845	no
FBgn0050026	FBgn0050026	CG30026	2R:7296080-7296936	q1	q2	OK	0.528306	0.136475	-1.95274	-1.92091	0.00965	0.053845	no
FBgn0261836	FBgn0261836	Msp-300	2L:5100876-5205690	q1	q2	OK	8.41713	6.64756	-0.340504	-1.4507	0.00965	0.053845	no
FBgn0034008	FBgn0034008	CG8152	2R:11197435-11198634	q1	q2	OK	10.5777	8.45266	-0.323545	-1.79344	0.0097	0.0540486	no
FBgn0037930	FBgn0037930	CG14715	3R:7499940-7503835	q1	q2	OK	109.062	132.695	0.282958	2.14267	0.0097	0.0540486	no
FBgn0002284	FBgn0002284	Pros26	3L:16602496-16603521	q1	q2	OK	199.245	171.301	-0.218009	-1.89496	0.00975	0.0542517	no
FBgn0086711	FBgn0086711	mol	2L:14975746-14997556	q1	q2	OK	35.582	41.6267	0.226362	1.57331	0.00975	0.0542517	no
FBgn0033225	FBgn0033225	CG1550	2R:3697579-3699540	q1	q2	OK	46.6185	54.2508	0.21874	1.61579	0.0098	0.0544543	no
FBgn0260987	FBgn0260987	vtd	3LHet:2243570-2265363	q1	q2	OK	65.7345	56.4575	-0.219485	-1.8557	0.0098	0.0544543	no
FBgn0031682	FBgn0031682	CG5828	2L:5094020-5095439	q1	q2	OK	37.9284	32.2163	-0.23549	-1.69054	0.00995	0.0552111	no
FBgn0037481	FBgn0037481	MAGE	3R:2979959-2980898	q1	q2	OK	16.1393	13.0598	-0.30545	-1.87803	0.00995	0.0552111	no
FBgn0260456	FBgn0260456	CG4806	2R:20553680-20555853	q1	q2	OK	44.7893	52.125	0.218821	1.54042	0.01	0.0554501	no
FBgn0000100	FBgn0000100	RpLP0	3L:22069141-22070587	q1	q2	OK	1656.65	1939.12	0.227129	1.71483	0.01005	0.0556503	no
FBgn0259677	FBgn0259677	CG42346	X:22268487-22286070	q1	q2	OK	0.911042	1.17277	0.364333	1.62078	0.01005	0.0556503	no
FBgn0033429	FBgn0033429	CG12929	2R:5472171-5474180	q1	q2	OK	18.0427	8.66738	-1.05775	-1.60591	0.0101	0.0558114	no
FBgn0035724	FBgn0035724	CG10064	3L:6958359-6961061	q1	q2	OK	2.06075	2.68523	0.381881	1.60413	0.0101	0.0558114	no
FBgn0039277	FBgn0039277	CG13650	3R:20934947-20938238	q1	q2	OK	0.41264	0.664391	0.687149	1.79058	0.0101	0.0558114	no
FBgn0032689	FBgn0032689	CG10413	2L:18599748-18605021	q1	q2	OK	52.8385	45.6057	-0.212374	-1.62899	0.01015	0.0559718	no
FBgn0039465	FBgn0039465	Tsp97E	3R:22787445-22790547	q1	q2	OK	62.6121	73.1569	0.224551	1.61918	0.01015	0.0559718	no
FBgn0261451	FBgn0261451	trol	X:2364492-2439423	q1	q2	OK	16.6843	19.4315	0.21991	1.46901	0.01015	0.0559718	no
FBgn0003278	FBgn0003278	RpI135	2L:404304-407969	q1	q2	OK	36.5158	42.4033	0.215656	1.59466	0.0102	0.0562088	no
FBgn0033688	FBgn0033688	Prp8	2R:8040575-8050496	q1	q2	OK	102.216	88.2373	-0.21216	-1.45371	0.01025	0.0562521	no
FBgn0034590	FBgn0034590	Magi	2R:17016083-17030766	q1	q2	OK	20.3396	16.705	-0.284013	-1.45384	0.01025	0.0562521	no
FBgn0037000	FBgn0037000	CG5130	3L:20477383-20490188	q1	q2	OK	16.1656	10.2124	-0.6626	-1.73586	0.01025	0.0562521	no
FBgn0045761	FBgn0045761	CHKov1	3R:21148875-21155024	q1	q2	OK	3.37697	1.95109	-0.791445	-1.50177	0.01025	0.0562521	no
FBgn0052767	FBgn0052767	CG32767	X:4969027-4978760	q1	q2	OK	42.6243	49.8944	0.227203	1.48234	0.01025	0.0562521	no
FBgn0259171	FBgn0259171	Pde9	X:12685171-12780653	q1	q2	OK	16.3459	19.0283	0.219215	1.44695	0.01025	0.0562521	no
FBgn0002526	FBgn0002526	LanA	3L:6196930-6211084	q1	q2	OK	21.8886	18.9261	-0.2098	-1.44253	0.01035	0.056762	no
FBgn0031286	FBgn0031286	CG3862	2L:821417-825861	q1	q2	OK	20.5413	10.8011	-0.927342	-1.52188	0.0104	0.0568803	no
FBgn0037364	FBgn0037364	Rab23	3R:1505775-1511148	q1	q2	OK	59.0715	50.8088	-0.217384	-1.64879	0.0104	0.0568803	no
FBgn0038401	FBgn0038401	CG5916	3R:11972740-11975115	q1	q2	OK	29.2583	34.344	0.231212	1.72498	0.0104	0.0568803	no
FBgn0263240	FBgn0263240	Coop	2R:3378340-3380084	q1	q2	OK	10.2732	12.4337	0.27538	1.64657	0.0104	0.0568803	no
FBgn0003567	FBgn0003567	su(Hw)	3R:10128177-10134309	q1	q2	OK	49.9381	43.0183	-0.215191	-1.43879	0.01045	0.0571148	no
FBgn0031516	FBgn0031516	CG9663	2L:3294925-3303129	q1	q2	OK	9.24104	7.75689	-0.252578	-1.56222	0.0105	0.0573489	no
FBgn0001565	FBgn0001565	Hlc	X:21256544-21258967	q1	q2	OK	50.7408	59.0572	0.218967	1.48175	0.01055	0.0575827	no
FBgn0013765	FBgn0013765	cnn	2R:9326818-9337990	q1	q2	OK	58.4288	50.2815	-0.216651	-1.45283	0.0106	0.0577769	no
FBgn0024994	FBgn0024994	Csat	X:2595156-2597809	q1	q2	OK	19.234	22.7582	0.242724	1.5903	0.0106	0.0577769	no
FBgn0015527	FBgn0015527	pen	X:21216374-21220866	q1	q2	OK	99.7189	116.913	0.229492	1.3935	0.01065	0.0578525	no
FBgn0030883	FBgn0030883	CG7772	X:17800063-17801317	q1	q2	OK	10.5075	8.14977	-0.366585	-1.99472	0.01065	0.0578525	no
FBgn0030915	FBgn0030915	CG6179	X:18274115-18275522	q1	q2	OK	20.9301	24.9433	0.253076	1.68776	0.01065	0.0578525	no
FBgn0037722	FBgn0037722	CG8319	3R:5453042-5454398	q1	q2	OK	11.6922	9.4999	-0.299563	-1.72403	0.01065	0.0578525	no
FBgn0041342	FBgn0041342	Cct1	3L:1546080-1553235	q1	q2	OK	51.3319	59.5585	0.214453	1.42111	0.01065	0.0578525	no
FBgn0050115	FBgn0050115	CG30115	2R:14441623-14500235	q1	q2	OK	2.97586	3.59316	0.271949	1.46981	0.0107	0.0580453	no
FBgn0260756	FBgn0260756	CG42554	3L:835806-836553	q1	q2	OK	28.8398	23.4972	-0.295571	-2.06123	0.0107	0.0580453	no
FBgn0024184	FBgn0024184	unc-4	X:17663415-17674916	q1	q2	OK	0.520698	0.342136	-0.605877	-1.68717	0.01075	0.0582377	no
FBgn0028743	FBgn0028743	CG5036	2R:13680386-13685633	q1	q2	OK	39.5198	45.8023	0.212844	1.52932	0.01075	0.0582377	no
FBgn0033763	FBgn0033763	CG8646	2R:8543460-8546846	q1	q2	OK	0.560072	0.301122	-0.895264	-1.7167	0.0108	0.0584295	no
FBgn0263132	FBgn0263132	Cht6	X:9911693-9944467	q1	q2	OK	1.42389	1.84849	0.376512	1.41216	0.0108	0.0584295	no
FBgn0030343	FBgn0030343	ATP7	X:11749065-11757861	q1	q2	OK	26.4749	30.6704	0.212223	1.46311	0.01085	0.0585812	no
FBgn0032052	FBgn0032052	CG13089	2L:8515097-8517377	q1	q2	OK	40.5419	33.6023	-0.270856	-1.88706	0.01085	0.0585812	no
FBgn0086472	FBgn0086472	RpS25	3R:7040749-7042005	q1	q2	OK	4471.67	5192.22	0.215539	1.37844	0.01085	0.0585812	no
FBgn0030481	FBgn0030481	CG1662	X:13281631-13282877	q1	q2	OK	40.3145	47.2682	0.229572	1.76887	0.0109	0.0587719	no
FBgn0030501	FBgn0030501	BthD	X:13506146-13510387	q1	q2	OK	25.9878	41.6817	0.68158	1.74115	0.0109	0.0587719	no
FBgn0037779	FBgn0037779	CG12811	3R:5871297-5874289	q1	q2	OK	30.6276	38.5889	0.333355	1.44751	0.01095	0.0590018	no
FBgn0004169	FBgn0004169	up	X:13487506-13496536	q1	q2	OK	15.3929	12.8163	-0.264292	-1.31269	0.011	0.0591518	no
FBgn0033087	FBgn0033087	CG3194	2R:2557658-2560850	q1	q2	OK	17.3762	20.326	0.226215	1.49148	0.011	0.0591518	no
FBgn0259718	FBgn0259718	CG42372	2R:12178957-12181631	q1	q2	OK	45.7534	18.4773	-1.30812	-4.98854	0.011	0.0591518	no
FBgn0022029	FBgn0022029	l(2)k01209	2R:13307937-13314984	q1	q2	OK	32.987	39.3205	0.253382	1.61069	0.01105	0.0593409	no
FBgn0262512	FBgn0262512	Vha14-1	2R:11566930-11567585	q1	q2	OK	159.025	184.799	0.216701	2.0891	0.01105	0.0593409	no
FBgn0004655	FBgn0004655	wapl	X:2044134-2053016	q1	q2	OK	120.532	139.407	0.209887	1.35781	0.0111	0.0594102	no
FBgn0005386	FBgn0005386	ash1	3L:19583872-19591855	q1	q2	OK	34.6209	29.9675	-0.208242	-1.4079	0.0111	0.0594102	no
FBgn0020445	FBgn0020445	E23	2L:3334870-3355000	q1	q2	OK	50.6409	58.8921	0.217771	1.46798	0.0111	0.0594102	no
FBgn0039273	FBgn0039273	CG9996	3R:20898450-20900329	q1	q2	OK	10.1955	12.4237	0.285164	1.76829	0.0111	0.0594102	no
FBgn0039808	FBgn0039808	CG12071	3R:26702805-26706597	q1	q2	OK	0.204894	0.378313	0.884705	1.40253	0.0111	0.0594102	no
FBgn0010314	FBgn0010314	Cks30A	2L:9330766-9331981	q1	q2	OK	74.7697	64.0699	-0.222807	-1.88875	0.01115	0.0595584	no
FBgn0028572	FBgn0028572	qtc	2L:5060831-5070750	q1	q2	OK	6.68125	5.4545	-0.292672	-1.41661	0.01115	0.0595584	no
FBgn0037377	FBgn0037377	CG1218	3R:1617607-1620053	q1	q2	OK	49.4202	41.2722	-0.259928	-1.42955	0.01115	0.0595584	no
FBgn0028693	FBgn0028693	Rpn12	3L:16576082-16577122	q1	q2	OK	122.588	105.674	-0.21419	-1.78123	0.0112	0.0597856	no
FBgn0029176	FBgn0029176	Ef1gamma	3R:25045887-25047831	q1	q2	OK	1628.46	1898.45	0.221312	1.37523	0.01125	0.0599326	no
FBgn0032408	FBgn0032408	CG6712	2L:12093770-12096510	q1	q2	OK	55.6155	45.2022	-0.299094	-1.39087	0.01125	0.0599326	no
FBgn0038860	FBgn0038860	CG10825	3R:16955940-16958442	q1	q2	OK	6.07175	7.36724	0.279012	1.44298	0.01125	0.0599326	no
FBgn0010408	FBgn0010408	RpS9	3L:9502989-9504642	q1	q2	OK	3093.95	3607.68	0.221622	2.0127	0.0113	0.0599596	no
FBgn0015618	FBgn0015618	Cdk8	3L:9830184-9831750	q1	q2	OK	14.1265	11.7309	-0.268087	-1.6248	0.0113	0.0599596	no
FBgn0032522	FBgn0032522	CG16848	2L:13412518-13413718	q1	q2	OK	0.223831	0.542232	1.2765	1.98566	0.0113	0.0599596	no
FBgn0034853	FBgn0034853	CG13550	2R:19254411-19264535	q1	q2	OK	21.767	17.2732	-0.333602	-1.4168	0.0113	0.0599596	no
FBgn0034963	FBgn0034963	CG13567	2R:19924242-19925322	q1	q2	OK	26.5698	22.0419	-0.26954	-1.48724	0.0113	0.0599596	no
FBgn0041205	FBgn0041205	key	2R:20671094-20674932	q1	q2	OK	12.4122	9.60971	-0.369189	-1.39306	0.0113	0.0599596	no
FBgn0035311	FBgn0035311	CR15821	3L:2171776-2172773	q1	q2	OK	2.2559	3.3462	0.568818	1.96652	0.0114	0.0603702	no
FBgn0037489	FBgn0037489	CG1234	3R:3069953-3072717	q1	q2	OK	50.4583	58.4613	0.21239	1.56478	0.0114	0.0603702	no
FBgn0038306	FBgn0038306	Art3	3R:11053326-11055161	q1	q2	OK	44.2649	37.9339	-0.222675	-1.44761	0.0114	0.0603702	no
FBgn0034814	FBgn0034814	CG9890	2R:18950269-18951787	q1	q2	OK	16.3592	19.5464	0.256802	1.64292	0.01145	0.0605949	no
FBgn0015572	FBgn0015572	alpha-Est4	3R:3362408-3364333	q1	q2	OK	0.227913	0.46838	1.0392	1.7991	0.0115	0.0607792	no
FBgn0024958	FBgn0024958	Irp-1A	3R:18547041-18550325	q1	q2	OK	39.9865	46.3492	0.213032	1.56005	0.0115	0.0607792	no
FBgn0010583	FBgn0010583	dock	2L:825963-833245	q1	q2	OK	43.2291	37.3763	-0.209881	-1.42273	0.01155	0.060963	no
FBgn0019686	FBgn0019686	lok	2L:20061476-20065675	q1	q2	OK	272.001	316.15	0.216999	1.46479	0.01155	0.060963	no
FBgn0260228	FBgn0260228	CG42502	2L:18810035-18810986	q1	q2	OK	0.341135	0.830214	1.28314	2.09451	0.0116	0.0611866	no
FBgn0030500	FBgn0030500	Ndc80	X:13503697-13506009	q1	q2	OK	24.3709	20.7796	-0.229997	-1.53336	0.0117	0.0615923	no
FBgn0035557	FBgn0035557	CG11353	3L:4533171-4539270	q1	q2	OK	1.1633	1.56288	0.425991	1.51892	0.0117	0.0615923	no
FBgn0040507	FBgn0040507	ACXD	3L:2237609-2243719	q1	q2	OK	0.621072	0.861923	0.472798	1.51999	0.0117	0.0615923	no
FBgn0011742	FBgn0011742	Arp14D	X:16442246-16448001	q1	q2	OK	110.477	127.653	0.208485	1.44894	0.01175	0.0617743	no
FBgn0261606	FBgn0261606	RpL27A	2L:4457185-4458373	q1	q2	OK	3665.05	4244.16	0.211645	1.58185	0.01175	0.0617743	no
FBgn0035945	FBgn0035945	CG5026	3L:8961629-8964852	q1	q2	OK	69.7715	60.1609	-0.213812	-1.44049	0.01185	0.0622592	no
FBgn0027537	FBgn0027537	CG11092	X:13716835-13719943	q1	q2	OK	42.5299	49.2345	0.211192	1.52544	0.0119	0.062399	no
FBgn0030249	FBgn0030249	CG11203	X:10806366-10814329	q1	q2	OK	0.677225	0.936374	0.46745	1.39561	0.0119	0.062399	no
FBgn0033654	FBgn0033654	Sobp	2R:7714667-7727035	q1	q2	OK	2.11251	2.68714	0.347115	1.48797	0.0119	0.062399	no
FBgn0017453	FBgn0017453	Zn72D	3L:16099695-16105488	q1	q2	OK	52.0235	44.8593	-0.213757	-1.41034	0.01205	0.0631442	no
FBgn0030160	FBgn0030160	CG9691	X:9778474-9779079	q1	q2	OK	1.23023	2.29387	0.898858	1.3816	0.0121	0.0633233	no
FBgn0261609	FBgn0261609	eIF-2alpha	X:16339527-16341007	q1	q2	OK	245.201	283.813	0.210976	1.68117	0.0121	0.0633233	no
FBgn0000114	FBgn0000114	aret	2L:12205842-12312795	q1	q2	OK	596.586	693.386	0.216929	1.43986	0.01215	0.0634606	no
FBgn0032298	FBgn0032298	CG6724	2L:10768233-10769964	q1	q2	OK	29.0292	33.9938	0.227769	1.58173	0.01215	0.0634606	no
FBgn0034967	FBgn0034967	eIF-5A	2R:19945346-19947002	q1	q2	OK	1799.41	2083.06	0.211176	1.48697	0.01215	0.0634606	no
FBgn0004868	FBgn0004868	Gdi	2L:9491175-9494855	q1	q2	OK	313.021	268.457	-0.22157	-1.41718	0.0122	0.0635973	no
FBgn0016650	FBgn0016650	Fsh	3R:13551247-13558952	q1	q2	OK	1.16829	1.5458	0.403961	1.5064	0.0122	0.0635973	no
FBgn0261245	FBgn0261245	sing	X:16573329-16577928	q1	q2	OK	2.26588	1.25832	-0.848574	-1.52921	0.0122	0.0635973	no
FBgn0013733	FBgn0013733	shot	2R:9751741-9829615	q1	q2	OK	19.0681	22.0971	0.2127	1.38981	0.01225	0.0637749	no
FBgn0035186	FBgn0035186	CG13912	3L:1189589-1193169	q1	q2	OK	4.35504	3.0219	-0.527229	-1.4021	0.01225	0.0637749	no
FBgn0032596	FBgn0032596	CG17331	2L:16731220-16732129	q1	q2	OK	250.972	216.768	-0.211374	-2.02841	0.01235	0.0642537	no
FBgn0000454	FBgn0000454	Dip-B	3R:9608011-9611401	q1	q2	OK	482.644	416.19	-0.213717	-1.46566	0.01245	0.064648	no
FBgn0025682	FBgn0025682	scf	3L:1298617-1300389	q1	q2	OK	49.292	57.3144	0.217544	1.36918	0.01245	0.064648	no
FBgn0052112	FBgn0052112	CG32112	3L:12734904-12738254	q1	q2	OK	7.02824	8.61105	0.293026	1.48223	0.01245	0.064648	no
FBgn0025457	FBgn0025457	Bub3	3R:25498177-25501141	q1	q2	OK	84.1388	72.2386	-0.220001	-1.44509	0.01255	0.0649986	no
FBgn0027498	FBgn0027498	CG2061	X:10986525-10988697	q1	q2	OK	20.0161	16.9613	-0.23892	-1.44227	0.01255	0.0649986	no
FBgn0034968	FBgn0034968	RpL12	2R:19947922-19949039	q1	q2	OK	2677.58	3101.1	0.211851	1.42484	0.01255	0.0649986	no
FBgn0053526	FBgn0053526	PNUTS	2L:870463-877050	q1	q2	OK	59.8654	69.5319	0.215954	1.40835	0.01255	0.0649986	no
FBgn0026015	FBgn0026015	Top3beta	X:6178503-6182027	q1	q2	OK	48.2242	55.7017	0.207965	1.46993	0.01265	0.0654319	no
FBgn0036152	FBgn0036152	CG6175	3L:11281021-11287887	q1	q2	OK	43.5263	50.374	0.210794	1.50706	0.01265	0.0654319	no
FBgn0004462	FBgn0004462	Pk17E	X:18682498-18700090	q1	q2	OK	48.3205	57.8954	0.260813	1.55626	0.0127	0.0656057	no
FBgn0038983	FBgn0038983	CG5326	3R:18357895-18365639	q1	q2	OK	35.9453	41.9218	0.221898	1.69374	0.0127	0.0656057	no
FBgn0003071	FBgn0003071	Pfk	2R:5997244-6004962	q1	q2	OK	44.7197	51.7263	0.209987	1.41404	0.01275	0.0656945	no
FBgn0003742	FBgn0003742	tra2	2R:10488768-10491857	q1	q2	OK	10.1761	12.6882	0.318293	1.5252	0.01275	0.0656945	no
FBgn0037607	FBgn0037607	CG8036	3R:4493725-4499453	q1	q2	OK	340.128	392.807	0.207741	1.41789	0.01275	0.0656945	no
FBgn0038816	FBgn0038816	Lrrk	3R:16461909-16469856	q1	q2	OK	9.17202	7.89683	-0.215966	-1.49161	0.01275	0.0656945	no
FBgn0015024	FBgn0015024	CkIalpha	X:12547815-12551867	q1	q2	OK	150.701	174.923	0.215025	1.4381	0.0128	0.0658673	no
FBgn0035470	FBgn0035470	CG14980	3L:3896899-3899156	q1	q2	OK	6.82989	8.86407	0.376108	1.45269	0.0128	0.0658674	no
FBgn0026087	FBgn0026087	CG3600	X:1836775-1888227	q1	q2	OK	0.862905	0.540535	-0.674814	-1.41567	0.01285	0.0660398	no
FBgn0030522	FBgn0030522	CG11103	X:13676545-13677419	q1	q2	OK	29.2602	24.426	-0.260524	-1.84952	0.01285	0.0660398	no
FBgn0020251	FBgn0020251	sfl	3L:6488779-6542333	q1	q2	OK	10.4047	12.1632	0.225283	1.51541	0.0129	0.0662117	no
FBgn0028387	FBgn0028387	chm	2L:7412452-7422389	q1	q2	OK	28.9024	24.832	-0.218985	-1.41897	0.0129	0.0662117	no
FBgn0033810	FBgn0033810	CG4646	2R:9106994-9107730	q1	q2	OK	29.8135	36.043	0.273755	2.01921	0.01295	0.0664258	no
FBgn0050467	FBgn0050467	CG30467	2R:11425717-11428840	q1	q2	OK	30.9286	25.8436	-0.259135	-1.39848	0.01305	0.0668959	no
FBgn0050359	FBgn0050359	Mal-A5	2R:4350277-4352597	q1	q2	OK	72.4149	62.6242	-0.209567	-1.39276	0.0132	0.0676215	no
FBgn0010097	FBgn0010097	gammaTub37C	2L:19183969-19185724	q1	q2	OK	135.176	117.134	-0.206682	-1.63168	0.0133	0.0680467	no
FBgn0032348	FBgn0032348	CG4751	2L:11130740-11136003	q1	q2	OK	16.0398	13.8157	-0.215347	-1.45447	0.0133	0.0680467	no
FBgn0261801	FBgn0261801	CG42747	3L:6393691-6479064	q1	q2	OK	2.14565	2.73545	0.350365	1.59932	0.01335	0.0682589	no
FBgn0086895	FBgn0086895	pea	2R:10040660-10044984	q1	q2	OK	28.4678	24.5445	-0.213929	-1.40304	0.0134	0.0684272	no
FBgn0250837	FBgn0250837	dUTPase	2L:11011331-11012138	q1	q2	OK	339.175	292.771	-0.212256	-1.38632	0.0134	0.0684272	no
FBgn0001992	FBgn0001992	Cyp303a1	2L:16294206-16295997	q1	q2	OK	0.808405	1.21397	0.586586	1.64582	0.01345	0.068595	no
FBgn0031769	FBgn0031769	CG9135	2L:6050828-6053498	q1	q2	OK	159.133	138.389	-0.201505	-1.3711	0.01345	0.068595	no
FBgn0004872	FBgn0004872	piwi	2L:10976773-10987416	q1	q2	OK	81.8015	68.1747	-0.26289	-1.47214	0.0135	0.0687624	no
FBgn0033538	FBgn0033538	CG11883	2R:6505168-6528718	q1	q2	OK	18.6714	21.7885	0.222731	1.43332	0.0135	0.0687624	no
FBgn0010246	FBgn0010246	Myo61F	3L:1318481-1329623	q1	q2	OK	11.9912	14.0196	0.225472	1.38596	0.0136	0.0691837	no
FBgn0027594	FBgn0027594	drpr	3L:1715593-1735755	q1	q2	OK	49.817	57.7639	0.21353	1.40695	0.0136	0.0691837	no
FBgn0051216	FBgn0051216	Naam	3R:15497182-15524272	q1	q2	OK	12.4274	10.3647	-0.261844	-1.45359	0.01365	0.069394	no
FBgn0039857	FBgn0039857	RpL6	3R:27420508-27421967	q1	q2	OK	2289.76	2657.83	0.215056	1.34949	0.01375	0.069858	no
FBgn0260008	FBgn0260008	Ucrh	3LHet:606164-606827	q1	q2	OK	307.474	357.031	0.215584	1.56039	0.01385	0.0703215	no
FBgn0030174	FBgn0030174	CG15312	X:9951126-9964899	q1	q2	OK	27.6337	32.3661	0.228057	1.52436	0.01405	0.0711564	no
FBgn0033539	FBgn0033539	Git	2R:6529322-6532925	q1	q2	OK	15.1061	17.6888	0.227706	1.506	0.01405	0.0711564	no
FBgn0037696	FBgn0037696	CG9362	3R:5281233-5282264	q1	q2	OK	12.4265	9.91455	-0.325799	-1.94329	0.01405	0.0711565	no
FBgn0259227	FBgn0259227	CG42327	3R:7481874-7499697	q1	q2	OK	13.8733	16.0153	0.207142	1.37937	0.01405	0.0711564	no
FBgn0261592	FBgn0261592	RpS6	X:7792468-7795362	q1	q2	OK	2589.75	3010.02	0.216957	1.7427	0.0141	0.0713645	no
FBgn0037537	FBgn0037537	CG2767	3R:3827283-3833841	q1	q2	OK	10.2139	16.2419	0.669184	1.39754	0.01415	0.0715724	no
FBgn0032223	FBgn0032223	GATAd	2L:10333913-10338441	q1	q2	OK	61.3808	53.2715	-0.204423	-1.55932	0.01425	0.0720327	no
FBgn0015034	FBgn0015034	Cyp4e1	2R:4334973-4339404	q1	q2	OK	0.45805	0.808039	0.81892	1.47216	0.0143	0.0722398	no
FBgn0002906	FBgn0002906	mus309	3R:7561168-7567505	q1	q2	OK	25.8367	22.2019	-0.218735	-1.4382	0.01435	0.072401	no
FBgn0010452	FBgn0010452	trn	3L:13107372-13111177	q1	q2	OK	1.18752	0.870703	-0.447703	-1.5601	0.01435	0.072401	no
FBgn0053303	FBgn0053303	CG33303	2L:10374185-10375790	q1	q2	OK	100.363	115.605	0.203966	1.57615	0.0145	0.0731118	no
FBgn0022359	FBgn0022359	Sodh-2	3R:6702105-6705041	q1	q2	OK	22.5339	26.59	0.238786	1.62256	0.01455	0.0733177	no
FBgn0029775	FBgn0029775	Vsx1	X:5488305-5506266	q1	q2	OK	0.361296	0.554785	0.618746	1.44085	0.0146	0.0735234	no
FBgn0001208	FBgn0001208	Hn	3L:7753576-7756268	q1	q2	OK	2.5214	1.84949	-0.4471	-1.42885	0.01465	0.0737288	no
FBgn0035590	FBgn0035590	CG10673	3L:5129483-5132495	q1	q2	OK	14.3584	19.17	0.416954	1.36081	0.0147	0.073934	no
FBgn0030049	FBgn0030049	Trf4-1	X:8454667-8461653	q1	q2	OK	65.2595	56.7225	-0.202267	-1.3516	0.01475	0.0740924	no
FBgn0039993	FBgn0039993	CG17691	U:1178800-1184774	q1	q2	OK	144.22	124.689	-0.209932	-1.55331	0.01475	0.0740924	no
FBgn0028491	FBgn0028491	CG2930	X:3766453-3774329	q1	q2	OK	11.037	12.9971	0.235842	1.43789	0.0148	0.0742969	no
FBgn0027567	FBgn0027567	CG8108	3L:9857705-9863774	q1	q2	OK	147.498	128.189	-0.202421	-1.30247	0.01485	0.0743614	no
FBgn0030012	FBgn0030012	CG18262	X:8046980-8048566	q1	q2	OK	13.0765	10.9489	-0.256198	-1.49578	0.01485	0.0743614	no
FBgn0036684	FBgn0036684	CG3764	3L:16987810-16995374	q1	q2	OK	19.7926	17.1291	-0.208512	-1.38222	0.01485	0.0743614	no
FBgn0037261	FBgn0037261	CG9775	3R:463731-467317	q1	q2	OK	41.2412	35.4183	-0.219591	-1.35578	0.01485	0.0743614	no
FBgn0037092	FBgn0037092	M6	3L:21500951-21508984	q1	q2	OK	17.0833	13.3001	-0.36115	-1.50501	0.01495	0.0748154	no
FBgn0020633	FBgn0020633	Mcm7	3L:8884689-8887410	q1	q2	OK	109.938	95.3608	-0.205221	-1.51623	0.015	0.0749251	no
FBgn0035287	FBgn0035287	CG13937	3L:1876550-1883037	q1	q2	OK	0.969549	0.6098	-0.668978	-1.36726	0.015	0.0749251	no
FBgn0037721	FBgn0037721	CG9427	3R:5450874-5452187	q1	q2	OK	6.59004	8.55935	0.377213	1.8469	0.015	0.0749251	no
FBgn0037149	FBgn0037149	CG14561	3L:22059041-22060067	q1	q2	OK	28.4199	23.9501	-0.246868	-1.67255	0.01505	0.0750812	no
FBgn0039711	FBgn0039711	CG7824	3R:25683373-25684638	q1	q2	OK	8.46031	6.81096	-0.312851	-1.32562	0.01505	0.0750812	no
FBgn0000422	FBgn0000422	Ddc	2L:19114400-19120300	q1	q2	OK	0.633812	1.15871	0.870397	1.43389	0.0151	0.0752837	no
FBgn0032499	FBgn0032499	CG6116	2L:13286789-13289561	q1	q2	OK	14.4748	16.9547	0.228145	1.50975	0.01515	0.075486	no
FBgn0039302	FBgn0039302	Nup358	3R:21075315-21084394	q1	q2	OK	115.506	100.429	-0.201789	-1.38646	0.0152	0.075641	no
FBgn0039481	FBgn0039481	Cpr97Eb	3R:22915416-22916845	q1	q2	OK	0.10437	0.520806	2.31904	2.16322	0.0152	0.075641	no
FBgn0262526	FBgn0262526	vas	2L:15061655-15074311	q1	q2	OK	10.2561	14.6041	0.5099	1.55537	0.01525	0.0758427	no
FBgn0053177	FBgn0053177	CG33177	X:14975581-14976226	q1	q2	OK	0.359701	2.2879	2.66916	3.8715	0.0153	0.075997	no
FBgn0262560	FBgn0262560	wcd	2R:12233342-12235003	q1	q2	OK	18.1465	21.3464	0.2343	1.54241	0.0153	0.075997	no
FBgn0025874	FBgn0025874	Meics	3L:13955753-13957793	q1	q2	OK	13.541	15.9784	0.238789	1.55117	0.01535	0.0761508	no
FBgn0039043	FBgn0039043	CG17121	3R:18870385-18873910	q1	q2	OK	3.25757	4.26418	0.388475	1.64305	0.01535	0.0761508	no
FBgn0035641	FBgn0035641	CG5568	3L:5864601-5866618	q1	q2	OK	50.1404	43.4592	-0.206313	-1.57183	0.0154	0.0763516	no
FBgn0033627	FBgn0033627	CG13204	2R:7254215-7257789	q1	q2	OK	3.50036	2.74195	-0.352301	-1.3944	0.01545	0.0765521	no
FBgn0039920	FBgn0039920	CG11360	4:701244-706796	q1	q2	OK	13.1845	15.5412	0.237259	1.65775	0.0155	0.0767523	no
FBgn0011202	FBgn0011202	dia	2L:20758146-20767536	q1	q2	OK	36.9896	31.831	-0.216686	-1.35812	0.01555	0.0767625	no
FBgn0032129	FBgn0032129	jp	2L:9547719-9566750	q1	q2	OK	1.84309	1.45537	-0.340739	-1.37177	0.01555	0.0767625	no
FBgn0033544	FBgn0033544	CG7220	2R:6618860-6626116	q1	q2	OK	44.3151	51.1807	0.207801	1.49488	0.01555	0.0767625	no
FBgn0037679	FBgn0037679	CG8866	3R:5157782-5160436	q1	q2	OK	22.9529	26.9112	0.229528	1.40481	0.01555	0.0767625	no
FBgn0262679	FBgn0262679	CG43149	3L:53948-54884	q1	q2	OK	0.166218	0.887175	2.41614	3.34238	0.01555	0.0767625	no
FBgn0035356	FBgn0035356	CG16986	3L:2600366-2630072	q1	q2	OK	20.9812	15.2493	-0.460357	-2.02871	0.0156	0.0769619	no
FBgn0261262	FBgn0261262	CG42613	3R:14754917-14803810	q1	q2	OK	0.459221	0.321339	-0.515093	-1.39805	0.01565	0.0771611	no
FBgn0010409	FBgn0010409	RpL18A	2R:13432724-13434999	q1	q2	OK	3032.74	3495.24	0.204771	1.32577	0.01575	0.0775109	no
FBgn0027375	FBgn0027375	RecQ5	3L:14615909-14625173	q1	q2	OK	35.1791	30.3258	-0.214174	-1.41825	0.01575	0.0775109	no
FBgn0030676	FBgn0030676	CG12379	X:15626214-15627972	q1	q2	OK	8.8298	12.5199	0.503774	1.38559	0.01575	0.0775109	no
FBgn0261461	FBgn0261461	RhoGAP18B	X:19030258-19059362	q1	q2	OK	36.7522	31.0652	-0.242532	-1.36283	0.0158	0.0777092	no
FBgn0031734	FBgn0031734	CG11147	2L:5724657-5760047	q1	q2	OK	4.55711	6.89815	0.598091	1.65367	0.01585	0.0778595	no
FBgn0259822	FBgn0259822	Ca-beta	2L:11159269-11170471	q1	q2	OK	2.07979	1.56383	-0.411352	-1.32328	0.01585	0.0778595	no
FBgn0027571	FBgn0027571	CG3523	2L:3056614-3068184	q1	q2	OK	43.1049	49.4988	0.199541	1.35803	0.0159	0.0780572	no
FBgn0010300	FBgn0010300	brat	2L:19133805-19177972	q1	q2	OK	190.432	165.813	-0.199719	-1.35927	0.01595	0.0782547	no
FBgn0034109	FBgn0034109	CG7747	2R:12178957-12181631	q1	q2	OK	26.9802	22.4167	-0.267329	-1.375	0.01605	0.0786489	no
FBgn0051999	FBgn0051999	CG31999	4:235634-246581	q1	q2	OK	0.837639	0.572059	-0.550165	-1.68455	0.01605	0.0786489	no
FBgn0010412	FBgn0010412	RpS19a	X:16531911-16532953	q1	q2	OK	1828.19	2101.84	0.201232	1.36513	0.0161	0.0788457	no
FBgn0028397	FBgn0028397	Tob	X:15973046-15985369	q1	q2	OK	16.856	14.5025	-0.216961	-1.53683	0.01625	0.0792893	no
FBgn0029738	FBgn0029738	CG4068	X:4820693-4832077	q1	q2	OK	80.0715	69.6014	-0.202173	-1.38124	0.01625	0.0792893	no
FBgn0032700	FBgn0032700	CG10338	2L:18695732-18698571	q1	q2	OK	20.3387	17.4323	-0.222464	-1.5867	0.01625	0.0792893	no
FBgn0034253	FBgn0034253	CG10936	2R:13492455-13526639	q1	q2	OK	1.66577	2.1266	0.352357	1.40305	0.01625	0.0792893	no
FBgn0037315	FBgn0037315	Cerk	3R:1184584-1194027	q1	q2	OK	33.9259	39.2665	0.210915	1.38575	0.01625	0.0792893	no
FBgn0037409	FBgn0037409	CG15589	3R:2024534-2033403	q1	q2	OK	0.737226	1.03897	0.494978	1.47222	0.01625	0.0792893	no
FBgn0000382	FBgn0000382	csw	X:1988268-2007698	q1	q2	OK	75.2999	86.5186	0.200362	1.40365	0.01635	0.0796801	no
FBgn0030679	FBgn0030679	CG8206	X:15633278-15634275	q1	q2	OK	45.0978	52.5887	0.221696	1.66394	0.01635	0.0796801	no
FBgn0035232	FBgn0035232	CG12099	3L:1555362-1568608	q1	q2	OK	38.2092	45.5346	0.253045	1.47347	0.0164	0.0798752	no
FBgn0013763	FBgn0013763	CG5210	2R:12560965-12618889	q1	q2	OK	223.991	188.616	-0.247986	-1.36978	0.0165	0.0803134	no
FBgn0002579	FBgn0002579	RpL36	X:522349-523495	q1	q2	OK	2316.05	2658.2	0.198784	1.34438	0.01655	0.0805078	no
FBgn0039490	FBgn0039490	CG5882	3R:22944367-22947312	q1	q2	OK	0.0213394	3.74936	7.45698	4.59287	0.0166	0.080702	no
FBgn0025836	FBgn0025836	RhoGAP1A	X:23839-36727	q1	q2	OK	32.9683	37.8962	0.200976	1.3901	0.01665	0.0808469	no
FBgn0086897	FBgn0086897	sqd	3R:9461213-9472026	q1	q2	OK	379.293	444.875	0.230086	1.37929	0.01665	0.0808469	no
FBgn0032516	FBgn0032516	CG9293	2L:13385847-13387299	q1	q2	OK	44.6418	38.2959	-0.221205	-1.25754	0.0167	0.0809915	no
FBgn0041627	FBgn0041627	Ku80	2L:15768511-15773119	q1	q2	OK	15.2476	17.8198	0.224902	1.50642	0.0167	0.0809915	no
FBgn0026869	FBgn0026869	Thd1	4:565888-578440	q1	q2	OK	20.7351	23.8559	0.202271	1.49836	0.01675	0.0811848	no
FBgn0032518	FBgn0032518	RpL24	2L:13394122-13395115	q1	q2	OK	1590.18	1827.67	0.200818	1.80042	0.01685	0.0816201	no
FBgn0000358	FBgn0000358	Cp19	3L:8722964-8723704	q1	q2	OK	1490.07	1714.95	0.202785	1.94204	0.017	0.0822969	no
FBgn0037815	FBgn0037815	Rrp46	3R:6239022-6241766	q1	q2	OK	18.0804	22.4849	0.314529	1.80005	0.01705	0.0823895	no
FBgn0038629	FBgn0038629	CG14304	3R:14416821-14447049	q1	q2	OK	0.248867	0.431445	0.7938	1.4698	0.01705	0.0823895	no
FBgn0262484	FBgn0262484	CG43074	3L:3483926-3484620	q1	q2	OK	5.06112	3.37784	-0.583356	-2.21833	0.01705	0.0823895	no
FBgn0015777	FBgn0015777	nrv2	2L:6789760-6798864	q1	q2	OK	7.24534	8.74402	0.271243	1.42345	0.0171	0.0824817	no
FBgn0033155	FBgn0033155	Br140	2R:3160036-3165580	q1	q2	OK	61.2068	70.088	0.195474	1.35493	0.0171	0.0824817	no
FBgn0044823	FBgn0044823	Spec2	3R:1442367-1449810	q1	q2	OK	42.565	36.5484	-0.219859	-1.54341	0.0171	0.0824817	no
FBgn0031107	FBgn0031107	HERC2	X:20265504-20283274	q1	q2	OK	13.473	15.4589	0.19837	1.33209	0.01725	0.0831051	no
FBgn0050194	FBgn0050194	CG30194	2R:18943018-18950125	q1	q2	OK	1.02864	0.295834	-1.79788	-1.41025	0.01725	0.0831051	no
FBgn0015544	FBgn0015544	spag	2R:20046887-20049021	q1	q2	OK	31.7562	27.3892	-0.21343	-1.47533	0.01735	0.0835367	no
FBgn0035710	FBgn0035710	SP1173	3L:6682424-6696619	q1	q2	OK	7.4743	6.30221	-0.246081	-1.42468	0.0174	0.0836768	no
FBgn0261597	FBgn0261597	RpS26	2L:18442497-18443237	q1	q2	OK	2200.06	2525.2	0.198859	1.31356	0.0174	0.0836768	no
FBgn0039564	FBgn0039564	CG5527	3R:23780638-23783048	q1	q2	OK	0.445726	0.689316	0.629009	1.50126	0.01745	0.0838668	no
FBgn0034537	FBgn0034537	DMAP1	2R:16531535-16533370	q1	q2	OK	41.6685	36.0583	-0.208623	-1.48773	0.0175	0.0840567	no
FBgn0000339	FBgn0000339	cni	2L:16309593-16310736	q1	q2	OK	74.5231	64.0388	-0.218742	-1.50589	0.01755	0.0842463	no
FBgn0025335	FBgn0025335	CG4585	2R:19750484-19752917	q1	q2	OK	87.6579	100.472	0.196831	1.5562	0.0176	0.0843851	no
FBgn0039559	FBgn0039559	Mes-4	3R:23758703-23763571	q1	q2	OK	77.5349	67.6197	-0.197401	-1.38372	0.0176	0.0843851	no
FBgn0023170	FBgn0023170	RpL39	2R:19949372-19949952	q1	q2	OK	9991.16	11479	0.200278	4.42853	0.01765	0.0845237	no
FBgn0035355	FBgn0035355	CG16985	3L:2595812-2600242	q1	q2	OK	9.4918	6.13177	-0.630379	-1.418	0.01765	0.0845237	no
FBgn0015324	FBgn0015324	Vha26	3R:1417452-1420429	q1	q2	OK	282.832	324.272	0.19726	1.42324	0.0177	0.0847124	no
FBgn0004066	FBgn0004066	Pros28.1	X:16170304-16171620	q1	q2	OK	246.872	214.905	-0.200063	-1.65566	0.0178	0.0849878	no
FBgn0035802	FBgn0035802	CG33275	3L:7586205-7632681	q1	q2	OK	14.555	16.9912	0.223274	1.32888	0.0178	0.0849878	no
FBgn0040398	FBgn0040398	CG14629	X:945556-946664	q1	q2	OK	1.10364	1.69642	0.620227	1.67183	0.0178	0.0849878	no
FBgn0261722	FBgn0261722	fwe	3L:15803217-15809515	q1	q2	OK	58.7468	68.7838	0.227558	1.49939	0.0178	0.0849878	no
FBgn0261113	FBgn0261113	Xrp1	3R:14740689-14752571	q1	q2	OK	17.4895	20.4275	0.224025	1.29227	0.01785	0.0851758	no
FBgn0037102	FBgn0037102	CG7172	3L:21561158-21562012	q1	q2	OK	51.4884	43.9691	-0.227756	-1.72513	0.0179	0.0853635	no
FBgn0004656	FBgn0004656	fs(1)h	X:7933975-7955469	q1	q2	OK	112.202	129.438	0.206162	1.33538	0.01795	0.085551	no
FBgn0032318	FBgn0032318	CG14072	2L:10917138-10964128	q1	q2	OK	0.713989	0.0534883	-3.73861	-1.0312	0.018	0.0856873	no
FBgn0045800	FBgn0045800	Uhg1	2R:13586601-13590827	q1	q2	OK	2.8831	4.44331	0.624012	2.18064	0.018	0.0856873	no
FBgn0037890	FBgn0037890	CG17734	3R:7067929-7069700	q1	q2	OK	84.7169	72.9523	-0.215696	-1.39893	0.01805	0.0858742	no
FBgn0034961	FBgn0034961	CG3163	2R:19916843-19918078	q1	q2	OK	23.9935	20.3629	-0.236703	-1.56481	0.01815	0.0862987	no
FBgn0030510	FBgn0030510	CG12177	X:13571931-13574429	q1	q2	OK	24.8233	21.2915	-0.221414	-1.5124	0.0182	0.0864851	no
FBgn0029114	FBgn0029114	Tollo	3L:15228740-15235932	q1	q2	OK	20.6202	23.662	0.198512	1.4575	0.01825	0.0866713	no
FBgn0043457	FBgn0043457	CG5180	3R:16383651-16385833	q1	q2	OK	19.9153	24.1282	0.276847	1.38069	0.0183	0.0868572	no
FBgn0028429	FBgn0028429	I-2	3L:9827459-9829896	q1	q2	OK	50.2649	43.6376	-0.203977	-1.28753	0.01835	0.0870429	no
FBgn0003701	FBgn0003701	thr	2R:13748303-13753397	q1	q2	OK	26.6005	23.1155	-0.202596	-1.39998	0.01845	0.0873104	no
FBgn0005533	FBgn0005533	RpS17	3L:9421788-9422917	q1	q2	OK	2211.74	2535.49	0.197082	1.91502	0.01845	0.0873104	no
FBgn0037203	FBgn0037203	slif	3L:22874145-22886929	q1	q2	OK	88.9088	101.988	0.198007	1.43793	0.01845	0.0873104	no
FBgn0260635	FBgn0260635	th	3L:16031504-16043755	q1	q2	OK	41.4712	35.9782	-0.204986	-1.33855	0.01845	0.0873104	no
FBgn0036837	FBgn0036837	CG18135	3L:18983113-18993708	q1	q2	OK	41.2143	48.5426	0.236107	1.42823	0.0185	0.0874953	no
FBgn0003042	FBgn0003042	Pc	3L:21297816-21311076	q1	q2	OK	14.9445	18.2169	0.285667	1.38366	0.01855	0.08768	no
FBgn0039326	FBgn0039326	CG10562	3R:21146774-21148473	q1	q2	OK	1.91288	1.353	-0.499579	-1.63639	0.0186	0.0878126	no
FBgn0051414	FBgn0051414	CG31414	3R:19530525-19533930	q1	q2	OK	0.605906	0.360514	-0.749041	-1.62076	0.0186	0.0878126	no
FBgn0016698	FBgn0016698	Ptpa	2L:3377007-3378586	q1	q2	OK	17.066	14.3948	-0.245573	-1.54944	0.0187	0.0881288	no
FBgn0027084	FBgn0027084	Aats-lys	X:9500395-9502917	q1	q2	OK	148.424	170.148	0.19706	1.33641	0.0187	0.0881288	no
FBgn0036987	FBgn0036987	CG5274	3L:20419294-20420766	q1	q2	OK	9.95476	12.0357	0.273861	1.38589	0.0187	0.0881288	no
FBgn0000274	FBgn0000274	Pka-C2	3R:26521257-26522860	q1	q2	OK	0.241221	0.493589	1.03295	1.65711	0.01885	0.0886271	no
FBgn0010551	FBgn0010551	l(2)03709	2R:14706971-14717180	q1	q2	OK	323.36	281.669	-0.199137	-1.55429	0.01885	0.0886271	no
FBgn0016726	FBgn0016726	RpL29	2R:17181273-17183092	q1	q2	OK	3559.38	4114.74	0.209178	3.70878	0.01885	0.0886271	no
FBgn0034259	FBgn0034259	CG6459	2R:13558813-13560148	q1	q2	OK	187.263	214.641	0.196864	1.61228	0.01885	0.0886271	no
FBgn0026630	FBgn0026630	nes	3L:19250510-19253779	q1	q2	OK	60.5704	52.6462	-0.202282	-1.47354	0.0189	0.0887059	no
FBgn0028717	FBgn0028717	Lnk	3R:21714264-21718999	q1	q2	OK	38.1775	43.9532	0.203247	1.3298	0.0189	0.0887059	no
FBgn0036752	FBgn0036752	Adgf-A	3L:17744817-17757253	q1	q2	OK	8.94399	10.5771	0.241958	1.52743	0.0189	0.0887059	no
FBgn0261477	FBgn0261477	slim	2R:14328461-14333037	q1	q2	OK	29.6696	34.1528	0.20302	1.36553	0.01895	0.0888885	no
FBgn0023090	FBgn0023090	dtr	2L:21361215-21367297	q1	q2	OK	3.26053	3.90038	0.25851	1.50147	0.019	0.0890708	no
FBgn0000455	FBgn0000455	Dip-C	3R:8237530-8239460	q1	q2	OK	27.9708	24.1409	-0.212445	-1.34878	0.0192	0.0898506	no
FBgn0038762	FBgn0038762	CG4836	3R:15839593-15847038	q1	q2	OK	0.35446	0.777856	1.13388	1.35619	0.0192	0.0898506	no
FBgn0085220	FBgn0085220	CG34191	2R:12835801-12842770	q1	q2	OK	49.5785	69.5834	0.48903	1.44619	0.0192	0.0898506	no
FBgn0036028	FBgn0036028	CG16717	3L:9672328-9674160	q1	q2	OK	19.3948	22.7496	0.230171	1.55956	0.01935	0.0903414	no
FBgn0037076	FBgn0037076	ebd2	3L:21337132-21348149	q1	q2	OK	23.1714	27.0179	0.221574	1.32749	0.01935	0.0903414	no
FBgn0053318	FBgn0053318	CR33318	2L:20923954-20924534	q1	q2	OK	0.552579	1.43862	1.38044	2.45579	0.01935	0.0903414	no
FBgn0261338	FBgn0261338	CG42623	U:383098-474235	q1	q2	OK	0.251054	0.66504	1.40544	2.09724	0.01935	0.0903414	no
FBgn0004957	FBgn0004957	por	X:18271553-18273884	q1	q2	OK	12.8916	15.0822	0.226415	1.54448	0.01945	0.0907025	no
FBgn0038912	FBgn0038912	CG6656	3R:17701014-17703510	q1	q2	OK	2.37166	1.69348	-0.48591	-1.39434	0.01945	0.0907025	no
FBgn0005666	FBgn0005666	bt	4:745029-796707	q1	q2	OK	1.7675	1.52109	-0.216608	-1.39619	0.0195	0.0908298	no
FBgn0031413	FBgn0031413	CG9967	2L:2308757-2358181	q1	q2	OK	7.28672	5.98004	-0.285112	-1.45309	0.0195	0.0908298	no
FBgn0003557	FBgn0003557	Su(dx)	2L:2037801-2044373	q1	q2	OK	53.95	61.8955	0.198212	1.3409	0.01955	0.0909041	no
FBgn0023076	FBgn0023076	Clk	3L:7757070-7768703	q1	q2	OK	1.0428	1.35775	0.380747	1.34195	0.01955	0.0909041	no
FBgn0262160	FBgn0262160	CG9932	2L:13022670-13060115	q1	q2	OK	8.07343	9.33072	0.208806	1.31778	0.01955	0.0909041	no
FBgn0031606	FBgn0031606	CG15439	2L:4449288-4453004	q1	q2	OK	21.7921	18.8901	-0.20617	-1.39626	0.0196	0.0910837	no
FBgn0003390	FBgn0003390	shf	X:6665268-6673692	q1	q2	OK	3.07546	1.86415	-0.722283	-1.30638	0.0197	0.0913893	no
FBgn0016926	FBgn0016926	Pino	2L:1114651-1128953	q1	q2	OK	80.3054	92.1064	0.197803	1.40013	0.0197	0.0913893	no
FBgn0034987	FBgn0034987	CG3363	2R:20074225-20082813	q1	q2	OK	32.417	28.3316	-0.194339	-1.3258	0.0197	0.0913893	no
FBgn0031238	FBgn0031238	CG3645	2L:252588-271762	q1	q2	OK	16.5159	13.0086	-0.344389	-1.57504	0.01975	0.0915682	no
FBgn0031253	FBgn0031253	CG11885	2L:420886-421407	q1	q2	OK	36.6439	30.2597	-0.276174	-2.17448	0.01985	0.0919254	no
FBgn0261998	FBgn0261998	CG42816	3L:17785194-17791024	q1	q2	OK	0.525754	0.711971	0.43743	1.48946	0.01985	0.0919254	no
FBgn0259682	FBgn0259682	CG42351	2R:14642499-14648577	q1	q2	OK	896.316	782.992	-0.195009	-1.27402	0.01995	0.0923351	no
FBgn0042175	FBgn0042175	CG18858	2L:20457056-20459082	q1	q2	OK	1.62209	1.16718	-0.474821	-1.5157	0.02	0.092513	no
FBgn0030248	FBgn0030248	CG15207	X:10800116-10803230	q1	q2	OK	0.727411	0.99032	0.445126	1.34797	0.0201	0.0929219	no
FBgn0013995	FBgn0013995	Calx	3R:16803997-16840182	q1	q2	OK	59.6205	51.795	-0.202995	-1.35556	0.02015	0.0930456	no
FBgn0033806	FBgn0033806	FLASH	2R:9094260-9099680	q1	q2	OK	8.00389	6.80891	-0.233278	-1.34493	0.02015	0.0930456	no
FBgn0033204	FBgn0033204	CG2065	2R:3551291-3552774	q1	q2	OK	0.323506	0.624991	0.950043	1.66931	0.0202	0.093169	no
FBgn0036522	FBgn0036522	CG7372	3L:15606283-15640837	q1	q2	OK	52.2579	45.7312	-0.192471	-1.28474	0.0202	0.093169	no
FBgn0034021	FBgn0034021	CG8180	2R:11359969-11370338	q1	q2	OK	227.296	198.808	-0.193193	-1.40699	0.02025	0.0933459	no
FBgn0020513	FBgn0020513	ade5	X:12651792-12654651	q1	q2	OK	38.7958	44.6426	0.20252	1.45972	0.02035	0.0937528	no
FBgn0030645	FBgn0030645	CG6308	X:15366196-15366892	q1	q2	OK	6.65371	8.71445	0.389251	1.85853	0.0204	0.0939292	no
FBgn0035702	FBgn0035702	CG10147	3L:6479696-6481524	q1	q2	OK	3.23382	4.09184	0.339512	1.53378	0.02045	0.0941053	no
FBgn0069354	FBgn0069354	Porin2	2L:10845782-10847044	q1	q2	OK	0.122479	0.583738	2.25279	2.74633	0.0205	0.094227	no
FBgn0086783	FBgn0086783	Mhc	2L:16766736-16788766	q1	q2	OK	12.3269	10.7259	-0.200704	-1.25893	0.0205	0.094227	no
FBgn0024887	FBgn0024887	kin17	3L:20349908-20351431	q1	q2	OK	22.5695	19.3186	-0.224385	-1.4621	0.02055	0.0942945	no
FBgn0036395	FBgn0036395	CG17361	3L:13990292-13992346	q1	q2	OK	5.74671	3.97305	-0.532487	-1.25125	0.02055	0.0942945	no
FBgn0040918	FBgn0040918	schlank	X:6151700-6161260	q1	q2	OK	82.7946	95.0595	0.199295	1.51962	0.02055	0.0942945	no
FBgn0011020	FBgn0011020	Sas-4	3R:2977075-2979886	q1	q2	OK	28.1326	24.4789	-0.2007	-1.35152	0.02065	0.0946449	no
FBgn0014189	FBgn0014189	Hel25E	2L:5539325-5542310	q1	q2	OK	244.854	214.169	-0.193173	-1.30768	0.02065	0.0946448	no
FBgn0029608	FBgn0029608	CG3091	X:2146364-2148167	q1	q2	OK	0.658062	0.357828	-0.878959	-1.26105	0.0207	0.0946573	no
FBgn0030484	FBgn0030484	CG1681	X:13298788-13303249	q1	q2	OK	10.6446	8.70327	-0.290495	-1.58948	0.0207	0.0946573	no
FBgn0034641	FBgn0034641	mahj	2R:17512542-17521675	q1	q2	OK	58.9427	67.2913	0.191106	1.36047	0.0207	0.0946573	no
FBgn0052529	FBgn0052529	CG32529	X:19760178-19800720	q1	q2	OK	8.88836	10.221	0.201553	1.25243	0.0207	0.0946573	no
FBgn0011336	FBgn0011336	OstStt3	3R:20891526-20895372	q1	q2	OK	65.1709	74.9746	0.202175	1.37407	0.0208	0.0950603	no
FBgn0003261	FBgn0003261	Rm62	3R:1826152-1834301	q1	q2	OK	542.05	627.963	0.212255	1.29877	0.02085	0.0951801	no
FBgn0031973	FBgn0031973	Spn28D	2L:8004547-8007253	q1	q2	OK	0.643531	0.973042	0.596492	1.50306	0.02085	0.0951801	no
FBgn0026061	FBgn0026061	Mipp1	3L:16556728-16566430	q1	q2	OK	14.1593	12.0162	-0.236771	-1.50285	0.0209	0.0952997	no
FBgn0028406	FBgn0028406	Drep-4	2L:13261009-13286409	q1	q2	OK	18.1374	21.9454	0.274945	1.42401	0.0209	0.0952997	no
FBgn0030040	FBgn0030040	CG15347	X:8352526-8354927	q1	q2	OK	1.60333	2.37963	0.569666	1.36923	0.02105	0.0959291	no
FBgn0021873	FBgn0021873	Gef26	2L:6323766-6331552	q1	q2	OK	49.8203	43.5915	-0.192686	-1.32711	0.0211	0.0961022	no
FBgn0034744	FBgn0034744	Vps20	2R:18495814-18500881	q1	q2	OK	84.2639	72.9209	-0.208582	-1.21391	0.02115	0.0961658	no
FBgn0038878	FBgn0038878	CG3301	3R:17099964-17101973	q1	q2	OK	1.1851	1.80265	0.605104	1.30186	0.02115	0.0961658	no
FBgn0086698	FBgn0086698	frtz	2L:1710465-1715861	q1	q2	OK	10.381	8.73891	-0.248414	-1.31082	0.02115	0.0961658	no
FBgn0033549	FBgn0033549	mms4	2R:6698598-6700835	q1	q2	OK	16.8727	13.4634	-0.32565	-1.30371	0.0213	0.096738	no
FBgn0051720	FBgn0051720	CG31720	2L:10234584-10238317	q1	q2	OK	1.50538	1.96448	0.38402	1.54288	0.0213	0.096738	no
FBgn0024234	FBgn0024234	gbb	2R:19739105-19740772	q1	q2	OK	6.47254	7.8069	0.270418	1.40035	0.02135	0.0968552	no
FBgn0037279	FBgn0037279	CG1129	3R:639057-641747	q1	q2	OK	37.5229	32.462	-0.209018	-1.35853	0.02135	0.0968552	no
FBgn0016059	FBgn0016059	Sema-1b	2R:13560343-13571000	q1	q2	OK	103.904	90.9616	-0.191922	-1.37296	0.02145	0.0971987	no
FBgn0036980	FBgn0036980	RhoBTB	3L:20369311-20375500	q1	q2	OK	64.7581	56.7252	-0.191071	-1.42161	0.02145	0.0971987	no
FBgn0030554	FBgn0030554	CG1434	X:14132021-14134188	q1	q2	OK	7.86686	9.34782	0.248841	1.43817	0.0216	0.0977678	no
FBgn0034488	FBgn0034488	CG11208	2R:16127491-16132904	q1	q2	OK	106.788	93.5501	-0.190939	-1.31014	0.0216	0.0977678	no
FBgn0003279	FBgn0003279	RpL4	3R:23748514-23750644	q1	q2	OK	1957.33	2256.44	0.20516	1.3898	0.02165	0.0978834	no
FBgn0262112	FBgn0262112	sro	3R:25620357-25625055	q1	q2	OK	4.03087	7.0141	0.799166	1.6251	0.02165	0.0978834	no
FBgn0004903	FBgn0004903	Rb97D	3R:22697850-22701464	q1	q2	OK	32.3748	27.8188	-0.21881	-1.35057	0.0217	0.0980541	no
FBgn0001491	FBgn0001491	l(1)10Bb	X:11218330-11219332	q1	q2	OK	45.2632	38.8155	-0.221706	-1.75391	0.02175	0.0981139	no
FBgn0025628	FBgn0025628	CG4199	X:1960467-1969933	q1	q2	OK	107.559	93.2905	-0.205322	-1.42021	0.02175	0.0981139	no
FBgn0039234	FBgn0039234	nct	3R:20677293-20681965	q1	q2	OK	60.1169	52.0141	-0.208866	-1.51487	0.02175	0.0981139	no
FBgn0035995	FBgn0035995	CG3529	3L:9439974-9444658	q1	q2	OK	23.3657	27.0427	0.210848	1.28412	0.0219	0.098735	no
FBgn0051467	FBgn0051467	CG31467	3R:6530891-6532585	q1	q2	OK	1.28712	1.78541	0.4721	1.56211	0.02195	0.0989047	no
FBgn0033766	FBgn0033766	CG8771	2R:8567471-8573670	q1	q2	OK	41.4086	36.2358	-0.192514	-1.39894	0.02205	0.0992994	no
FBgn0002772	FBgn0002772	Mlc1	3R:23483284-23485921	q1	q2	OK	7.39515	5.80957	-0.348148	-1.29723	0.0221	0.0994128	no
FBgn0011327	FBgn0011327	Uch-L3	3L:9468818-9470073	q1	q2	OK	85.4562	74.5074	-0.197801	-1.52604	0.0221	0.0994128	no
FBgn0033401	FBgn0033401	CG1968	2R:5174340-5179059	q1	q2	OK	17.5121	13.6382	-0.360704	-1.4686	0.02215	0.09947	no
FBgn0051550	FBgn0051550	CG31550	3R:1311253-1315211	q1	q2	OK	14.8674	17.2356	0.213236	1.22843	0.02215	0.09947	no
FBgn0261285	FBgn0261285	Ppcs	3R:14966717-14973629	q1	q2	OK	23.3037	26.8869	0.206346	1.49786	0.02215	0.09947	no
FBgn0002069	FBgn0002069	Aats-asp	2R:8767823-8770675	q1	q2	OK	143.782	163.682	0.187012	1.42122	0.0222	0.0995271	no
FBgn0028684	FBgn0028684	Tbp-1	3R:19578599-19583860	q1	q2	OK	170.724	145.121	-0.234407	-1.46959	0.0222	0.0995271	no
FBgn0038704	FBgn0038704	CG5316	3R:15229176-15232016	q1	q2	OK	7.07237	5.92261	-0.25596	-1.33677	0.0222	0.0995271	no
FBgn0034405	FBgn0034405	Jheh2	2R:14743271-14745443	q1	q2	OK	54.022	61.9155	0.196752	1.32944	0.02225	0.0996397	no
FBgn0051183	FBgn0051183	CG31183	3R:11683800-11695774	q1	q2	OK	0.347562	0.493206	0.504919	1.27021	0.02225	0.0996397	no
FBgn0032816	FBgn0032816	Nf-YB	2L:19736041-19737088	q1	q2	OK	20.1996	16.8485	-0.261704	-1.76525	0.02235	0.100032	no
FBgn0021874	FBgn0021874	Nle	2L:564169-568162	q1	q2	OK	28.8288	35.4765	0.299354	1.28522	0.0224	0.100199	no
FBgn0013680	FBgn0013680	mt:ND2	dmel_mitochondrion_genome:239-1383	q1	q2	OK	0.970492	1.63695	0.754225	2.4663	0.02245	0.100367	no
FBgn0028341	FBgn0028341	l(1)G0232	X:9522754-9552947	q1	q2	OK	48.3865	55.2604	0.191642	1.27424	0.02255	0.100702	no
FBgn0033566	FBgn0033566	CG18004	2R:6772523-6773880	q1	q2	OK	28.4402	24.2313	-0.231061	-1.25765	0.02255	0.100702	no
FBgn0037070	FBgn0037070	CG11309	3L:21295375-21297562	q1	q2	OK	31.0726	26.8158	-0.21256	-1.32814	0.0226	0.100869	no
FBgn0031479	FBgn0031479	Prx6005	2L:2874871-2878232	q1	q2	OK	15.5335	23.166	0.576622	1.32486	0.0227	0.101202	no
FBgn0031885	FBgn0031885	Mnn1	2L:7056305-7063406	q1	q2	OK	37.6219	43.1746	0.198608	1.34787	0.0227	0.101202	no
FBgn0027872	FBgn0027872	rdgBbeta	2R:13583280-13585866	q1	q2	OK	63.7542	55.6263	-0.196752	-1.50937	0.02275	0.101256	no
FBgn0039244	FBgn0039244	CG11069	3R:20720465-20723335	q1	q2	OK	2.19023	2.8302	0.369819	1.57764	0.02275	0.101256	no
FBgn0040964	FBgn0040964	CG18661	2L:8997640-8999468	q1	q2	OK	6.25346	4.70246	-0.41124	-1.73562	0.02275	0.101256	no
FBgn0030593	FBgn0030593	CG9512	X:14733410-14827616	q1	q2	OK	2.12608	0.657897	-1.69226	-1.58768	0.0228	0.101422	no
FBgn0010620	FBgn0010620	Sip1	2R:13282100-13292678	q1	q2	OK	58.0259	66.3463	0.193318	1.47611	0.02285	0.101475	no
FBgn0065076	FBgn0065076	snoRNA:185	2R:15614602-15614657	q1	q2	OK	868.398	0	#NAME?	#NAME?	0.02285	0.101475	no
FBgn0259111	FBgn0259111	Ndae1	2L:7224850-7240500	q1	q2	OK	21.2448	18.4835	-0.20087	-1.31154	0.02285	0.101475	no
FBgn0260233	FBgn0260233	CG42507	3L:14741028-14754944	q1	q2	OK	2.12482	3.83384	0.851446	1.39216	0.02295	0.101863	no
FBgn0034828	FBgn0034828	CG13545	2R:19045104-19045708	q1	q2	OK	1.41931	0.527796	-1.42714	-2.74213	0.023	0.101972	no
FBgn0038722	FBgn0038722	Nup58	3R:15470749-15472628	q1	q2	OK	50.2758	43.9136	-0.195197	-1.42226	0.023	0.101972	no
FBgn0014006	FBgn0014006	Pk92B	3R:15705440-15711758	q1	q2	OK	37.5821	32.9855	-0.188214	-1.27088	0.02305	0.102137	no
FBgn0039315	FBgn0039315	CG13658	3R:21113195-21114652	q1	q2	OK	0.81097	0.475912	-0.768952	-1.68243	0.0231	0.102245	no
FBgn0040949	FBgn0040949	CG13998	2L:5956511-5956805	q1	q2	OK	10.3623	15.5905	0.58932	4.0228	0.0231	0.102245	no
FBgn0011259	FBgn0011259	Sema-1a	2L:8542008-8671276	q1	q2	OK	12.3576	10.696	-0.208323	-1.37015	0.02315	0.10241	no
FBgn0039355	FBgn0039355	CG4730	3R:21491530-21504403	q1	q2	OK	3.63399	2.81106	-0.370441	-1.31648	0.0232	0.102574	no
FBgn0041210	FBgn0041210	HDAC4	X:13156904-13179354	q1	q2	OK	28.9141	33.0374	0.192328	1.26811	0.02335	0.103124	no
FBgn0052230	FBgn0052230	CG32230	3L:23332425-23334706	q1	q2	OK	568.93	654.624	0.202414	1.39304	0.02335	0.103124	no
FBgn0015834	FBgn0015834	Trip1	2L:4965693-4967778	q1	q2	OK	363.837	415.133	0.190279	1.26474	0.0235	0.103615	no
FBgn0026086	FBgn0026086	Adar	X:1667751-1682100	q1	q2	OK	47.1922	41.13	-0.198357	-1.33747	0.0235	0.103615	no
FBgn0033117	FBgn0033117	CG3358	2R:2810874-2812434	q1	q2	OK	9.84532	12.0934	0.296709	1.25881	0.0235	0.103615	no
FBgn0053207	FBgn0053207	pxb	3R:11491907-11513658	q1	q2	OK	0.282083	0.453877	0.686182	1.26667	0.02365	0.104219	no
FBgn0036714	FBgn0036714	CG7692	3L:17346176-17351243	q1	q2	OK	10.9412	9.48195	-0.206515	-1.36453	0.02375	0.104602	no
FBgn0261618	FBgn0261618	larp	3R:24143904-24162162	q1	q2	OK	110.417	126.011	0.190593	1.27229	0.0238	0.104764	no
FBgn0005771	FBgn0005771	noc	2L:14490861-14494019	q1	q2	OK	2.76766	3.39262	0.29373	1.42771	0.0241	0.106027	no
FBgn0031001	FBgn0031001	CG7884	X:19114656-19129946	q1	q2	OK	0.348444	0.501071	0.524089	1.34421	0.02415	0.106188	no
FBgn0001078	FBgn0001078	ftz-f1	3L:18743706-18794409	q1	q2	OK	72.9219	83.0005	0.186769	1.28888	0.0242	0.106291	no
FBgn0037535	FBgn0037535	CG14463	3R:3825591-3827031	q1	q2	OK	17.2768	13.6213	-0.342973	-1.35883	0.0242	0.106291	no
FBgn0023507	FBgn0023507	CG3835	X:2035520-2038972	q1	q2	OK	12.2738	14.323	0.222753	1.20778	0.02425	0.106394	no
FBgn0035952	FBgn0035952	CG5280	3L:8982167-8983328	q1	q2	OK	0.357712	0.700179	0.968925	1.65952	0.02425	0.106394	no
FBgn0039731	FBgn0039731	sas-6	3R:25821078-25823399	q1	q2	OK	17.7844	14.7261	-0.27224	-1.24819	0.0243	0.106555	no
FBgn0085475	FBgn0085475	CG34446	2R:18535082-18535268	q1	q2	OK	7.65371	1.85554	-2.04432	-7.86822	0.02435	0.106716	no
FBgn0034743	FBgn0034743	RpS16	2R:18493625-18495500	q1	q2	OK	3669.4	4192.93	0.192416	1.99701	0.0245	0.107315	no
FBgn0022986	FBgn0022986	qkr58E-1	2R:18300421-18303047	q1	q2	OK	30.9065	35.4882	0.199425	1.39134	0.02455	0.107416	no
FBgn0037470	FBgn0037470	CG1091	3R:2907910-2911811	q1	q2	OK	45.3543	39.0281	-0.216725	-1.2907	0.02455	0.107416	no
FBgn0039452	FBgn0039452	CG14245	3R:22553263-22555772	q1	q2	OK	0.486515	0	#NAME?	#NAME?	0.0246	0.107576	no
FBgn0030884	FBgn0030884	CG6847	X:17805495-17818199	q1	q2	OK	1.31321	1.03133	-0.348596	-1.33285	0.02465	0.107736	no
FBgn0032986	FBgn0032986	CG3262	2L:22239905-22240881	q1	q2	OK	53.2573	45.9368	-0.213331	-1.38396	0.0247	0.107896	no
FBgn0033540	FBgn0033540	Elp2	2R:6533229-6536139	q1	q2	OK	11.6978	13.5968	0.217027	1.43393	0.0248	0.108038	no
FBgn0035318	FBgn0035318	CG9018	3L:2235283-2237072	q1	q2	OK	41.2135	35.801	-0.203116	-1.20664	0.0248	0.108038	no
FBgn0037569	FBgn0037569	tex	3R:4133194-4134344	q1	q2	OK	15.4712	18.4031	0.250367	1.55345	0.0248	0.108038	no
FBgn0052397	FBgn0052397	CG32397	3L:6543837-6585249	q1	q2	OK	0.747395	1.34912	0.852072	1.25929	0.0248	0.108038	no
FBgn0086372	FBgn0086372	lap	3R:3012718-3026631	q1	q2	OK	108.297	123.431	0.18871	1.3571	0.0248	0.108038	no
FBgn0038181	FBgn0038181	CG9297	3R:9597319-9605037	q1	q2	OK	0.573761	0.41052	-0.482999	-1.24103	0.02485	0.108197	no
FBgn0039406	FBgn0039406	RpL34a	3R:21884141-21884989	q1	q2	OK	609.998	694.537	0.187247	1.27448	0.02495	0.108573	no
FBgn0038461	FBgn0038461	CG3678	3R:12816183-12817589	q1	q2	OK	20.1574	17.021	-0.243995	-1.57981	0.025	0.108732	no
FBgn0036811	FBgn0036811	MED11	3L:18739001-18741437	q1	q2	OK	25.8463	20.1549	-0.358829	-1.72572	0.02505	0.108831	no
FBgn0083006	FBgn0083006	snoRNA:Psi28S-1153	2R:9445043-9445191	q1	q2	OK	19.7315	52.6763	1.41665	24.438	0.02505	0.108831	no
FBgn0003716	FBgn0003716	tkv	2L:5218259-5271353	q1	q2	OK	47.9794	54.624	0.18712	1.43157	0.02535	0.110075	no
FBgn0004649	FBgn0004649	yl	X:14087251-14093996	q1	q2	OK	455.623	524.478	0.203042	1.24237	0.02545	0.110449	no
FBgn0032001	FBgn0032001	CG8360	2L:8213178-8214135	q1	q2	OK	25.4502	30.4298	0.257811	1.28264	0.0256	0.11104	no
FBgn0053099	FBgn0053099	CG33099	3R:18354641-18356277	q1	q2	OK	2.2066	1.57426	-0.487147	-1.57483	0.02565	0.111136	no
FBgn0053138	FBgn0053138	CG33138	2R:9058905-9062305	q1	q2	OK	59.6421	67.8537	0.186097	1.35339	0.02565	0.111136	no
FBgn0259730	FBgn0259730	tal-1A	3R:9638837-9640372	q1	q2	OK	0.294966	5.34092	4.17847	2.29052	0.0257	0.111293	no
FBgn0027579	FBgn0027579	CG5508	3R:23750914-23758695	q1	q2	OK	62.4363	54.6692	-0.191656	-1.30582	0.02575	0.111389	no
FBgn0034422	FBgn0034422	CG7137	2R:15114834-15116118	q1	q2	OK	16.544	19.4377	0.232545	1.48695	0.02575	0.111389	no
FBgn0031534	FBgn0031534	CG2774	2L:3449685-3452106	q1	q2	OK	54.6437	47.9982	-0.187076	-1.40029	0.02585	0.111761	no
FBgn0036115	FBgn0036115	CG6327	3L:11029457-11044469	q1	q2	OK	63.0989	72.0042	0.190466	1.46409	0.0259	0.111917	no
FBgn0037670	FBgn0037670	CG8436	3R:5084690-5086122	q1	q2	OK	8.35593	10.2784	0.298748	1.58818	0.02595	0.112072	no
FBgn0041150	FBgn0041150	hoe1	2L:4908744-4932296	q1	q2	OK	72.2176	63.5494	-0.184472	-1.2719	0.026	0.112227	no
FBgn0028692	FBgn0028692	Rpn2	3R:24979184-24982981	q1	q2	OK	199.274	175.329	-0.184691	-1.32004	0.0262	0.112908	no
FBgn0031256	FBgn0031256	CG4164	2L:453110-454654	q1	q2	OK	47.8369	41.7645	-0.195846	-1.42035	0.0262	0.112908	no
FBgn0034939	FBgn0034939	thoc5	2R:19841615-19844926	q1	q2	OK	23.6496	20.111	-0.233832	-1.26081	0.0262	0.112908	no
FBgn0038774	FBgn0038774	CG5023	3R:15995157-16000597	q1	q2	OK	5.07595	3.7978	-0.418513	-1.60849	0.0263	0.113278	no
FBgn0036886	FBgn0036886	CG9300	3L:19545521-19547872	q1	q2	OK	22.486	25.8026	0.198494	1.39403	0.02635	0.113432	no
FBgn0038118	FBgn0038118	timeout	3R:8914372-8989598	q1	q2	OK	35.6125	31.2925	-0.186567	-1.26178	0.0264	0.113587	no
FBgn0085377	FBgn0085377	CG34348	X:11228219-11242033	q1	q2	OK	15.4866	22.413	0.533316	1.52925	0.02645	0.113741	no
FBgn0050159	FBgn0050159	CG30159	2R:2880180-2891766	q1	q2	OK	35.8328	41.5185	0.212471	1.40199	0.02655	0.114109	no
FBgn0010774	FBgn0010774	Aly	3R:2903617-2906126	q1	q2	OK	140.868	123.873	-0.185487	-1.47052	0.0266	0.114141	no
FBgn0038765	FBgn0038765	CG4424	3R:15852208-15853748	q1	q2	OK	6.11301	4.89596	-0.320293	-1.50351	0.0266	0.114141	no
FBgn0041607	FBgn0041607	asparagine-synthetase	3L:21165952-21176378	q1	q2	OK	29.327	20.397	-0.523878	-1.43872	0.0266	0.114141	no
FBgn0038678	FBgn0038678	mRpL55	3R:14920117-14920624	q1	q2	OK	54.7984	65.0927	0.24836	2.44583	0.02675	0.114723	no
FBgn0263251	FBgn0263251	vnc	3L:9965342-9967123	q1	q2	OK	110.692	128.314	0.213127	1.25018	0.02685	0.11509	no
FBgn0015000	FBgn0015000	betaggt-I	2L:4945597-4949751	q1	q2	OK	35.2003	40.7261	0.210364	1.31944	0.02695	0.115457	no
FBgn0031044	FBgn0031044	MKP-4	X:19517146-19519762	q1	q2	OK	23.6518	27.0882	0.195714	1.44319	0.027	0.115609	no
FBgn0261284	FBgn0261284	bou	X:6880522-6881236	q1	q2	OK	22.0792	18.3758	-0.264881	-1.75592	0.02715	0.116189	no
FBgn0027518	FBgn0027518	CG7609	3R:25567693-25570790	q1	q2	OK	27.8844	24.4134	-0.19179	-1.34134	0.02725	0.116555	no
FBgn0031170	FBgn0031170	CG1718	X:21163740-21177692	q1	q2	OK	12.5218	10.9617	-0.191973	-1.31266	0.02735	0.116858	no
FBgn0051064	FBgn0051064	CG31064	3R:23055226-23064803	q1	q2	OK	12.5158	10.8352	-0.208032	-1.289	0.02735	0.116858	no
FBgn0032723	FBgn0032723	ssp3	2L:18916524-18943948	q1	q2	OK	22.677	19.9438	-0.185291	-1.28283	0.02745	0.117222	no
FBgn0023175	FBgn0023175	Prosalpha7	2R:5734140-5735339	q1	q2	OK	177.687	156.293	-0.185091	-1.59875	0.0275	0.117311	no
FBgn0034310	FBgn0034310	Nup75	2R:14052192-14054634	q1	q2	OK	30.9275	35.3175	0.191496	1.40199	0.0275	0.117311	no
FBgn0025885	FBgn0025885	Inos	2R:3342426-3346373	q1	q2	OK	55.9744	63.6438	0.185252	1.33832	0.02755	0.117362	no
FBgn0085446	FBgn0085446	CG34417	X:6434803-6483206	q1	q2	OK	17.4084	14.1792	-0.295999	-1.22955	0.02755	0.117362	no
FBgn0022238	FBgn0022238	lolal	2R:14042349-14045697	q1	q2	OK	275.951	242.375	-0.187172	-1.32421	0.0276	0.117362	no
FBgn0025879	FBgn0025879	Timp	3R:6016410-6048164	q1	q2	OK	8.33552	6.91156	-0.270262	-1.34004	0.0276	0.117362	no
FBgn0031045	FBgn0031045	CG14212	X:19519766-19520638	q1	q2	OK	0.686093	1.16596	0.76504	1.64508	0.0276	0.117362	no
FBgn0262736	FBgn0262736	Vha16-1	2R:2512746-2520633	q1	q2	OK	514.448	585.483	0.1866	1.35887	0.0276	0.117362	no
FBgn0014000	FBgn0014000	Hf	2L:19965554-19967683	q1	q2	OK	0.759191	0.15917	-2.2539	-1.95454	0.02765	0.11745	no
FBgn0038827	FBgn0038827	Fancd2	3R:16636524-16641923	q1	q2	OK	25.0757	22.0318	-0.186703	-1.37152	0.02765	0.11745	no
FBgn0036187	FBgn0036187	CG11660	3L:11639328-11641761	q1	q2	OK	31.9232	36.521	0.194122	1.24035	0.0277	0.117538	no
FBgn0260799	FBgn0260799	p120ctn	2R:482797-496995	q1	q2	OK	123.779	109.202	-0.180765	-1.41509	0.0277	0.117538	no
FBgn0010265	FBgn0010265	RpS13	2L:8363698-8364609	q1	q2	OK	2727.27	3103.64	0.186508	1.23614	0.02775	0.117688	no
FBgn0038686	FBgn0038686	CG5555	3R:15003806-15006044	q1	q2	OK	37.058	32.5165	-0.18861	-1.33054	0.0278	0.117837	no
FBgn0003525	FBgn0003525	stg	3R:25077539-25081502	q1	q2	OK	163.593	144.116	-0.182884	-1.38043	0.02785	0.117987	no
FBgn0031536	FBgn0031536	Cog3	2L:3453696-3457058	q1	q2	OK	13.8095	15.8554	0.199316	1.32048	0.0279	0.118136	no
FBgn0030611	FBgn0030611	CG15027	X:14979193-14979840	q1	q2	OK	33.5888	39.8238	0.245651	1.87262	0.02795	0.118223	no
FBgn0262868	FBgn0262868	CG43223	2R:11297676-11358613	q1	q2	OK	0.538903	0.291899	-0.884556	-1.18279	0.02795	0.118223	no
FBgn0003162	FBgn0003162	Pu	2R:17062821-17070119	q1	q2	OK	0.520099	0.806739	0.633317	1.24667	0.028	0.118372	no
FBgn0003495	FBgn0003495	spz	3R:22890791-22895790	q1	q2	OK	54.7908	48.1281	-0.187054	-1.25536	0.0283	0.119514	no
FBgn0041252	FBgn0041252	Femcoat	X:4135998-4136859	q1	q2	OK	115.966	132.314	0.190262	1.5913	0.0283	0.119514	no
FBgn0038588	FBgn0038588	CG7156	3R:14061915-14067906	q1	q2	OK	10.5785	12.2523	0.211911	1.26405	0.0284	0.119873	no
FBgn0030815	FBgn0030815	CG8945	X:16972893-16981645	q1	q2	OK	1.31053	0.74538	-0.814098	-1.30906	0.02845	0.120021	no
FBgn0011227	FBgn0011227	ox	2R:8640530-8645028	q1	q2	OK	370.184	297.46	-0.315547	-1.28077	0.02855	0.120316	no
FBgn0037899	FBgn0037899	RpL24-like	3R:7255782-7257397	q1	q2	OK	235.824	268.475	0.187075	1.23583	0.02855	0.120316	no
FBgn0030088	FBgn0030088	CG7039	X:9001031-9002391	q1	q2	OK	17.1155	20.0854	0.230844	1.52122	0.0286	0.120463	no
FBgn0002891	FBgn0002891	mus205	2R:3679402-3693904	q1	q2	OK	10.0384	6.16275	-0.703876	-1.28796	0.02865	0.12061	no
FBgn0015929	FBgn0015929	dpa	2R:3384206-3387394	q1	q2	OK	122.51	108.159	-0.179754	-1.32238	0.0288	0.121178	no
FBgn0034569	FBgn0034569	dgt3	2R:16879780-16881841	q1	q2	OK	18.6808	16.0949	-0.21495	-1.41549	0.02885	0.121325	no
FBgn0262109	FBgn0262109	CR42862	3L:224105-230959	q1	q2	OK	135.806	155.476	0.195138	1.33456	0.029	0.121891	no
FBgn0004359	FBgn0004359	T48	3R:22707455-22738608	q1	q2	OK	32.561	27.5749	-0.239787	-1.23025	0.02905	0.122037	no
FBgn0034504	FBgn0034504	CG8929	2R:16214771-16218226	q1	q2	OK	44.4138	50.6553	0.189705	1.25583	0.02925	0.122813	no
FBgn0015805	FBgn0015805	Rpd3	3L:4626716-4629467	q1	q2	OK	147.01	129.804	-0.179573	-1.34462	0.02935	0.12304	no
FBgn0033569	FBgn0033569	CG12942	2R:6782015-6785388	q1	q2	OK	38.4353	32.9442	-0.222406	-1.22643	0.02935	0.123039	no
FBgn0037108	FBgn0037108	CG11306	3L:21619365-21621416	q1	q2	OK	27.732	31.9272	0.203235	1.50961	0.02935	0.123039	no
FBgn0011703	FBgn0011703	RnrL	2L:10325017-10327986	q1	q2	OK	135.53	119.563	-0.180846	-1.35525	0.02955	0.123748	no
FBgn0035593	FBgn0035593	CG4603	3L:5127320-5128770	q1	q2	OK	33.5716	29.2295	-0.199813	-1.38974	0.02955	0.123748	no
FBgn0000520	FBgn0000520	dwg	X:2621732-2624092	q1	q2	OK	8.64777	7.3319	-0.238141	-1.30617	0.02965	0.123843	no
FBgn0002174	FBgn0002174	l(2)tid	2R:19592961-19597311	q1	q2	OK	48.7806	56.3633	0.20845	1.15435	0.02965	0.123843	no
FBgn0028343	FBgn0028343	l(1)G0222	X:17465886-17473262	q1	q2	OK	69.7746	61.5084	-0.181919	-1.23715	0.02965	0.123843	no
FBgn0030136	FBgn0030136	RpS28b	X:9448654-9449242	q1	q2	OK	2891.57	3282.31	0.182862	2.03446	0.02965	0.123843	no
FBgn0053169	FBgn0053169	CG33169	3L:22856963-22857596	q1	q2	OK	18.8742	24.0262	0.348193	1.22512	0.02965	0.123843	no
FBgn0019643	FBgn0019643	Dat	2R:20027107-20046819	q1	q2	OK	3.1083	2.22208	-0.484212	-1.44739	0.0297	0.123923	no
FBgn0038467	FBgn0038467	CG3590	3R:12840339-12853760	q1	q2	OK	35.1253	40.0114	0.187899	1.27594	0.0297	0.123923	no
FBgn0011659	FBgn0011659	Mlh1	2R:4055451-4059907	q1	q2	OK	27.0636	22.2874	-0.28012	-1.24476	0.0298	0.124081	no
FBgn0026439	FBgn0026439	Eaat1	2L:9333567-9341925	q1	q2	OK	1.35521	1.73166	0.353641	1.30569	0.0298	0.124081	no
FBgn0036323	FBgn0036323	CG14118	3L:12885757-12887858	q1	q2	OK	0.898883	0.588952	-0.609984	-1.45108	0.0298	0.124081	no
FBgn0261608	FBgn0261608	RpL37A	2L:5070956-5072055	q1	q2	OK	2588.23	2937.13	0.182445	1.32389	0.0298	0.124081	no
FBgn0039065	FBgn0039065	CG4449	3R:19075164-19077199	q1	q2	OK	32.7789	28.5357	-0.200001	-1.29251	0.03005	0.125057	no
FBgn0032075	FBgn0032075	Tsp29Fb	2L:8937389-8939746	q1	q2	OK	1.11958	0.709531	-0.65802	-1.19822	0.03015	0.125408	no
FBgn0030694	FBgn0030694	CG15602	X:15693628-15694995	q1	q2	OK	22.046	18.8838	-0.223369	-1.4789	0.03025	0.125759	no
FBgn0027080	FBgn0027080	Aats-tyr	3L:16410446-16412395	q1	q2	OK	79.4786	90.2188	0.182862	1.36334	0.0303	0.125901	no
FBgn0051514	FBgn0051514	CR31514	3R:5605240-5608779	q1	q2	OK	0.831383	1.19596	0.524583	1.33346	0.03045	0.126459	no
FBgn0051928	FBgn0051928	CG31928	2L:1492294-1493645	q1	q2	OK	22.2922	25.8383	0.21297	1.48701	0.0305	0.126601	no
FBgn0020764	FBgn0020764	Alas	2R:19852223-19854271	q1	q2	OK	35.9862	40.9657	0.186971	1.34832	0.0306	0.12695	no
FBgn0031039	FBgn0031039	Shawn	X:19505558-19509647	q1	q2	OK	12.8665	15.0589	0.226998	1.2468	0.03065	0.12696	no
FBgn0036624	FBgn0036624	CG4877	3L:16379439-16383924	q1	q2	OK	13.3198	11.6505	-0.193183	-1.23888	0.03065	0.12696	no
FBgn0261556	FBgn0261556	CG42674	3L:20142713-20190804	q1	q2	OK	15.9152	13.9857	-0.186456	-1.28497	0.03065	0.12696	no
FBgn0260435	FBgn0260435	CR42530	2LHet:176022-179707	q1	q2	OK	19.1477	14.6247	-0.388764	-2.6156	0.03075	0.127309	no
FBgn0034791	FBgn0034791	CG3501	2R:18762293-18770210	q1	q2	OK	62.9895	72.3498	0.199877	1.1869	0.03085	0.127657	no
FBgn0015926	FBgn0015926	dah	X:15222378-15227034	q1	q2	OK	52.6284	45.5076	-0.209733	-1.2327	0.0309	0.127666	no
FBgn0033443	FBgn0033443	CG1698	2R:5653866-5694370	q1	q2	OK	2.0675	2.5072	0.27819	1.30428	0.0309	0.127666	no
FBgn0052579	FBgn0052579	CG32579	X:16217320-16219153	q1	q2	OK	12.2235	10.2378	-0.255761	-1.581	0.0309	0.127666	no
FBgn0025186	FBgn0025186	ari-2	2R:18100345-18104769	q1	q2	OK	61.053	53.82	-0.18192	-1.30527	0.031	0.127947	no
FBgn0025800	FBgn0025800	Smox	X:8032423-8036301	q1	q2	OK	52.144	59.1533	0.181957	1.36559	0.031	0.127947	no
FBgn0019936	FBgn0019936	RpS20	3R:16647900-16649951	q1	q2	OK	3565.6	4040.74	0.180473	1.90357	0.03105	0.128087	no
FBgn0086254	FBgn0086254	CG6084	3L:11613632-11617481	q1	q2	OK	323.015	285.372	-0.17876	-1.20819	0.03115	0.128434	no
FBgn0032699	FBgn0032699	CG10383	2L:18689580-18695422	q1	q2	OK	10.6632	8.65161	-0.3016	-1.2149	0.0312	0.128507	no
FBgn0033669	FBgn0033669	CG8979	2R:7826988-7856348	q1	q2	OK	49.852	43.3213	-0.202576	-1.22491	0.0312	0.128507	no
FBgn0031923	FBgn0031923	CG13791	2L:7578232-7578559	q1	q2	OK	17.6206	12.725	-0.469601	-3.22078	0.03145	0.129404	no
FBgn0262728	FBgn0262728	Pal2	2R:19575680-19578107	q1	q2	OK	3.45974	2.79006	-0.310368	-1.19211	0.03145	0.129404	no
FBgn0027654	FBgn0027654	jdp	3R:26342773-26352761	q1	q2	OK	0.545165	1.10259	1.01613	1.24714	0.0315	0.129477	no
FBgn0032801	FBgn0032801	CG10165	2L:19526685-19532992	q1	q2	OK	10.039	7.60733	-0.400155	-1.37896	0.0315	0.129477	no
FBgn0005638	FBgn0005638	slbo	2R:20219044-20221829	q1	q2	OK	0.656097	0.898325	0.453327	1.29375	0.03155	0.129616	no
FBgn0028697	FBgn0028697	RpL15	3LHet:2397790-2398981	q1	q2	OK	3306.91	3762.57	0.186232	1.39469	0.0316	0.129688	no
FBgn0031996	FBgn0031996	CG8460	2L:8197195-8198813	q1	q2	OK	51.613	45.2309	-0.190425	-1.48085	0.0316	0.129688	no
FBgn0027655	FBgn0027655	htt	3R:24521963-24560073	q1	q2	OK	12.394	10.9529	-0.178328	-1.22854	0.03165	0.129694	no
FBgn0033170	FBgn0033170	sPLA2	2R:3328197-3333266	q1	q2	OK	0.292305	2.47473	3.08172	1.76522	0.03165	0.129694	no
FBgn0037363	FBgn0037363	CG1347	3R:1495434-1505652	q1	q2	OK	43.9969	49.8103	0.179041	1.26697	0.03165	0.129694	no
FBgn0033902	FBgn0033902	Tango7	2R:10050570-10052374	q1	q2	OK	222.437	251.589	0.17767	1.43863	0.0317	0.129832	no
FBgn0031497	FBgn0031497	CG17259	2L:3035492-3037403	q1	q2	OK	113.91	100.578	-0.179581	-1.31747	0.03215	0.131608	no
FBgn0260450	FBgn0260450	CalpC	X:16219801-16224773	q1	q2	OK	8.40816	9.7377	0.211791	1.18865	0.03225	0.13195	no
FBgn0034181	FBgn0034181	CG8963	2R:12903850-12907057	q1	q2	OK	156.441	138.357	-0.177219	-1.20431	0.0323	0.132087	no
FBgn0003891	FBgn0003891	tud	2R:17070936-17079903	q1	q2	OK	82.9333	73.3108	-0.177925	-1.29027	0.03235	0.132224	no
FBgn0031148	FBgn0031148	CG1753	X:20916164-20920127	q1	q2	OK	101.072	114.386	0.178532	1.17055	0.0324	0.132361	no
FBgn0262787	FBgn0262787	CG43168	3L:6268799-6270000	q1	q2	OK	0.0446879	0.619711	3.79364	2.87031	0.03265	0.133314	no
FBgn0051357	FBgn0051357	CG31357	3R:20654000-20655645	q1	q2	OK	38.3819	33.5924	-0.192289	-1.39061	0.03275	0.133654	no
FBgn0050007	FBgn0050007	CG30007	2R:5779495-5786018	q1	q2	OK	13.4795	11.8353	-0.187672	-1.28176	0.0328	0.13379	no
FBgn0033055	FBgn0033055	tbce	2R:1930159-1932469	q1	q2	OK	27.2716	23.8727	-0.192039	-1.34024	0.0329	0.134129	no
FBgn0025388	FBgn0025388	CG12179	X:4525084-4530028	q1	q2	OK	8.80584	7.66743	-0.199718	-1.17956	0.03295	0.134265	no
FBgn0028500	FBgn0028500	CG9063	3L:22250846-22255995	q1	q2	OK	29.9341	33.8723	0.178316	1.28162	0.033	0.134332	no
FBgn0028646	FBgn0028646	aralar1	3R:26271356-26281589	q1	q2	OK	81.5357	71.9861	-0.179714	-1.2076	0.033	0.134332	no
FBgn0027507	FBgn0027507	CG1344	2R:1541143-1543453	q1	q2	OK	56.8166	50.0744	-0.182239	-1.43027	0.03305	0.134467	no
FBgn0036545	FBgn0036545	GXIVsPLA2	3L:15948274-15949352	q1	q2	OK	15.3958	12.899	-0.255285	-1.22033	0.0331	0.134602	no
FBgn0003607	FBgn0003607	Su(var)205	2L:8206205-8211133	q1	q2	OK	177.811	156.903	-0.18047	-1.16358	0.03335	0.135481	no
FBgn0250786	FBgn0250786	Chd1	2L:2979698-2987677	q1	q2	OK	78.1062	69.011	-0.178611	-1.16666	0.03335	0.135481	no
FBgn0002590	FBgn0002590	RpS5a	X:17037619-17042287	q1	q2	OK	937.995	1060.94	0.177692	1.57765	0.0335	0.136022	no
FBgn0024365	FBgn0024365	CG12773	X:1243919-1248009	q1	q2	OK	41.3835	46.8224	0.178143	1.29631	0.03355	0.136156	no
FBgn0030327	FBgn0030327	FucT6	X:11600607-11603983	q1	q2	OK	31.3927	35.5334	0.178745	1.26501	0.0338	0.137031	no
FBgn0032789	FBgn0032789	CG13083	2L:19487489-19490083	q1	q2	OK	172.625	152.189	-0.181784	-1.3787	0.0338	0.137031	no
FBgn0028689	FBgn0028689	Rpn6	2R:10637670-10640774	q1	q2	OK	243.672	215.151	-0.179594	-1.371	0.03385	0.137095	no
FBgn0037892	FBgn0037892	mRpL40	3R:7233618-7234478	q1	q2	OK	29.3345	34.2945	0.22538	1.62826	0.03385	0.137095	no
FBgn0030529	FBgn0030529	Clic	X:13707474-13716357	q1	q2	OK	77.9688	88.421	0.181493	1.40538	0.03395	0.137431	no
FBgn0022023	FBgn0022023	eIF-3p40	2L:5051192-5054575	q1	q2	OK	344.909	391.5	0.182796	1.40652	0.034	0.137563	no
FBgn0066114	FBgn0066114	GlcAT-I	X:4025249-4026866	q1	q2	OK	38.8914	44.2972	0.187762	1.44637	0.03405	0.137696	no
FBgn0026777	FBgn0026777	Rad23	4:328722-330934	q1	q2	OK	176.91	156.611	-0.175823	-1.31179	0.03415	0.138031	no
FBgn0031080	FBgn0031080	CG12655	X:19852425-19853421	q1	q2	OK	1.03908	0.475315	-1.12836	-1.99538	0.0342	0.138163	no
FBgn0013347	FBgn0013347	TfIIA-S	3R:19716109-19716778	q1	q2	OK	144.051	126.608	-0.186208	-1.80126	0.03425	0.138295	no
FBgn0058191	FBgn0058191	CG40191	2RHet:390775-392982	q1	q2	OK	75.3646	85.4398	0.181022	1.33488	0.03435	0.138629	no
FBgn0036199	FBgn0036199	Bmcp	3L:11714019-11721218	q1	q2	OK	36.118	31.6334	-0.19127	-1.26085	0.03445	0.138823	no
FBgn0038549	FBgn0038549	CG17802	3R:13628952-13630970	q1	q2	OK	13.2833	11.3896	-0.221902	-1.33749	0.03445	0.138823	no
FBgn0050015	FBgn0050015	CG30015	2R:6726606-6762229	q1	q2	OK	2.50949	2.98822	0.251893	1.18524	0.03445	0.138823	no
FBgn0002641	FBgn0002641	mal	X:20300707-20304237	q1	q2	OK	11.4098	9.92972	-0.200445	-1.328	0.0345	0.138954	no
FBgn0002622	FBgn0002622	RpS3	3R:19184534-19185700	q1	q2	OK	2229.76	2536.67	0.186046	1.5772	0.03455	0.139016	no
FBgn0016978	FBgn0016978	snRNP-U1-70K	2L:6969824-6971736	q1	q2	OK	65.0254	73.6101	0.178901	1.26661	0.03455	0.139016	no
FBgn0052654	FBgn0052654	Sec16	X:12490105-12505632	q1	q2	OK	67.145	76.078	0.1802	1.17284	0.0346	0.139147	no
FBgn0035888	FBgn0035888	CG7120	3L:8389099-8395395	q1	q2	OK	5.78175	4.89797	-0.239323	-1.21021	0.03465	0.139209	no
FBgn0040309	FBgn0040309	Jafrac1	X:13223880-13226030	q1	q2	OK	725.736	642.155	-0.176522	-1.20183	0.03465	0.139209	no
FBgn0015271	FBgn0015271	Orc5	2L:13827931-13833167	q1	q2	OK	17.0301	12.1479	-0.487374	-1.24784	0.03475	0.1394	no
FBgn0024841	FBgn0024841	Pcd	3R:25548882-25550651	q1	q2	OK	43.3098	52.2213	0.269945	1.63264	0.03475	0.1394	no
FBgn0027596	FBgn0027596	CG10249	2R:10788974-10815585	q1	q2	OK	2.92065	3.83624	0.393407	1.17851	0.03475	0.1394	no
FBgn0031710	FBgn0031710	CG7371	2L:5520234-5523877	q1	q2	OK	28.6924	23.7716	-0.27143	-1.23187	0.0349	0.139922	no
FBgn0002723	FBgn0002723	Met	X:11510158-11513981	q1	q2	OK	8.14843	9.36806	0.201228	1.28327	0.03495	0.139922	no
FBgn0021895	FBgn0021895	ytr	2R:19734692-19738619	q1	q2	OK	64.2314	74.2557	0.209224	1.32116	0.03495	0.139922	no
[truncated: 13,147 more rows]
